# Supplementary material for: Transition of phase response properties and singularity in the circadian limit cycle of cultured cells
Source: PLoS One. 2017 Jul 17;12(7):e0181223. doi: 10.1371/journal.pone.0181223 (PMC5513448; doi:10.1371/journal.pone.0181223)
Supplement: S1 Dataset — (XLSX) [file pone.0181223.s005.xlsx]

## Sheet: 0.001μM
Sample	0.001μM_01	0.001μM_02	0.001μM_03	0.001μM_04	0.001μM_05	0.001μM_06	0.001μM_07	0.001μM_08	0.001μM_09	0.001μM_10	0.001μM_11	0.001μM_12	0.001μM_13	0.001μM_14	0.001μM_15	0.001μM_16	0.001μM_17	0.001μM_18	0.001μM_19	0.001μM_20	0.001μM_21	0.001μM_22	0.001μM_23	0.001μM_24	0.001μM_25	0.001μM_26	0.001μM_27	0.001μM_28	0.001μM_29	0.001μM_30	0.001μM_31	0.001μM_32	0.001μM_33	0.001μM_34	0.001μM_35	0.001μM_36	0.001μM_37	0.001μM_38	0.001μM_39	0.001μM_40	0.001μM_41	0.001μM_42	0.001μM_43	0.001μM_44	0.001μM_45	0.001μM_46	0.001μM_47	0.001μM_48	0.001μM_49
Time of FK addition (h)	128	126.1	126.6	140.1	118.7	119.5	120.6	121.2	122.1	122.9	123.8	124.7	127.4	128.3	129.4	130.8	110.7	111.3	112.4	113.2	114.1	114.8	115.8	116.6	117.5	118.4	120.2	121	121.9	131.1	130.3	127.7	126.8	125.9	126.7	124.6	123.8	123.2	122.6	121.8	120.9	120.2	119.4	120.9	117.9	110.6	110.7	110.7	110.7
Time (h)
0	-39687.8	-279150	-389855	569.006	-65635.3	-37980.9	-106970	-77396.9	-93786.4	-24481.9	-51789.8	-103517	-118170	-249361	-261627	-439283	186816	-43863.7	-91358.7	163348	138272	22234.8	56523.3	121769	86199.1	113051	98020.2	345718	409704	55826.2	-159000	-92239.9	-244226	-306509	-322972	-376799	-482369	-456958	-287957	-230604	-481849	-714175	-1.20688e+06	199053	164803	290869	124973	335268	388877
0.1	-39369.6	-276171	-384327	-233.328	-98742.7	-70876	-136754	-106213	-122961	-57817.5	-82232.1	-130417	-155792	-298810	-313098	-492200	136483	-85513.4	-130340	114687	95195.9	-16752.2	15197.5	78519.5	3771.31	43100.1	26871.3	252094	313106	4325.99	-200485	-128192	-273223	-329893	-348943	-400150	-501525	-517388	-341225	-280416	-530906	-772638	-1.25225e+06	167951	137327	246136	87613.8	290019	333613
0.2	-39232.4	-272824	-378455	-1038.21	-128002	-100646	-163883	-132538	-149131	-88621.9	-109866	-154686	-189636	-343445	-359715	-540270	90157.3	-123156	-165759	69865.6	55474.6	-52525.2	-23085.4	39248.7	-74173	-20053.4	-37573.1	167170	225058	-42780	-238153	-161182	-299361	-351325	-372327	-422123	-519112	-571439	-388817	-324445	-574456	-824332	-1.29246e+06	139203	111781	205169	53323.7	248687	282624
0.3	-38991.5	-269199	-372322	-1863.56	-154584	-127620	-188446	-156693	-173056	-116923	-135355	-177022	-220216	-383679	-401965	-583966	46935.3	-157299	-198671	28574.7	18965.9	-85410.9	-58181.1	3228.35	-141824	-77210.2	-95876.7	90071.5	144710	-85181.5	-272426	-191593	-322688	-370826	-393478	-441738	-534769	-619582	-431151	-363580	-612983	-869959	-1.32795e+06	113160	88293.6	167708	21886.7	210943	235869
0.4	-38465.3	-265213	-365663	-2668.34	-179053	-152353	-210735	-179296	-195230	-142705	-158791	-197717	-247841	-419946	-440130	-623795	6976.45	-188440	-228858	-9797.51	-14111.9	-115299	-90463.3	-30438.7	-203123	-128702	-148631	20392.7	71784.9	-123829	-303339	-218746	-344155	-388491	-413128	-459355	-548769	-662762	-468927	-398390	-646996	-910348	-1.35926e+06	89292.7	66526.9	133374	-6978.74	176339	192746
0.5	-37898.7	-260865	-358791	-3474.13	-201302	-174254	-231008	-200049	-215404	-166755	-180592	-216248	-272714	-452495	-474432	-659701	-30351.2	-217218	-256276	-45140.2	-45089.2	-142949	-120204	-61007.1	-258517	-175141	-196375	-42670.8	5013.34	-159186	-331420	-244508	-363939	-404518	-430771	-475158	-561294	-701438	-502442	-429327	-677244	-946166	-1.38697e+06	67201.5	46410.8	101756	-33513.6	144637	153062
0.6	-37262.5	-256253	-352391	-4284.1	-221336	-194594	-249550	-218894	-233850	-188849	-200522	-233420	-295145	-481845	-505455	-692216	-65029	-242574	-281203	-77539.7	-73435.5	-168463	-146930	-88881.3	-308625	-217205	-239756	-100098	-55804.8	-191156	-357456	-268244	-381454	-418609	-446983	-489552	-572607	-736201	-532484	-456835	-704064	-977607	-1.41145e+06	47053	28157.5	72604.1	-57941.8	115421	116296
0.7	-36521.8	-251365	-344954	-5083.88	-240047	-213138	-266830	-236218	-250873	-209566	-218769	-249028	-315341	-508163	-533487	-721535	-97525.5	-265848	-303973	-107745	-99266.4	-191663	-171523	-114224	-354298	-255235	-279097	-152054	-111384	-220456	-381052	-290163	-397390	-431709	-461582	-502518	-582772	-767198	-559299	-481305	-727810	-1.00541e+06	-1.43287e+06	28169.1	10847.5	45861.8	-80287.3	88535.3	82453.9
0.8	-35877.8	-246202	-337173	-5852.83	-256971	-230218	-282499	-252004	-266245	-228331	-235632	-263189	-333483	-531920	-558785	-748055	-127539	-287195	-324470	-135606	-122904	-212656	-193850	-137477	-395555	-289521	-314731	-199263	-162069	-246744	-402628	-310354	-411955	-443273	-474675	-514377	-592214	-794888	-583404	-502986	-748798	-1.0299e+06	-1.45167e+06	10969.9	-5154.69	21053.4	-100880	63841.1	51065.3
0.9	-35080.2	-240720	-329209	-6605.06	-272277	-245706	-296547	-266538	-280162	-245948	-251103	-276078	-349852	-553202	-581588	-771681	-155586	-306362	-343474	-161443	-144458	-231888	-214425	-158598	-432933	-320581	-347085	-242091	-208408	-271146	-422194	-329071	-424888	-454038	-486368	-525096	-600382	-819609	-604898	-522321	-767290	-1.05138e+06	-1.468e+06	-5347.1	-20064.7	-1695.44	-119844	41106.8	22043.6
1	-34187	-235000	-321009	-7342.4	-286491	-259909	-309300	-279795	-292942	-262156	-265353	-287950	-364528	-572215	-602168	-792913	-181701	-323839	-360465	-185275	-164130	-249417	-233031	-178507	-466734	-348584	-376451	-281030	-250681	-293546	-439933	-346386	-436919	-463654	-496918	-534784	-607425	-841554	-624103	-539327	-783380	-1.07021e+06	-1.48205e+06	-20547.2	-34058.4	-22663.5	-137198	20157.1	-4864.92
1.1	-33327.9	-229015	-312567	-8075.39	-299229	-272606	-320798	-291793	-304464	-277136	-278333	-298532	-377601	-589091	-620500	-811716	-206334	-339659	-376173	-207249	-182207	-265405	-249937	-196407	-497368	-373720	-403126	-316183	-289377	-314213	-456159	-362191	-447636	-471985	-506663	-543423	-613998	-860950	-640852	-554107	-797419	-1.08645e+06	-1.49404e+06	-34896.5	-46995.8	-41966.7	-153103	985.716	-29716.5
1.2	-32450.4	-222853	-303865	-8787.7	-310728	-284241	-331258	-302755	-314815	-291025	-290063	-308063	-389157	-603972	-636856	-828536	-229406	-353645	-390505	-227750	-198684	-279607	-265390	-212710	-524770	-396407	-427059	-347908	-324683	-333166	-470934	-376962	-457885	-479419	-515227	-551066	-619178	-877938	-655639	-566988	-809502	-1.10041e+06	-1.5042e+06	-48333	-58850.5	-59711.6	-167593	-16674.8	-52769.8
1.3	-31630.1	-216524	-295166	-9481.21	-321125	-294640	-340512	-312705	-324155	-303881	-301015	-316618	-399394	-616962	-651206	-843234	-250697	-366344	-403310	-246590	-213839	-293102	-279303	-227324	-549264	-416578	-448651	-376420	-356885	-350182	-484360	-390719	-466537	-485839	-523053	-557771	-623816	-892766	-668448	-578155	-819744	-1.11212e+06	-1.51252e+06	-61017.3	-70026.4	-76043.1	-180853	-32789.7	-74005.6
1.4	-30707.9	-209994	-286151	-10154	-330482	-303769	-348758	-321661	-332533	-315725	-310833	-324365	-408347	-628171	-663765	-855961	-270834	-377493	-414846	-264129	-227504	-305217	-292024	-240559	-571198	-434551	-467860	-401824	-386020	-365860	-496470	-403329	-474380	-491608	-529960	-563726	-627696	-905419	-679516	-587632	-828329	-1.12172e+06	-1.51903e+06	-73079.6	-80498.1	-91004.4	-192857	-47582.8	-93547.6
1.5	-30603	-201906	-274482	-11039.6	-395267	-367503	-401009	-369300	-383762	-385033	-361950	-371547	-479309	-734359	-771158	-942494	-345071	-430681	-467708	-330643	-286103	-359787	-349124	-299804	-689532	-538172	-569031	-535614	-523024	-530605	-593347	-489681	-536266	-544750	-602842	-632618	-683787	-1.15583e+06	-918980	-819411	-1.06495e+06	-1.40398e+06	-1.70013e+06	-109762	-120298	-171220	-198076	-126870	-180024
1.6	-30013.8	-191959	-259853	-11889.1	-447957	-420394	-446738	-414912	-430430	-440760	-410690	-416654	-562167	-832660	-874302	-1.04457e+06	-419855	-489556	-523423	-404117	-356792	-426626	-418648	-373471	-874303	-703659	-734743	-746559	-733322	-615489	-670816	-559815	-593529	-590632	-651322	-674283	-713773	-1.25882e+06	-1.01201e+06	-910775	-1.16229e+06	-1.51978e+06	-1.7936e+06	-167923	-182914	-296399	-320469	-257637	-338158
1.7	-28927.5	-181657	-244985	-12805.9	-491195	-465439	-488281	-459134	-473050	-485487	-456339	-456037	-620678	-901534	-946042	-1.13126e+06	-506013	-565863	-589442	-491018	-440493	-500341	-496904	-455802	-1.01695e+06	-824721	-857096	-921233	-911309	-693817	-738372	-611132	-634162	-618063	-679591	-698431	-729267	-1.3016e+06	-1.04536e+06	-938716	-1.18463e+06	-1.53978e+06	-1.81332e+06	-239596	-241661	-353909	-388324	-323469	-419429
1.8	-27500.4	-171296	-229745	-13768.4	-524222	-500590	-521573	-494482	-505505	-518683	-491914	-484348	-648868	-937241	-984085	-1.18032e+06	-581007	-629189	-642741	-562305	-501909	-549802	-553017	-510942	-1.08391e+06	-878325	-912081	-1.00204e+06	-1.00217e+06	-734933	-770667	-638943	-652620	-630189	-692400	-709392	-736185	-1.31919e+06	-1.05774e+06	-947556	-1.19013e+06	-1.53962e+06	-1.80961e+06	-281061	-266043	-381591	-416634	-350962	-455477
1.9	-25850.5	-160533	-214120	-14801.3	-545889	-523723	-543516	-516799	-525444	-541752	-515187	-501952	-663015	-955659	-1.00589e+06	-1.20447e+06	-627585	-660353	-671082	-602755	-533244	-574694	-581346	-539198	-1.12546e+06	-911164	-947110	-1.04808e+06	-1.05563e+06	-751287	-784647	-655690	-661933	-637441	-699107	-714643	-738925	-1.32631e+06	-1.06178e+06	-949635	-1.18885e+06	-1.53436e+06	-1.79985e+06	-298823	-278901	-402812	-436182	-370927	-483331
2	-24096.1	-149262	-198029	-15913	-559201	-537472	-556236	-529906	-537318	-558088	-529990	-512519	-669480	-963976	-1.01638e+06	-1.21506e+06	-657194	-675216	-687141	-628565	-551926	-590040	-598455	-557487	-1.15477e+06	-933517	-972167	-1.08009e+06	-1.09482e+06	-760899	-793935	-668668	-668655	-642689	-703435	-717836	-739635	-1.32751e+06	-1.06094e+06	-947453	-1.18337e+06	-1.52471e+06	-1.78696e+06	-311191	-289050	-420897	-452531	-388022	-507627
2.1	-22192.8	-137419	-181497	-17070.2	-567666	-545930	-563411	-537653	-544180	-569891	-538908	-518539	-670436	-964540	-1.01858e+06	-1.21662e+06	-680806	-684274	-698261	-648209	-565427	-601340	-610654	-571010	-1.17362e+06	-945281	-986745	-1.09883e+06	-1.12167e+06	-768080	-800405	-678603	-672752	-644928	-705522	-718384	-737902	-1.32252e+06	-1.05498e+06	-940528	-1.16131e+06	-1.51053e+06	-1.7712e+06	-321699	-298062	-435963	-465875	-402215	-528230
2.2	-20295.7	-125099	-164395	-18202.1	-572105	-550190	-566384	-541345	-546924	-578095	-544158	-521088	-667413	-959203	-1.01452e+06	-1.21134e+06	-699756	-688853	-705185	-663747	-574846	-608517	-618885	-580131	-1.18103e+06	-949139	-993347	-1.10753e+06	-1.13763e+06	-772161	-804030	-685428	-673985	-644522	-704645	-716087	-733437	-1.31168e+06	-1.04431e+06	-929301	-1.14725e+06	-1.49146e+06	-1.75249e+06	-331105	-305859	-447710	-475852	-413075	-544557
2.3	-18374.7	-112462	-146964	-19298.2	-573529	-551216	-566282	-542218	-546903	-583402	-546825	-520943	-661745	-949764	-1.00696e+06	-1.20135e+06	-713769	-689134	-708647	-674197	-580119	-612502	-622527	-585038	-1.18187e+06	-946532	-994952	-1.10925e+06	-1.1463e+06	-772704	-803904	-689245	-672204	-641713	-701026	-712350	-727070	-1.29623e+06	-1.0299e+06	-914962	-1.1296e+06	-1.46826e+06	-1.73066e+06	-339046	-312668	-456428	-482810	-420842	-557117
2.4	-16388.5	-99444	-129280	-20348.7	-572383	-549591	-563301	-540671	-544677	-586130	-546920	-518380	-654401	-937407	-995588	-1.18809e+06	-723379	-686110	-709058	-680836	-582155	-612776	-623461	-587350	-1.17606e+06	-941940	-994625	-1.10662e+06	-1.14992e+06	-771355	-801178	-690200	-668822	-636963	-695982	-706498	-719309	-1.27752e+06	-1.01303e+06	-898354	-1.10945e+06	-1.4432e+06	-1.70622e+06	-345753	-318405	-462594	-487149	-426043	-566398
2.5	-14414.7	-86282	-111454	-21340.2	-568901	-545749	-558700	-537504	-540535	-586487	-544968	-514318	-645780	-922841	-982080	-1.17237e+06	-730718	-680863	-706867	-684775	-582045	-611469	-621646	-587657	-1.16857e+06	-934071	-988677	-1.10031e+06	-1.14948e+06	-767311	-796557	-689780	-664127	-630580	-689565	-699690	-710041	-1.25601e+06	-994364	-879886	-1.08752e+06	-1.41448e+06	-1.67897e+06	-351404	-322821	-466554	-489212	-428905	-573028
2.6	-12436.4	-72862.3	-93532	-22220.2	-563416	-539594	-552640	-533111	-535108	-585029	-541790	-508944	-635801	-906345	-966574	-1.15473e+06	-735543	-674353	-702938	-686566	-580293	-608540	-618321	-585992	-1.15664e+06	-922553	-978602	-1.08973e+06	-1.14522e+06	-762011	-790325	-687840	-657689	-623016	-681922	-691693	-699968	-1.23182e+06	-973628	-859741	-1.06323e+06	-1.38355e+06	-1.6493e+06	-355633	-325999	-468564	-489244	-429938	-577289
2.7	-10397.8	-59333.7	-75572.3	-23033.5	-556742	-532569	-545189	-527575	-528506	-582830	-537537	-502730	-624450	-887921	-949266	-1.13523e+06	-739317	-666091	-697645	-686946	-577002	-604587	-613413	-582857	-1.13789e+06	-906999	-964377	-1.07456e+06	-1.13676e+06	-755082	-782406	-684829	-649959	-614168	-673021	-682220	-688747	-1.20519e+06	-950735	-837735	-1.03708e+06	-1.35042e+06	-1.61729e+06	-358471	-328155	-468767	-487468	-429317	-579199
2.8	-8382.6	-45806.2	-57648.5	-23753.2	-548659	-524658	-536693	-521392	-520976	-579036	-532118	-495046	-611606	-867578	-929965	-1.11364e+06	-741349	-656797	-690211	-685749	-572713	-598748	-607268	-577808	-1.11635e+06	-887428	-946076	-1.05253e+06	-1.1235e+06	-746379	-773155	-680417	-640580	-604090	-662747	-671950	-675980	-1.17578e+06	-925669	-813805	-1.00881e+06	-1.31514e+06	-1.58327e+06	-360428	-329339	-467263	-483982	-427051	-579001
2.9	-6398.14	-32071.8	-39747.5	-24372.8	-539507	-515824	-527517	-514368	-512421	-574404	-525810	-486889	-597012	-845215	-908753	-1.09004e+06	-742149	-645424	-681295	-682691	-566423	-591012	-599290	-571341	-1.0905e+06	-864159	-923939	-1.0279e+06	-1.10603e+06	-736368	-761771	-675052	-630190	-592874	-651389	-660313	-662269	-1.14376e+06	-898321	-788035	-978519	-1.27762e+06	-1.54703e+06	-361672	-329777	-464173	-478890	-423262	-576927
3	-4436.87	-18393.6	-21968.4	-24924.2	-529329	-505764	-517431	-506582	-502713	-568426	-518321	-477340	-580928	-820950	-885221	-1.06389e+06	-740834	-632159	-670253	-677385	-558692	-581641	-589110	-563043	-1.06044e+06	-839483	-898366	-999044	-1.08433e+06	-724678	-748968	-668688	-618406	-580498	-638887	-647227	-647471	-1.10933e+06	-868888	-760467	-946365	-1.23795e+06	-1.51045e+06	-362117	-329575	-460247	-472413	-418075	-573020
3.1	-2402.93	-4794.49	-5147.53	-25383.8	-518316	-494866	-506388	-497801	-492326	-561933	-509967	-467188	-563441	-794690	-859777	-1.03517e+06	-737641	-616734	-657601	-670124	-549120	-570263	-577509	-552521	-1.02703e+06	-809999	-869873	-966411	-1.05872e+06	-711421	-734758	-661080	-605127	-566431	-625104	-633400	-630958	-1.07254e+06	-837590	-731261	-912269	-1.19616e+06	-1.4702e+06	-361990	-328671	-454449	-464518	-411623	-567574
3.2	-352.567	8661.92	12279.5	-25767.1	-506711	-483176	-494248	-487883	-481065	-554192	-500897	-456276	-544815	-766678	-832496	-1.00431e+06	-732848	-600041	-643603	-661039	-537690	-557681	-563926	-540556	-988449	-777933	-838489	-930489	-1.02982e+06	-696400	-719149	-652393	-590739	-551320	-609946	-617674	-613366	-1.0335e+06	-804423	-700580	-876330	-1.15214e+06	-1.4276e+06	-361223	-327061	-447420	-455390	-403951	-560487
3.3	1652.83	21993.7	29411.1	-26068	-494037	-470490	-481403	-477092	-468852	-545588	-490695	-444394	-525033	-737176	-803589	-971381	-726203	-581581	-627810	-650418	-524821	-543553	-548761	-526886	-948873	-743329	-804590	-891602	-997912	-680344	-702233	-642263	-575344	-534858	-593934	-600997	-594695	-992522	-769647	-668451	-838832	-1.10633e+06	-1.38343e+06	-360077	-325078	-439342	-445194	-395240	-552079
3.4	3650.95	35117.9	46212.9	-26300.6	-480310	-456669	-467474	-465009	-455594	-535821	-479704	-431609	-504226	-706291	-773198	-936481	-717776	-561648	-610719	-638047	-510926	-528325	-532167	-511430	-906419	-706739	-770251	-850252	-963497	-662650	-684501	-631670	-558583	-517409	-576698	-583447	-575145	-949571	-733316	-635055	-799860	-1.05865e+06	-1.33735e+06	-358541	-322192	-430238	-433976	-385578	-542286
3.5	5554.12	47899	62747	-26460.6	-465815	-442393	-452716	-452384	-441675	-525014	-467372	-417951	-482450	-674184	-741708	-899840	-708135	-540249	-592002	-624629	-495404	-511414	-514074	-494944	-861590	-668118	-731764	-806406	-926272	-643734	-665454	-619311	-540793	-498724	-558454	-565087	-554814	-904694	-695695	-600290	-759270	-1.00906e+06	-1.28948e+06	-356597	-318721	-420201	-421926	-374993	-531411
3.6	7465.5	60429.3	79423.8	-26557.8	-450657	-427042	-437020	-439006	-426589	-513465	-454378	-403446	-459953	-640989	-708959	-861674	-696878	-517628	-572030	-609785	-478662	-493338	-494938	-477198	-814465	-627407	-691114	-760348	-886959	-623765	-645126	-606319	-522155	-479716	-539066	-545782	-533362	-858080	-656605	-564352	-717260	-957998	-1.2399e+06	-354479	-315390	-409280	-409043	-363589	-519399
3.7	9157.57	72576	95140.8	-26568	-434404	-411215	-420471	-424466	-410712	-501011	-440689	-388172	-436638	-606790	-675160	-822126	-684072	-494070	-551077	-593719	-460786	-473989	-474991	-458713	-765028	-584963	-648523	-712299	-845286	-602584	-623339	-591961	-502528	-459587	-518981	-525343	-511284	-810020	-616360	-527439	-673797	-905399	-1.18864e+06	-351801	-311127	-397724	-395401	-351468	-506638
3.8	10997.8	84381.7	110395	-26535.9	-417712	-394260	-403693	-409498	-394330	-487884	-426079	-372711	-412721	-571578	-640333	-781030	-670345	-469478	-528836	-576452	-441865	-453689	-453946	-439164	-713712	-540877	-604187	-662488	-801641	-580798	-600665	-577377	-481595	-438620	-497840	-503913	-487768	-760353	-574641	-489603	-629005	-851141	-1.13582e+06	-349094	-306467	-385338	-381046	-338690	-492844
3.9	12711.6	95716.1	125232	-26439.4	-400424	-377001	-386364	-393846	-377238	-473991	-411168	-356360	-388100	-535534	-604532	-738924	-655636	-443796	-505602	-557961	-421831	-432626	-431494	-418463	-660408	-497361	-558133	-610851	-756193	-557671	-577261	-561624	-460424	-416666	-476420	-482078	-463546	-709277	-532021	-450515	-583068	-797411	-1.08131e+06	-345698	-301493	-372508	-366054	-325362	-478381
4	14222.5	106647	139490	-26282.5	-382111	-359266	-368328	-377790	-359610	-459261	-395644	-339308	-362821	-498683	-567932	-695573	-639880	-416880	-481520	-538186	-401146	-410298	-408323	-396792	-605426	-450329	-510318	-557335	-709027	-533267	-552782	-545466	-438151	-393627	-454020	-459052	-438837	-656922	-488145	-410700	-536151	-740370	-1.02523e+06	-342080	-296196	-359013	-350551	-311493	-463036
4.1	15736.6	117121	153239	-26048.1	-363512	-340775	-350097	-361112	-341636	-444107	-379661	-322163	-337152	-461233	-530717	-651327	-622751	-388890	-456234	-517796	-379351	-387266	-384508	-374150	-548698	-402101	-461050	-502521	-660153	-508281	-527527	-528188	-415159	-370564	-430479	-435577	-412858	-603425	-443670	-370193	-488138	-682097	-967680	-338057	-290750	-345090	-334627	-297191	-447046
4.2	17303.5	127079	166318	-25742.5	-344319	-321613	-330955	-344171	-323230	-428312	-363149	-304568	-311214	-423190	-492848	-605891	-604515	-360426	-429826	-496042	-357028	-363534	-359453	-350609	-490665	-352674	-410461	-446654	-609924	-482167	-501084	-510505	-391313	-346739	-406585	-411163	-386526	-548873	-398228	-329153	-439211	-622708	-908738	-333996	-285234	-330695	-318299	-282368	-430430
4.3	18853	136496	178238	-25397.9	-324756	-302431	-311309	-326676	-304517	-412062	-346010	-286341	-284648	-384839	-454575	-559796	-585648	-330776	-402784	-473412	-334081	-338653	-333705	-326613	-431571	-302178	-360544	-389665	-558192	-455411	-473982	-492165	-366916	-322340	-381744	-386249	-359810	-493473	-352065	-287371	-389455	-562299	-848583	-329383	-279326	-315969	-301606	-267299	-413349
4.4	20305.7	145450	190124	-25025.3	-304923	-283067	-291521	-309023	-285358	-395113	-328673	-267820	-257841	-346111	-415878	-512902	-565577	-300584	-375281	-450108	-310450	-313132	-307299	-302045	-371239	-250748	-307797	-331763	-505496	-427884	-446073	-473131	-341854	-297434	-356519	-360661	-332391	-437340	-305342	-245113	-338922	-501113	-787385	-324454	-273064	-300821	-284536	-251920	-395808
4.5	21630.2	153932	201505	-24582.8	-284542	-262731	-271383	-290993	-265724	-377725	-310782	-249046	-230866	-307343	-377846	-465445	-544543	-269943	-346592	-426255	-285882	-286840	-279886	-276677	-310127	-198771	-254258	-273130	-451820	-399871	-417836	-453550	-316113	-271789	-330423	-334670	-304175	-380342	-258193	-202632	-287991	-439084	-724784	-319194	-266874	-285906	-267172	-236213	-377992
4.6	22966.2	161802	211585	-24096.6	-263851	-242347	-251126	-272638	-246103	-359970	-292468	-230064	-203594	-268429	-338753	-417539	-522440	-238169	-317273	-401597	-260817	-259979	-252177	-250730	-248303	-146231	-200073	-214179	-397283	-370739	-388774	-433260	-289897	-245555	-303673	-307996	-275516	-323039	-210796	-159961	-236544	-376439	-661124	-313687	-260210	-270186	-249622	-220312	-359804
4.7	24264.2	169196	221537	-23567.9	-242900	-221333	-230449	-253861	-226293	-341871	-273867	-210949	-176397	-229486	-299591	-369195	-500019	-205847	-287616	-376008	-235326	-232727	-223980	-223958	-186028	-93630.3	-145346	-154841	-342060	-341215	-359120	-412832	-263163	-218953	-276670	-280753	-246950	-265624	-163177	-116988	-184938	-313420	-596515	-308123	-253403	-254336	-231941	-204226	-341181
4.8	25421.7	176091	230939	-22981.2	-221708	-200274	-209579	-234800	-205924	-323068	-255162	-191675	-149041	-190613	-260584	-322268	-476647	-172921	-257161	-349665	-209273	-205006	-194739	-197049	-123533	-40821.8	-90478.1	-95444	-286295	-311131	-328723	-391866	-236190	-192190	-249465	-253314	-217661	-208062	-115690	-74097.3	-133096	-248040	-531509	-302067	-246686	-238252	-214084	-187949	-322422
4.9	26635.5	182415	239839	-22395.2	-200147	-178953	-188582	-215380	-186046	-304140	-236050	-172095	-121838	-152025	-220704	-273531	-452924	-139973	-226210	-322764	-183045	-177028	-165782	-170028	-61049.6	11938.6	-35529.1	-36285.1	-230278	-280900	-298110	-370343	-208587	-164854	-221923	-225135	-187825	-150365	-68425.5	-31558.2	-81425.8	-184779	-465726	-295991	-239574	-221944	-196119	-171700	-303283
5	27674.6	188305	248011	-21731.8	-178787	-157779	-167403	-196051	-165679	-285436	-217213	-152675	-94691.7	-113606	-181816	-224753	-428584	-106678	-194806	-295333	-156492	-148520	-136509	-142535	1217.06	64455.1	19174.8	22599.6	-174195	-249742	-267253	-348873	-180782	-137414	-194306	-196840	-158316	-92980.2	-21566.2	10846.5	-29884	-121395	-399136	-289583	-232402	-205561	-178093	-155274	-283987
5.1	28630.5	193719	255657	-21026	-157004	-136308	-146189	-176768	-145351	-266239	-198230	-133359	-67808.6	-75604.7	-143361	-176013	-403738	-73402.7	-163150	-268122	-130074	-119484	-107146	-115179	64940.9	116499	73744.8	81078.3	-118219	-287600	-236027	-327020	-152830	-110007	-166318	-168582	-128696	-36132.1	24523.6	52719.8	19989.3	-58180.8	-332662	-282977	-224817	-189132	-160006	-138796	-264728
5.2	29571.6	198519	262543	-20295.5	-135303	-114962	-124799	-157305	-125076	-247145	-178992	-113869	-41156.3	-37900.8	-105272	-127513	-378372	-39741.3	-131139	-240252	-102969	-90569.1	-77355.7	-87262.8	126513	168035	127733	138987	-62404.2	-256688	-204554	-304948	-124682	-82472	-138363	-140185	-99159.3	20345.6	70209.7	94150.7	70903.8	4628.41	-265973	-276388	-217812	-172596	-142011	-122344	-245291
5.3	30512.6	202866	268819	-19513.9	-113829	-93555.5	-103510	-137985	-104701	-227700	-159534	-94170.8	-14630.9	-1025.13	-66530.1	-79212.1	-352616	-6482.69	-98461.1	-212261	-75926.7	-61438.3	-47739.1	-59293.8	187165	219143	181063	195967	-6867.68	-225386	-172901	-282508	-96746	-54987	-110276	-112055	-69361.6	76096.8	115090	135105	121085	67023	-199269	-269804	-210444	-155987	-123886	-105870	-225744
5.4	31246.3	206741	274509	-18712.7	-92270.4	-72301.1	-82536.5	-118371	-84304.5	-208487	-140262	-74763.2	11575.6	35562	-29276.1	-31203.1	-326622	26895.6	-65765.6	-184136	-49069.1	-32665.5	-17504.5	-31107.1	246892	269137	233631	251894	47840.6	-193691	-141359	-259812	-68940.9	-27564.6	-82474.9	-83611.5	-39704.2	131037	159265	175204	170615	128445	-132466	-262590	-202692	-139299	-105845	-89421.7	-206149
5.5	32022.7	210257	279564	-17865.4	-70606.9	-50923.2	-61341.6	-99037.8	-63991.3	-189254	-121199	-55523	37454.9	71492.3	7521.29	16324.8	-300445	59582.1	-33138.4	-156295	-22468.3	-3786.8	11629	-3313.85	305506	317953	285247	306879	101937	-162818	-109687	-237246	-40956	-756.375	-54519.9	-55478.9	-9729.01	184786	202795	214710	219329	189451	-65985.6	-255259	-195093	-122601	-87855.7	-73150.5	-186494
5.6	32766.5	213342	284098	-17004	-49263.6	-30178.2	-40217.8	-79752.7	-43606.3	-169917	-102008	-36466.9	62908.2	106763	43531.5	63352.1	-274455	93087.6	-1103.46	-128485	4148.35	24869.8	41067.3	24539.2	362869	365862	335532	360394	155137	-132049	-78229.1	-214810	-13308.5	26280.3	-26681.6	-27424.2	19581.2	237491	245314	253271	266968	249452	10.5599	-248189	-187847	-106080	-70002.7	-56966.3	-166874
5.7	33379.1	216011	288006	-16096.8	-28054.3	-9371.76	-19630.9	-60546.8	-23656.5	-150469	-82699.3	-17344.8	87843	141253	79076.7	109873	-248115	125586	31240.6	-100436	30849.5	53545.6	69743.9	52050.1	418837	412527	384646	412652	207450	-101324	-46999	-192321	13700.8	52437.6	960.476	99.4608	48601.5	289045	286696	290657	313736	305764	65618.9	-241205	-180188	-89502.9	-52274.5	-40867.4	-147399
5.8	34038.6	218281	291407	-15176	-7264.03	11098.6	997.352	-41476.1	-3945.21	-130997	-63620.5	1245.07	112407	175028	113877	155625	-221789	158083	63174.8	-72212.9	56972.3	81391.6	98580.8	79070	473210	457846	432571	463169	258553	-71435.4	-15926.6	-170111	40905.4	78326.7	27959.2	27545.7	77263.2	339488	326986	326983	359401	363303	130611	-234027	-172525	-73107.6	-34676.7	-24962.2	-127879
5.9	34530.2	220055	294105	-14232.2	13188.8	31535.6	21544.8	-22717.9	15727.1	-111775	-45012.4	19639.3	136525	208047	148007	200864	-195662	190233	94750.9	-44623.7	82416.7	109021	126750	105897	526101	501633	478953	509888	308528	-41422	14098.5	-147612	67606.9	103668	54565.3	54851.4	105477	388230	366138	362244	403757	419659	194877	-226596	-164982	-56590.5	-17207	-9151.56	-108388
6	35013.3	221517	296315	-13245.8	33097	51383.3	41168.5	-3755.72	34643.9	-92828.9	-26631.5	37452.2	160162	240386	181445	245190	-169761	221668	125866	-16916.4	107646	136263	154548	131996	577367	545776	524002	557413	357433	-12023	44379.2	-125227	93847.2	128907	81405.4	81843.4	133079	435737	403869	396357	446861	474587	259915	-218916	-157220	-40322.7	42.8185	6517.35	-89111.3
6.1	35378.1	222620	298794	-12243.8	53178.3	70851.1	60701.2	14761.1	53726.6	-73905.7	-8106.68	55397.5	183305	271706	214094	288620	-143569	252025	156900	9878.05	132728	162784	181931	157750	626738	586421	565251	602835	404667	17012.6	73897.3	-103304	119792	153413	107142	107972	159947	481581	440385	429208	488595	528068	322072	-211255	-149473	-24110.6	17098.3	22031.4	-69822.3
6.2	35656.9	223378	300007	-11228.7	72976.5	90277.7	79938.2	32698.8	72326.4	-55047	10098	72874.6	205800	302184	245964	331232	-117654	281835	187580	36370.9	157482	188796	208440	182837	674324	625327	606952	646489	450341	45478.3	103234	-80888.6	145198	177615	132297	133595	186324	526091	475508	460796	528863	579923	383255	-203608	-141650	-8013	34060.2	37330.9	-50546.6
6.3	36118.8	223815	300791	-10199.8	92062.6	109083	98755.4	50644.1	90382.2	-36286.3	27902.9	89977.3	227680	331646	277119	372913	-91991	310791	217847	62573.1	181422	214519	234206	207476	720043	662428	646880	688352	494587	73344.8	131837	-59191	169638	200941	156606	158609	211991	568878	509201	491164	567672	630045	443150	-196106	-133676	7991.51	50841.1	52477.5	-31395
6.4	36243	223934	300981	-9163.24	111039	127722	117060	68403.2	108475	-18053.8	45420.3	106840	248992	360205	307236	413584	-67247.7	338840	247746	87893.8	205092	239713	259284	231567	763415	697907	686809	728381	537241	99992	160229	-37718.2	193670	223696	180938	183234	237116	609978	541452	520124	605060	678355	501771	-188165	-125903	23743.5	67327.8	67546.2	-12531.8
6.5	36398.3	223772	300742	-8094.83	129479	145714	135148	85814.2	125982	-94.3279	62397.3	122931	269549	387798	336563	453131	-42375.9	366329	276925	113415	227881	263934	283538	254746	804826	731395	722965	766125	578163	126036	187959	-16835.8	216924	245613	204459	207455	261523	649251	572155	547485	640694	724759	559066	-180202	-118072	39354.4	83595	82302.9	6212.86
6.6	36482.5	223379	300231	-7000.42	147504	163135	152547	102991	142901	17523.8	79373.8	138693	289531	414486	365092	491733	-17930.8	392210	305101	137861	249906	287584	307253	277268	843916	762906	757298	802245	617438	151444	214998	4026.88	239635	266996	227372	231027	285304	686873	601289	573346	674769	769324	615056	-172218	-110114	54838.2	99846.4	96907.1	24937.6
6.7	36493	222763	299308	-5905.96	165203	180449	169618	119550	159322	35181.6	95938.2	153801	308697	440135	392739	529203	5557.1	417741	332948	161878	270846	310526	330246	298860	881024	792591	789576	836070	654901	175973	241035	24110.6	261529	287863	249482	253762	308428	722684	628844	598074	707044	811969	669196	-164330	-102404	70160.4	115806	111260	43503.7
6.8	36534.3	222014	297877	-4806.31	182378	196942	186779	135840	175509	52459.9	111777	169182	327395	464829	417887	565494	29018	442468	359674	185237	290936	332009	352211	319816	915980	820605	820074	868020	690561	200101	266458	44318.6	282710	307436	270857	275321	330733	756640	654762	621341	737649	852600	721874	-156328	-94849.3	85338.1	131461	125394	61881.1
6.9	36521.2	220952	296079	-3710.87	198849	213253	203083	151745	191110	69240.3	127822	183773	345285	488588	443758	600802	51819.1	465991	385952	207854	310168	352888	372957	339564	948803	848692	848712	897896	724356	223325	291070	64391.7	303093	326397	291841	296858	351941	788657	679484	642922	766483	893172	772814	-148546	-87300.4	100404	146858	139266	80062.3
7	36589.3	219797	294015	-2610.18	214586	229118	218929	167301	206466	85601.8	143448	197920	362424	511328	468754	634756	74758.4	487982	411565	229647	328938	372807	392748	358838	979518	872946	875315	925473	756377	244917	315115	84191.3	322763	344245	311698	317114	372231	818884	702383	663238	793710	929739	821960	-140797	-79665	115119	162016	153031	98049
7.1	36573.6	218420	291591	-1499.74	230562	244003	234493	182251	221475	101809	158651	211597	378988	533120	492800	667632	96873.3	509067	436384	250530	346473	392118	412075	376983	1.00551e+06	895282	900092	951159	786579	266336	338521	102944	341699	361843	330884	337247	392089	847217	723862	682058	818997	964144	869228	-132756	-72157.7	129770	176985	166480	115789
7.2	36468.4	216949	288854	-413.96	245328	258590	249291	197087	235752	117488	173198	224821	394941	553945	516013	699300	118432	529401	460441	270575	363476	410218	430097	394065	1.03183e+06	915861	922797	974948	815069	286510	360738	121755	360262	378757	349191	355847	410651	873750	743680	699583	842642	996796	914723	-124481	-64498.6	144131	191741	179735	133398
7.3	36274.4	215424	286628	658.884	259721	272885	263162	211645	249556	133103	187448	237637	409960	573740	538351	729961	139816	548270	483485	289960	379909	427792	447191	410282	1.05635e+06	934489	945551	994459	841628	305898	382426	140095	377446	394691	366854	374113	428665	898648	761908	715538	864502	1.0273e+06	958303	-116495	-57134	158461	206250	192669	150771
7.4	35946.8	213654	283358	1746.49	273657	286917	276991	225790	262954	148335	201439	249923	424420	592638	559692	759112	160168	566008	505871	308409	395481	444242	463456	425684	1.07865e+06	951322	964587	1.01424e+06	866511	324587	403115	157836	394027	409823	383864	391405	445820	921599	778626	730077	884686	1.0558e+06	1.00027e+06	-108250	-49846.6	172453	220411	205430	167999
7.5	35733.1	211801	279783	2795.01	287071	299821	290377	239291	276041	162969	215173	261553	438348	610586	580141	787157	179869	582672	527148	326805	409977	459475	478752	440288	1.09895e+06	966350	981963	1.03205e+06	889532	342309	423189	175269	409186	424192	399607	408256	462031	942731	794009	743421	903195	1.08217e+06	1.03977e+06	-100033	-42092.9	186270	234264	217891	184987
7.6	35460.5	209947	276045	3821.81	300376	312289	303550	252198	288659	177444	228318	273245	451489	627707	599740	813905	199017	598239	547540	344168	423420	474014	493128	453985	1.1172e+06	979687	997380	1.04804e+06	910933	358908	441937	192000	424035	437826	414536	423758	477217	962123	807806	755539	919900	1.1065e+06	1.0773e+06	-91730.3	-34572.4	199900	247873	230148	201833
7.7	35101.8	207931	272098	4837.9	312882	324332	315779	264757	300822	191433	240909	284250	463987	643772	618445	839412	217623	612417	567132	360557	436147	487251	506258	467169	1.13336e+06	991307	1.01101e+06	1.06207e+06	930548	374689	459844	208609	437999	450276	429061	438762	491732	979871	820021	766095	935242	1.12868e+06	1.11285e+06	-83620.6	-27113.9	213312	261313	242204	218357
7.8	34710.7	205888	267881	5810.16	325287	336015	327540	277025	312453	204688	253549	294929	475626	658904	636397	865132	235457	625427	585916	376138	447921	499735	518288	479288	1.14789e+06	1.00144e+06	1.02304e+06	1.0744e+06	948518	389618	476660	224844	451206	462545	442448	453032	505147	996005	830990	775294	948634	1.14682e+06	1.14661e+06	-75306.5	-19388.1	226472	274385	253831	234745
7.9	34228	203777	263496	6781.36	336665	346514	338936	288509	323709	217674	265656	304821	486640	673225	653337	888084	253077	637544	603534	390852	459216	511104	529493	490118	1.16056e+06	1.00992e+06	1.03331e+06	1.0852e+06	964713	403807	493338	240408	463482	473611	455299	466053	517893	1.01031e+06	840576	783222	960632	1.16524e+06	1.17832e+06	-66843.9	-12148.1	239361	287251	265306	250866
8	33795.3	201535	258347	7709.68	347893	357057	349686	299674	334403	230501	277292	314386	497029	686569	669419	909736	269449	648705	619892	404738	469444	521806	540278	500226	1.17149e+06	1.01672e+06	1.04194e+06	1.09409e+06	979366	416572	509217	255802	475113	483959	467404	478357	529835	1.023e+06	848873	789919	971036	1.18143e+06	1.20778e+06	-58477.9	-4835.74	251986	299821	276420	266688
8.1	33269.2	199185	254215	8586.51	358065	367041	360114	310613	344700	243042	288297	323533	506737	699204	684703	930170	285758	658463	635875	418258	478940	531443	549548	509635	1.1807e+06	1.02215e+06	1.04894e+06	1.10138e+06	992552	497430	523804	270561	485664	493604	478512	490100	541062	1.03656e+06	855985	795491	979951	1.19571e+06	1.23546e+06	-50265.7	2362.75	264422	312158	287182	282375
8.2	32749.3	196851	249389	9436.41	367862	376591	369684	321017	354524	254935	298820	332098	515902	710844	699106	949265	301333	667277	650593	430638	487589	540683	558024	518080	1.18777e+06	1.02606e+06	1.05449e+06	1.10715e+06	1.00402e+06	508761	537440	284978	495444	502025	488959	500508	551119	1.04621e+06	861668	799853	987287	1.20835e+06	1.26113e+06	-41998.2	9790.9	276633	324229	297774	297744
8.3	32170.4	194402	244362	10245.6	377544	385278	378744	331227	363840	266548	309043	340253	524177	721738	712579	967226	316268	675435	664145	442255	495655	549124	565810	525652	1.19346e+06	1.02835e+06	1.0585e+06	1.11129e+06	1.0116e+06	519180	550496	298924	504480	510144	498726	511016	560334	1.05431e+06	866168	802978	993127	1.21893e+06	1.28472e+06	-33711.8	16933.2	288535	336042	307972	312706
8.4	31623.7	191944	239260	11019.2	386481	393773	387558	340509	372768	278400	319038	347882	531823	731724	725204	983817	330316	682046	676841	453113	502598	556115	572185	532139	1.19749e+06	1.02942e+06	1.06107e+06	1.114e+06	1.02013e+06	528625	562492	311786	512704	517085	507557	520109	568649	1.06075e+06	869638	805107	997596	1.22795e+06	1.30642e+06	-25704.9	24127.5	300122	347333	317836	327436
8.5	30976.8	189358	234146	11735.4	395038	401614	395574	349609	380933	289847	328576	355249	538896	740882	737059	999202	343846	688551	688507	463268	508769	562410	577981	538065	1.19998e+06	1.02927e+06	1.06214e+06	1.11531e+06	1.0273e+06	537456	573497	324425	520257	523003	515827	528781	575770	1.06607e+06	871728	806030	1.00076e+06	1.23497e+06	1.32612e+06	-17452	31355	311389	358376	327391	341757
8.6	30331.5	186737	228929	12415	402747	408703	403320	358368	388619	300215	337446	362329	545195	749197	748241	1.01334e+06	356506	693246	699676	472415	514499	568177	582519	542812	1.20117e+06	1.02781e+06	1.06196e+06	1.11513e+06	1.03312e+06	545416	583740	336250	527278	528419	523103	536502	582746	1.06998e+06	872724	805888	1.00256e+06	1.24025e+06	1.3441e+06	-8816.72	38870.4	322352	369097	336706	355786
8.7	29599.2	184037	223679	13025.5	409971	415294	410713	366608	395741	310587	346038	368771	551078	756645	758486	1.0263e+06	368970	697258	709647	481256	519057	572973	586497	546865	1.20068e+06	1.02495e+06	1.06045e+06	1.11368e+06	1.03755e+06	552720	593444	347601	533497	533438	529793	543707	588700	1.07249e+06	872616	805089	1.00293e+06	1.24643e+06	1.36012e+06	-158.186	46010	333025	379428	345599	369386
8.8	28962.2	181267	218322	13598.4	417047	421540	417486	374350	402474	320110	353819	374554	556234	763253	767716	1.03801e+06	380418	700303	718531	488646	523029	577366	589912	550363	1.19876e+06	1.02087e+06	1.05765e+06	1.11092e+06	1.04056e+06	559396	602232	358784	538679	537890	535627	550062	593874	1.07367e+06	871411	803333	1.00209e+06	1.24854e+06	1.37434e+06	8246.97	53005.6	343301	389309	354113	382591
8.9	28304	178397	213009	14107.4	423521	427053	423522	381793	408487	329797	361542	380158	560707	769165	776379	1.04859e+06	391624	702202	726764	495727	526524	580752	592744	552585	1.19534e+06	1.01374e+06	1.05377e+06	1.10917e+06	1.04255e+06	565233	610638	369562	543462	542198	540904	555765	598255	1.0739e+06	869106	800636	1.00012e+06	1.24894e+06	1.38657e+06	16817.2	60125.3	353074	398731	362104	395354
9	27537	175431	207654	14594.2	429630	432305	429608	388307	414396	338709	368647	385556	564572	774243	783934	1.05781e+06	402268	703511	733832	501736	529242	583226	594456	554410	1.19072e+06	1.00746e+06	1.04839e+06	1.10382e+06	1.04305e+06	570641	617750	379499	547439	545359	545110	560451	601913	1.0726e+06	866122	797007	996975	1.24787e+06	1.39706e+06	25162.9	66995.7	362342	407723	369703	407710
9.1	26772.6	172408	202217	15036.2	434929	436742	434901	394591	419156	347166	374868	390004	567772	778546	790760	1.06587e+06	411953	703863	739697	507203	530992	584700	594925	555725	1.18496e+06	999889	1.04421e+06	1.09746e+06	1.04249e+06	574714	624456	389305	550677	547911	549125	564653	604661	1.07037e+06	862148	792449	992649	1.2455e+06	1.40607e+06	33500.5	74131.7	371137	416161	376801	419474
9.2	26073.7	169404	196767	15435.7	439746	440984	439677	400728	424097	354886	381049	393956	570520	782065	796672	1.0728e+06	420984	703509	744699	512127	531763	585827	595085	556296	1.17775e+06	991421	1.03665e+06	1.08985e+06	1.04069e+06	578161	630350	398013	553413	549294	552448	568222	607095	1.06683e+06	857281	787043	987105	1.24146e+06	1.41333e+06	41754.5	81315.5	379479	423882	383384	430483
9.3	25129.1	166209	191888	15814.6	444220	444871	443958	406175	428506	362381	386823	397822	572569	784944	801825	1.07856e+06	429604	702413	748710	516366	532254	585903	594761	556171	1.16954e+06	981802	1.02623e+06	1.08097e+06	1.03768e+06	580760	635155	406466	555369	550447	555817	571270	608904	1.06217e+06	851538	780853	980551	1.23604e+06	1.41903e+06	50117.3	88274.6	387139	431047	389488	440918
9.4	24461.6	163003	186449	16123.9	447945	447873	447978	410878	432453	369464	392417	401135	573995	787027	806238	1.08309e+06	437807	700564	752139	520403	532021	585306	593702	554773	1.16004e+06	971168	1.01664e+06	1.071e+06	1.03354e+06	583577	639616	414533	556572	550825	557951	573560	609694	1.05654e+06	844832	773895	972960	1.22966e+06	1.42288e+06	57953.1	95034.4	393469	437523	394839	450742
9.5	23652.4	159732	181035	16406.7	451292	450418	451068	415495	435769	376184	397490	404293	574779	788231	809871	1.08655e+06	445393	697392	754090	523429	531119	584097	591847	553657	1.14941e+06	959735	1.00591e+06	1.06015e+06	1.02828e+06	585589	642857	421839	557738	550702	559622	574838	610245	1.04996e+06	837568	766299	964385	1.22185e+06	1.4252e+06	65993.5	101742	399999	443389	399843	460032
9.6	22809.6	156368	175467	16655.4	454264	452700	453999	419563	438677	382449	402039	406933	575035	788857	812595	1.08875e+06	452211	693867	755655	526095	529878	582615	588797	551220	1.13794e+06	947391	994030	1.048e+06	1.02199e+06	586789	645725	428784	557888	550285	560485	575598	610102	1.04235e+06	829502	757998	954858	1.21263e+06	1.42599e+06	74211.8	108716	405940	448527	404068	468580
9.7	22090.6	152947	169850	16880.6	456665	454281	456112	422861	441210	388250	406223	409337	574758	788797	814514	1.08985e+06	459136	689467	756042	527863	528068	579837	585754	548270	1.1253e+06	934005	981313	1.03504e+06	1.01472e+06	587625	647902	435124	557625	549013	560901	575744	609651	1.03398e+06	820951	748904	944472	1.20247e+06	1.42529e+06	82485.4	115251	411149	452855	407813	476317
9.8	21332.2	149320	164287	17106.2	458668	455452	457585	425588	443152	393659	410012	410818	573775	787978	817356	1.08982e+06	464996	684119	755611	529133	525510	576905	582025	544786	1.1115e+06	917924	967611	1.02095e+06	1.00628e+06	587606	649211	441463	556418	547509	560588	575704	608544	1.02471e+06	811521	739169	933091	1.19102e+06	1.42327e+06	90743.2	121707	415612	456490	410815	483335
9.9	20427.1	145741	158671	17319.1	460252	455763	459240	427997	444509	398744	413143	411931	572299	786415	817877	1.08864e+06	470780	678601	754295	529971	522415	573764	577711	540946	1.09678e+06	902829	952905	1.00597e+06	996926	586890	650081	446585	555629	545451	560229	575253	606779	1.01471e+06	801337	728911	920970	1.17855e+06	1.41985e+06	98931.8	128266	419436	459397	413151	489655
10	19549.2	141953	153137	17503.5	461519	456215	460119	430234	445555	403074	415840	412232	570287	784172	817510	1.08646e+06	475759	672082	751784	530263	518601	569661	572951	536536	1.08099e+06	886739	937295	990042	986504	586099	650191	451644	554085	542929	559483	574212	604477	1.00387e+06	790469	717933	907976	1.16508e+06	1.41511e+06	107154	134447	422571	461592	414840	495082
10.1	18707.4	138110	147490	17671.2	461851	456201	460454	432060	446223	407458	418036	412504	567561	781176	816472	1.08328e+06	480437	664920	748351	530386	514659	564816	567406	531229	1.0667e+06	869966	920755	973135	975311	584361	649475	456134	551777	539920	557904	572224	601115	992279	779168	706353	894475	1.15064e+06	1.4091e+06	115061	140738	424938	463022	415838	499720
10.2	17746.9	134195	141928	17839	462286	455417	460212	432996	446426	411405	420074	412354	564357	777320	814534	1.07878e+06	484515	657044	743926	529615	509961	559128	561428	525707	1.04883e+06	852317	903570	955347	963139	582354	647985	460294	549028	536301	555902	570141	597777	980041	767181	694160	880061	1.13518e+06	1.40168e+06	122908	146939	426675	463568	416140	503509
10.3	16938.4	130099	136298	18031.1	462298	454131	459689	433219	446264	414706	421525	411362	560642	772956	811825	1.07321e+06	487848	648433	738785	528411	504909	553233	554584	519683	1.03001e+06	833844	885435	938885	949960	579841	645703	464061	545698	532435	553416	567543	594115	966946	754539	681384	865040	1.11869e+06	1.39327e+06	130780	153251	427561	463370	415844	506504
10.4	16062.9	126000	130725	18197.7	461726	452477	458549	433378	445272	417558	422419	410326	556326	767790	808511	1.06671e+06	491101	639397	733299	527039	499356	546686	547387	513260	1.01034e+06	814690	866389	919230	935885	576674	643419	467479	541867	528017	550503	564564	589899	953234	741539	668116	849172	1.10144e+06	1.38339e+06	138423	159328	427753	462373	414707	508686
10.5	15204.1	121802	125122	18375.4	460976	450473	457169	433324	443897	420274	423178	409302	551581	762463	804855	1.05929e+06	494015	630299	726882	525068	493691	540122	539972	506636	990383	795342	847073	899557	921791	573764	640605	470647	538473	523311	547473	561433	585464	939846	728743	655249	833839	1.08447e+06	1.37346e+06	146162	165313	427456	461420	412607	510333
10.6	14314.1	117419	119484	18518.3	459878	448345	455488	432960	442303	422737	423404	407729	546679	756690	800793	1.05135e+06	496252	620751	720009	523027	487713	533074	532352	499771	970484	776043	827785	879971	907634	570771	637647	474146	534418	518107	544537	558457	580751	926234	716120	642242	818237	1.06731e+06	1.36276e+06	153892	171383	426938	459504	411068	510837
10.7	13504.7	113052	113874	18650.4	458336	445838	453801	432280	440651	425232	423644	406080	541525	750528	796270	1.04272e+06	498742	610969	712515	520626	481930	526388	524865	492476	950477	756785	808346	860468	893437	567754	634684	476841	529952	513091	540650	554835	575599	912163	703050	628989	802071	1.04972e+06	1.35093e+06	162074	177678	426003	456943	409064	511768
10.8	12718	108627	108357	18795	456285	442698	451658	431165	438550	427955	423371	403897	536014	744027	791232	1.03342e+06	501189	601247	704750	518063	475781	519263	517250	485225	929868	737034	788330	840690	878847	564039	631594	479140	525078	507298	537246	550688	570083	897577	689576	615407	785509	1.03136e+06	1.33807e+06	169714	183751	424413	453806	406496	511874
10.9	11855.1	104073	102746	18935	453900	440161	449164	429805	436356	429875	422778	401775	530108	736744	785610	1.02331e+06	502807	590921	696475	515427	469308	512163	509430	478083	908933	716878	768099	820237	863935	560145	627036	481072	519887	501408	533018	546092	563875	882564	675851	601594	768330	1.01223e+06	1.32419e+06	177156	190025	422054	449786	403390	511245
11	11086.2	99482.9	97703.1	19081.5	451174	436530	446118	428090	434013	431512	421908	399483	523649	728839	779355	1.01207e+06	504959	580035	687681	512214	462427	504288	500947	470302	887456	696463	747491	799495	848451	556102	622549	482846	514729	495136	528322	541242	557438	867104	661524	587226	750696	992564	1.30937e+06	185071	195870	419049	445122	399700	509794
11.1	10302.4	94856.5	91512.3	19220.9	448541	432631	442521	426034	430891	432707	420390	396556	516813	720165	772270	999908	506491	568887	678025	508488	455601	496066	492162	462347	865387	675528	726115	778099	832367	551519	617639	483849	509170	488693	523707	535743	550741	848888	646744	572477	732619	972445	1.29367e+06	192991	201308	415331	439766	395392	507484
11.2	9462.58	90200.2	85863	19355.9	445379	428348	438899	423757	427469	433571	418755	393206	509332	710883	764537	986824	507467	557172	667788	504777	448519	487314	483347	454040	842988	654032	704353	756234	815644	546646	612668	484782	503014	482056	518541	530440	543733	832396	631711	557452	714129	951591	1.27701e+06	200787	206773	410857	433582	390361	504471
11.3	8560.06	85528.8	80306.7	19467.5	441672	423787	434813	420722	423393	433847	416719	389454	501531	701016	755997	972770	507996	545198	656750	500681	440740	478013	474243	445474	819778	632064	682205	734064	800944	541231	606499	484903	496734	474480	512580	524406	536658	815436	616241	542150	695320	930293	1.2596e+06	208196	212120	405806	426548	384737	500626
11.4	7773.72	80784.5	74701.4	19617.3	437540	418853	430200	417611	418972	433792	414233	385381	493277	690468	746957	957838	508382	532995	645578	496290	433003	469091	464671	436697	796099	609760	659493	711364	783346	535464	599921	484726	490038	467404	506750	518219	528995	798289	600239	526404	676063	908378	1.24139e+06	215484	217384	399977	419005	378531	495974
11.5	7034.02	75959	69049.7	19763.9	432894	413492	425493	413864	414247	433015	411411	380927	484481	679337	737180	942095	508785	520065	633751	491525	424868	459666	454924	427922	772049	586988	636350	687875	765112	529479	593341	484455	482830	460128	500046	511801	520858	780475	584039	510370	656385	886045	1.22231e+06	222363	222407	393423	410697	371697	490494
11.6	6294.63	71067.8	63406.2	19889.5	427934	407728	420001	409668	409189	432208	408284	375876	475319	667442	726610	925383	508650	507070	621479	486372	416158	449903	445090	418698	747282	563834	612943	664120	746357	523484	586387	484282	475365	452442	493667	505045	512440	762082	567486	494075	636402	863359	1.20242e+06	229042	227131	386227	401641	364222	484187
11.7	5632.95	66196.2	57799.4	20020.5	422676	401490	414034	404958	403976	430951	404498	370574	465596	654991	715411	907836	507430	493639	608475	480599	407308	439670	434796	408943	722253	540340	588950	639773	727011	516742	578465	483605	467864	444323	486373	497873	503808	743322	550547	477277	616200	840280	1.18193e+06	235694	231806	378290	391940	356111	477231
11.8	4748.8	61292.6	52256.8	20147	416873	395144	407644	400095	398311	429588	400460	365231	455534	641978	703662	889503	506645	480051	595189	475027	398346	429171	423760	398975	696643	516561	564586	615119	707324	509544	570654	482368	459895	435741	479388	490386	494819	724004	533298	460327	595628	816845	1.16066e+06	242376	236380	369822	381621	347518	469386
11.9	3906.5	56377.4	46705.7	20294.2	410977	388424	401066	394607	392269	427294	396069	359679	444952	628196	691133	870219	505299	466083	581419	469050	388811	418529	412859	388818	670716	494301	539782	589941	686846	501747	561967	480568	451521	426951	472068	482042	485803	704334	515809	443012	574806	793021	1.13883e+06	248630	240700	360727	370685	338439	460818
12	3231.75	50954.9	40225.3	20401.7	410736	387444	398835	393431	390234	431203	395837	357548	441131	624523	688683	857960	509810	456833	572284	468946	384676	412894	407025	384567	656561	481064	525422	578881	680354	511646	562434	486202	448456	422532	471290	479959	481140	712123	525129	452308	580436	800112	1.1334e+06	257144	248171	359926	358391	337690	460473
12.1	2446.4	45380.1	33605.4	20505.1	408854	385350	395424	391300	387971	433171	395086	355177	438482	619555	685115	846971	514002	448108	562962	469553	382099	408561	403233	381389	649028	475502	518798	577472	682680	511446	560209	489425	444962	416719	466948	474393	473114	701224	516095	444156	568543	785979	1.11639e+06	268393	258005	364220	360309	342941	468520
12.2	1696.71	39724.3	26946.3	20617.6	405517	381445	391251	388764	384395	433449	393495	352122	432498	610445	677278	833467	519539	441511	554810	470975	380887	404983	399791	379492	637516	464198	506604	571239	680757	510109	556325	489965	438958	409328	459691	466511	462805	682686	499601	428007	547485	760142	1.08976e+06	281408	267256	359588	355044	339815	466560
12.3	1002.52	34234.8	19820.1	20692.9	400580	376017	385862	384593	379581	432086	390360	346871	422626	596771	664746	814790	523005	432748	544595	470243	376906	398389	393544	373817	616207	444510	487678	553184	667764	504535	548282	487671	430570	399497	450094	456537	451419	661065	480308	409258	524374	731927	1.05997e+06	290503	272073	351024	344447	331478	458464
12.4	154.488	28761.7	13273.6	20797.6	393799	369100	378751	378733	372766	429038	385259	340442	410618	580687	649678	792501	522799	419730	530754	465583	368740	388465	383557	365075	591757	422071	464399	529280	649906	494867	537389	483467	420411	389318	439654	445671	439874	637889	460114	389891	500407	702751	1.02926e+06	296242	275114	342141	332701	322033	449040
12.5	-591.409	23297.2	7111.26	20866.5	385971	360622	370638	371333	364960	425146	379156	332704	397530	563098	632984	768139	520234	405062	515403	458807	359318	377206	372178	354579	565590	398376	440033	504895	630032	484287	525661	479058	409784	378365	428997	434918	427625	613862	439141	369955	475946	673265	997842	301062	277332	331781	320269	311809	438629
12.6	-1352.85	17815.9	642.478	20918.8	376998	351357	361218	363076	356017	420214	371643	324590	383580	544038	614940	742268	516989	389541	498725	451130	348801	364914	360512	343670	537852	373314	414400	478872	608473	473181	513657	474045	398750	366819	417999	423694	414680	589041	417675	349620	449737	643380	965776	305357	279307	320713	307173	301152	427334
12.7	-2057.15	12388.2	-6089.74	20943.5	367322	341504	351429	354294	346425	414654	363459	315505	369019	524020	595918	715411	512517	373278	481733	443151	337907	352421	347809	332581	508951	347480	387709	451521	585443	461662	500714	468616	387326	355159	406662	411716	401371	563319	395560	328738	424576	612877	933319	309186	281271	309162	293629	289794	415232
12.8	-2886.29	6975.34	-12347.8	20909.9	357105	331238	341114	345158	336369	408209	355034	306181	353977	503268	575898	687390	507423	356686	463936	434269	326558	339554	334637	320685	479520	322548	360622	423570	561411	449383	487506	461897	375301	343321	394908	399773	387308	537053	373188	307736	399351	582040	900291	312484	282985	297117	279590	278003	402467
12.9	-3595.99	1595.36	-18499.5	20848.2	346505	320787	329989	335308	326297	401444	346059	296551	338605	481910	555207	658756	501691	339206	445652	424146	314770	325931	321293	308224	449164	295918	333424	395060	536807	436666	473740	455195	362678	330868	382659	386977	373565	510450	350542	286532	373859	551224	866831	315543	284218	284467	265252	265813	388938
13	-4365.49	-3669.61	-24632.9	20766.6	335535	309225	318603	325247	315477	394282	336912	286849	322942	460114	534244	629700	495030	321748	426995	413704	302709	312295	307757	295434	418712	269098	305638	366398	511779	423947	459280	447939	349968	318291	370214	374341	359893	483555	327943	265243	349471	520067	832775	318317	285191	271513	250500	253234	374870
13.1	-5160.4	-8876.18	-30568.1	20620.5	323936	297433	307362	314682	304249	386387	327577	276789	307143	437953	512828	599935	487992	303963	408031	403127	290171	298401	293832	282705	387890	241919	277685	337276	486227	410928	444728	440519	336987	305274	357667	361528	346084	456600	305038	243996	324021	488843	798450	320706	285844	258258	235493	240298	360317
13.2	-5829.65	-14024.3	-36423.8	20440.9	312208	285399	295816	304196	293085	378349	317659	266511	291164	415472	490934	569920	481002	286263	388889	392717	277843	285008	279762	269869	356753	214482	249384	307968	460204	397520	430441	432398	323683	292454	344957	348636	332191	429238	282132	222733	298697	457578	763983	322711	285910	244640	220338	227034	345444
13.3	-6557.86	-19022.6	-42148.6	20221.5	300049	273357	283887	293605	281684	370123	307782	256041	274858	392625	468853	539444	473448	268343	369339	381377	264989	270902	265655	256641	325310	186948	220908	278033	433943	383473	415635	424076	310529	279088	331863	335431	317802	401791	259286	201534	273318	426431	729189	324317	285649	230779	204994	213606	330055
13.4	-7136.88	-23979.1	-47788.5	19977	287893	260873	271731	282865	270117	361302	297441	245217	258407	369494	447161	508896	465450	249997	349453	370011	251862	256963	251275	242965	293707	159294	192403	248071	407197	369515	400343	415592	297259	265780	318692	322189	303243	374092	236273	180386	248201	395184	694362	325700	285124	216663	189491	200021	314154
13.5	-7721.48	-28816.6	-53230.3	19679.2	275163	248143	259193	271708	258386	352246	286462	234341	241457	345581	423923	477612	457131	231295	329074	357863	238659	242312	236417	229173	261379	131186	163094	217090	379328	354826	384406	406717	283361	252325	305027	308092	288573	345337	212307	158307	222011	363054	658613	326386	284022	202204	173081	186493	297744
13.6	-8395.88	-33520.7	-58538.9	19394.1	261827	235155	246512	260441	246632	342676	275600	223007	224055	321103	399949	445598	448358	212291	308448	345360	224800	227685	221010	214788	228031	102289	133186	185105	350221	339400	368245	397179	269117	238624	290983	293939	273281	316154	187992	135837	195757	330398	622401	326577	282444	187063	156819	171584	281287
13.7	-9011.81	-38199.9	-63689.3	19069.7	248711	222026	233324	248774	234332	332529	264116	211499	206333	296106	375429	413003	438984	193177	287330	332368	210306	212313	205282	199731	193758	72801	102626	152383	320345	323393	351141	387584	254740	224401	276834	279508	258116	286833	163600	113470	169423	297672	584552	326146	280432	171540	140236	156357	263425
13.8	-9627.54	-42727.3	-68696	18697.9	235199	208857	220258	236769	222037	321643	252306	200222	188423	270719	350532	379950	428291	173421	265579	318407	195627	196622	189311	184570	159460	43183.2	72059.4	119165	289796	307421	333845	377278	240391	210170	262558	265081	243031	257369	139295	91159.9	143258	265134	548224	325652	278157	155864	123666	141067	245383
13.9	-10248.2	-47137.7	-73542.7	18318.3	221392	194748	206675	224486	209037	310838	240483	188164	170406	245399	325434	346568	417701	153865	243689	304392	180738	180690	172925	169458	124885	13457.7	41312.2	85891.9	258822	291166	316908	367167	225988	195756	248221	250650	227860	227815	114938	68945.9	117355	232896	511929	325424	275479	140224	107247	125592	227174
14	-10795.7	-51448.3	-78222.6	17896.7	207456	181139	193247	212165	196084	300053	228488	175897	152393	219983	300133	313211	406524	134304	221995	290085	165715	164864	156511	154006	90239.6	-16237.7	10484.9	52559.5	227725	274547	299070	356355	210811	181329	233613	236319	212712	198457	90730.9	47008.1	91644.6	200843	475893	324208	272896	124711	91249.3	109793	209022
14.1	-11345.9	-55660.2	-82831.3	17480.5	193543	167226	179968	199952	183164	288705	216671	164027	134384	194590	274843	279846	394709	114931	199736	275879	150439	148831	140506	138616	55690.1	-45772.6	-20032	19140.8	196533	258031	281500	345402	195906	167058	218841	221716	197340	169142	66865.4	25308.7	66262	169061	439863	322646	270039	109264	75064	94473.6	190423
14.2	-11725.1	-59770.8	-87113	17041.2	179198	153167	166442	187464	170112	277188	204477	152260	116478	169206	249507	246461	382897	95376.9	177586	261342	135090	132942	124189	123211	21270.8	-75055	-50494.6	-14082.8	165209	241240	263645	334426	181140	152737	204046	207111	182077	140000	43099.4	3675.2	40996.7	137454	404188	320920	266923	94096.4	59216.6	79315.8	172355
14.3	-12088.5	-63779.1	-91290.2	16611.9	164853	139210	152955	174972	157191	265768	192527	140297	98653.7	143907	224388	213251	370790	75426	155658	246412	119909	116840	107671	107956	-13070.8	-104059	-80735.9	-47258.7	133948	224535	245854	323691	166278	138657	189782	192305	166598	111115	19701.7	-17599.8	16082	106249	368537	319073	263641	79074.7	43703.4	64312.9	154641
14.4	-12525	-67601.2	-95238.7	16123.3	150816	125127	139490	162413	144283	253841	180328	128435	80832	118738	199261	180162	358778	56130.8	133329	231646	104666	100592	91197.6	92580.9	-47072.1	-132842	-110661	-80135.7	102834	207885	228440	313004	151710	124110	175315	177631	151383	82294.4	-3362.69	-38598.1	-8397.6	75494.9	333226	316744	259617	64449.4	28595.2	49544.3	137106
14.5	-12898	-71305.4	-98994.8	15639.4	136546	111154	125965	149928	131432	242121	168045	116794	63209.4	93740.8	174170	147140	346004	36583.6	111297	216790	89809.4	84677	74682.9	76673.9	-80962.7	-161352	-140272	-112753	71801.2	190934	210629	301794	136790	110086	160983	162868	136593	53965.9	-26238.5	-59327.6	-32579.8	44997.3	298212	314426	255551	50196.7	13827.1	34981.8	119903
14.6	-13329.9	-74879	-102631	15142.3	122571	97391.4	112654	137642	118620	230533	155908	105165	45755.9	68970.4	149305	114402	333381	17193.1	88724.8	201986	74574.2	68725.3	58428.3	61232.1	-114457	-189488	-169761	-144912	40831.5	173803	192752	290293	122302	95876	146254	148547	121672	25949.4	-48815.2	-79701.8	-56377.5	14972	263488	311787	251349	36351.5	-416.582	20748	103066
14.7	-13794.8	-78368.9	-106067	14639.9	108433	83788.2	99358.4	125318	105723	218917	143673	93700.5	28472.2	44399.4	124599	81936.3	320880	-1891.97	66419.8	186997	59807.7	53037.3	42273	46135.9	-147722	-217272	-198642	-176736	10101.1	157118	175092	278626	107318	81837.5	132067	134104	106809	-1651.52	-71012.2	-99758.7	-79760.3	-14598.3	228922	308872	246777	22984.1	-14163.9	6892.07	86557.3
14.8	-14136.4	-81642	-109452	14126.9	94322.9	70014	86359.2	113136	92998.3	206737	131628	82167.8	11387.6	20217.9	100060	49704.5	307848	-21229	44271.1	171835	44884.6	37311.1	26267.2	30737.9	-180431	-244656	-227218	-208285	-20457	140520	157313	266766	92707.9	68370.5	117515	119968	92043.7	-28915.3	-92721.1	-119624	-102739	-43722.2	194855	305281	241980	10035.8	-27402.2	-6666.74	70539.1
14.9	-14328.6	-84800.4	-112570	13596.5	80365.4	56430.4	73677.2	101330	80498.4	195058	119775	70502.7	-5436.65	-3665.71	75729.9	17808.9	294791	-40091	22272.3	156758	30348.7	21552.1	9868.19	15973.5	-212742	-271553	-255376	-239273	-50427.1	123955	139612	255126	77994.1	54591.7	103121	105967	77377	-55780.4	-114000	-138944	-125296	-72358.2	161152	301741	237298	-2494.81	-40064.6	-19535.2	55109.1
15	-14559.8	-87913.3	-115570	13052.5	66787.6	43206.9	60847.7	89108.8	68199	183207	107886	59189.6	-22058.4	-27264.5	51818.5	-13815.9	281306	-58718.8	196.841	141367	15751.1	6074.63	-6241.08	1045.51	-244654	-297987	-282988	-269743	-80286.1	107518	122264	243404	63457.6	41061.7	88618.4	91968	62906.6	-82317.1	-134799	-157851	-147231	-100467	127830	298228	232517	-14553.2	-52208.1	-32390.5	40099.9
15.1	-14757.9	-90853.5	-118297	12496.4	52954.5	29765.1	48119.6	77315	56108.5	171513	96205.6	47745.5	-38398.1	-50587.9	28256.5	-44998.5	267859	-77037.8	-21292.3	126127	1424.97	-9198.17	-22402.8	-13657.1	-274464	-323920	-310096	-299761	-109640	91307.4	104871	231863	49024.1	27649	74386.8	78172.1	48463.7	-108252	-155173	-176406	-168745	-127925	95110.6	294070	227624	-26205.2	-63802.2	-44831.5	25605.9
15.2	-14958.8	-93644	-120917	11937.3	39184	16446.4	35620.1	65630.6	44228	159849	84536.6	36751.9	-54475.1	-73437.5	4917.5	-75756.1	254250	-95436.9	-42870.1	111404	-12665	-24112.4	-37907.6	-28338.7	-305089	-349209	-336581	-329128	-138497	75225.6	87575.5	220509	34702.1	14064.3	60596.8	64113.7	34259.3	-133639	-175122	-194513	-189857	-154983	62890.9	289696	222074	-37366.3	-74768.3	-56979.9	11483.3
15.3	-15209.7	-96352	-123362	11384.1	25857.3	3488.91	23504.1	54279.7	32313.9	148102	73180.1	26078.2	-70351.5	-95866.9	-18130.8	-106070	240865	-113418	-64110.5	96742.8	-26708.4	-39053.9	-53421.2	-42807.6	-335302	-374004	-362406	-357847	-167126	58953.4	70319.4	208723	20450.3	742.067	47047.4	50576.6	20048.8	-158615	-194518	-212098	-210410	-181455	31171.7	285008	216647	-48104.2	-85127.1	-68684.8	-2155.8
15.4	-15442.5	-98952.2	-125611	10834.2	12882.2	-9500.75	11261.8	42990.7	20561.6	136505	61907.6	15376.7	-85718.9	-117903	-40915.3	-135781	227568	-131048	-85287	81928.2	-40453.2	-53609.8	-68239	-56971.2	-364783	-398027	-387664	-384538	-195253	43104.6	53175.8	197194	6707.27	-12665.4	33763	37238.9	5696.3	-182847	-213422	-229333	-230480	-207245	-73.9716	280587	211301	-58353.8	-95030.2	-80026.7	-15386.2
15.5	-15714.8	-101414	-127844	10258.3	-238.322	-21959.2	-665.284	32172.1	9036.34	124916	50661.5	4926.05	-100809	-139510	-63116	-165700	214056	-148338	-106331	67681.9	-54048.5	-67729.1	-83101.7	-71123.3	-393540	-421514	-412374	-411963	-222898	27430.4	36486.6	185680	-7308.4	-25783.6	20399.2	23869.7	-7834.48	-206504	-231727	-246006	-249834	-232493	-31949	275844	205827	-68070.9	-104374	-90916.5	-28010.9
15.6	-15840.5	-103776	-129848	9682.52	-12940.1	-34356.3	-12291.4	21211.7	-2033.59	113528	39793.8	-5509.22	-115635	-160571	-84849.6	-194409	200425	-165523	-126965	53155.5	-67501.7	-81851.2	-98043.5	-84727.4	-421969	-444296	-436386	-438618	-249846	12278.3	19534.3	174218	-20983.4	-38679.2	7499.91	10789.3	-21236.3	-229497	-249444	-262290	-268559	-256927	-62093.7	270653	200017	-77294.4	-113153	-101401	-40021.4
15.7	-16032.6	-106028	-131278	9097.03	-25467.3	-46582.7	-23830	10276.4	-13116.3	102227	29260.3	-15409.6	-130148	-181168	-106272	-222746	186981	-182412	-147605	38780.4	-81043.2	-96049.6	-112594	-98465	-449504	-466360	-459536	-464547	-276387	-2972.37	3100.85	162635	-34469.5	-51274.9	-5216.77	-2037.69	-34125.7	-251831	-266666	-277984	-286841	-280838	-91440.1	265550	194270	-86068.3	-121434	-111485	-51445.7
15.8	-16143.4	-108167	-132948	8539.13	-37721.4	-58853.8	-34983.1	-187.227	-23905	91154.7	18502	-25201.2	-144301	-201234	-127182	-250285	173733	-198860	-167925	24671.8	-94069.5	-109518	-126981	-112006	-476258	-487787	-482196	-489815	-302288	-18048.2	-13121.7	151486	-47527.7	-63770	-18118.7	-14688.2	-46619.7	-273486	-283296	-293340	-304742	-303899	-120212	260487	188328	-94425.3	-129099	-121198	-62567.9
15.9	-16246.8	-110211	-134532	7953.7	-49985	-70733.1	-45910.8	-10325	-34964.5	80011	8065.66	-34940.1	-158054	-220848	-147702	-277299	160222	-215228	-187962	11238	-106969	-122945	-140977	-125030	-502266	-508517	-504018	-514274	-327447	-32541.7	-28913.3	140046	-60525.1	-75732.5	-30869.1	-26977	-59139.3	-294634	-299327	-308057	-321858	-326423	-148479	255203	182284	-102170	-136269	-130428	-73006.8
16	-16313.3	-112171	-135973	7368.59	-62151.8	-82236.5	-56586	-20363.7	-45481	69369.8	-2070.12	-44286.2	-171490	-239970	-167761	-303838	146838	-230581	-207651	-2151.13	-119583	-136309	-154901	-137625	-527401	-528527	-525032	-538050	-351988	-47232.3	-44572.8	128615	-73142.9	-87408	-43473.6	-39138.5	-71388.1	-314977	-314723	-322338	-339372	-348002	-175768	249884	176369	-109492	-142855	-139324	-82926.9
16.1	-16301.8	-114063	-137339	6797	-73590.9	-93298.2	-67463.1	-30089.3	-55804.4	58614.9	-12004.4	-53422.9	-184474	-258494	-187236	-329534	133485	-245995	-226740	-15417.2	-131787	-149336	-168334	-150152	-551684	-547814	-545292	-560879	-375962	-61498.8	-59897.5	117610	-85636.3	-98930.7	-55767	-51159.6	-83552.4	-334709	-329497	-336092	-355325	-368757	-202388	244143	170221	-116362	-148865	-147792	-92255.4
16.2	-16327.1	-115872	-138581	6205.83	-85186.9	-104141	-77755.2	-39566.2	-65886.3	47948.5	-21769.9	-62250.2	-197145	-276357	-206117	-354700	120289	-261147	-245714	-28788.6	-144079	-162201	-181429	-162580	-575270	-566158	-564797	-583041	-399202	-75417.6	-75392.1	106936	-97498.2	-110506	-67340.6	-62654.2	-95495.3	-353822	-343632	-349252	-370634	-388912	-228432	238221	164029	-122739	-154392	-155798	-101152
16.3	-16394	-117622	-139725	5639.51	-96493.4	-114776	-87741.2	-48998.2	-75741	37412.8	-31437.9	-70927.7	-209373	-293717	-223987	-379181	107364	-275584	-264049	-41329	-155869	-174605	-194121	-174468	-597920	-583878	-583445	-603765	-421816	-88815.1	-90456	96247.7	-109303	-121425	-78865.3	-74250.1	-106951	-372155	-357186	-361815	-385196	-408185	-253763	232399	157896	-128553	-159333	-163468	-109445
16.4	-16382.2	-119248	-140720	5076.65	-107430	-125618	-97572.8	-58352.7	-85144.3	27329.4	-40465.2	-79172	-221328	-310597	-242777	-403223	94866.1	-289727	-282359	-53639.7	-167299	-186695	-206617	-185762	-619763	-600816	-601318	-624169	-443699	-102404	-105361	85351.4	-120964	-132012	-90161.9	-85512.3	-118153	-389625	-370068	-373897	-399218	-426636	-278386	226197	151609	-133911	-163783	-170734	-117172
16.5	-16448.3	-120817	-141612	4505.88	-118238	-135721	-107073	-67353.9	-94481.4	17450.9	-49351.2	-87326.4	-232791	-326775	-260235	-426444	82199	-303422	-299894	-65945.5	-178507	-198485	-218707	-196927	-640905	-617337	-618237	-643690	-464859	-115296	-119620	74791.3	-132177	-142586	-101143	-96447	-129318	-406508	-382302	-385454	-412450	-444528	-302517	220113	145237	-138883	-167671	-177510	-124369
16.6	-16369.3	-122313	-142581	3917.92	-128583	-145540	-116188	-76187.1	-103780	7519.09	-57986.4	-94929.6	-243939	-342487	-277163	-449026	69707.1	-316975	-317378	-77859.5	-189198	-210150	-230284	-207661	-661209	-632794	-634418	-662395	-485328	-128157	-133537	64090	-143231	-152497	-111797	-107261	-139521	-422521	-394118	-396351	-425118	-461560	-325525	214173	138935	-143438	-171082	-183964	-131118
16.7	-16371.6	-123760	-143362	3337.69	-138689	-155601	-124974	-84801.5	-112744	-1897.71	-66262.1	-102631	-254682	-357486	-293459	-471009	57251.5	-330022	-334502	-89464.1	-199700	-221240	-241648	-218164	-680559	-647435	-649677	-680354	-505095	-140280	-147059	53916.8	-153751	-162292	-122136	-117489	-149596	-437892	-405172	-406801	-437061	-477669	-346224	207925	132338	-147548	-173971	-190066	-137436
16.8	-16333	-125217	-144154	2770.83	-148626	-165430	-133625	-92815.2	-121641	-11424.3	-74309.6	-110404	-265028	-371980	-309355	-492291	45571.7	-342613	-351267	-100560	-209609	-231983	-252922	-228352	-699055	-661280	-664109	-697435	-524037	-152124	-160407	44152.5	-164303	-171672	-132437	-127319	-159647	-452520	-415644	-416597	-448343	-493044	-367559	201723	125805	-151289	-176564	-195824	-143297
16.9	-16170	-126578	-144785	2211.31	-157991	-174462	-141843	-100798	-130079	-20481.6	-82333	-117593	-275028	-386024	-324693	-512864	34069.1	-354771	-367444	-111525	-219440	-242462	-263474	-238365	-716588	-674326	-678061	-713709	-542194	-163655	-174066	34349.5	-174465	-180889	-142310	-136935	-169144	-466485	-425510	-425865	-458952	-507754	-388021	194957	119382	-154720	-178754	-201279	-148849
17	-16136.6	-127843	-145335	1655.37	-167165	-183353	-149997	-108568	-138436	-29431.7	-89909.7	-124219	-284666	-399524	-339528	-532699	22299.1	-366738	-383325	-122155	-228957	-252503	-273915	-248050	-733341	-686643	-690813	-728999	-559656	-174989	-186846	24789.7	-184145	-189570	-151514	-146247	-178308	-479732	-434748	-434577	-468903	-521498	-407758	188212	112741	-157865	-180912	-206166	-154110
17.1	-16033.2	-129076	-145859	1080.29	-176124	-191922	-157876	-116263	-146288	-38018.3	-97184.8	-131043	-293926	-412496	-353789	-551959	11175.1	-378222	-398648	-132449	-238134	-262383	-284017	-257153	-749246	-698132	-702810	-743504	-576445	-185848	-199578	15604.9	-193610	-198215	-160597	-155154	-187137	-492325	-443432	-442750	-478259	-534616	-426639	181544	106251	-160678	-182558	-211204	-158608
17.2	-16043	-130257	-146358	519.519	-184680	-200326	-165443	-123455	-153954	-46135.4	-104390	-137511	-302741	-424953	-367552	-570563	194.74	-389375	-413556	-142532	-247001	-271767	-294019	-266148	-764273	-708873	-713982	-757317	-592433	-196442	-211819	6394.06	-202600	-206657	-169559	-163532	-195511	-504132	-451549	-450320	-486925	-546907	-444863	174500	99800.8	-163450	-183872	-216039	-163327
17.3	-16034.4	-131401	-146742	-30.3172	-192999	-208284	-172892	-130335	-161362	-54299.9	-111524	-143852	-311240	-436804	-380931	-588632	-10585.1	-400015	-428114	-152185	-255448	-280840	-303411	-275042	-778347	-718863	-724393	-770258	-607747	-206608	-223755	-2812.84	-211409	-214583	-178360	-171916	-203511	-515345	-459112	-457500	-494930	-558447	-462176	167780	93518.6	-166055	-185027	-220714	-168002
17.4	-15991	-132548	-147149	-557.367	-201098	-216254	-180160	-137205	-168434	-62165.6	-118339	-149889	-319316	-448210	-393850	-605963	-21213.8	-410540	-442442	-161784	-263740	-289173	-312261	-283490	-791798	-728518	-734035	-782389	-622292	-216588	-235477	-11891.6	-219872	-222135	-186516	-179939	-211013	-525754	-466228	-464043	-502351	-569445	-478762	161102	87269.5	-168495	-186052	-225219	-172496
17.5	-15918.6	-133642	-147566	-1100.73	-208826	-223977	-187051	-143806	-175200	-69655.3	-124657	-155738	-327103	-459123	-406361	-622589	-31402.6	-420296	-456203	-170804	-271751	-297287	-320814	-291433	-804317	-737105	-742899	-793680	-636234	-226126	-246859	-20333.6	-227824	-229656	-194377	-187670	-218602	-535631	-472728	-470047	-509131	-579457	-494397	154193	80976.6	-170861	-186904	-229604	-176805
17.6	-15814.5	-134689	-147918	-1622.61	-216252	-231323	-193742	-150407	-181886	-77103.1	-130843	-161431	-334507	-469476	-418284	-638565	-41400.1	-429839	-469324	-179422	-279241	-305267	-329278	-298802	-816163	-745067	-751013	-804253	-649507	-235302	-258084	-28569.7	-235791	-236809	-201874	-195344	-225650	-544762	-478529	-475504	-515359	-588780	-509307	147460	74622.5	-173106	-187726	-233859	-181035
17.7	-15612.1	-135700	-148237	-2143.52	-223413	-238331	-200122	-156401	-188217	-84298.7	-136731	-166847	-341591	-479211	-429742	-653870	-51303.8	-438888	-482056	-187713	-286796	-313038	-337386	-306086	-827161	-752191	-758433	-814178	-662010	-244308	-268929	-36658.5	-243107	-243633	-209177	-202363	-232459	-553169	-483757	-480456	-520959	-597421	-523315	140449	68566.4	-175286	-188380	-237978	-185175
17.8	-15514.3	-136757	-148495	-2658.39	-230465	-245151	-206411	-162281	-194430	-90933.5	-142380	-171824	-348259	-488614	-440696	-668518	-60831.4	-447384	-494370	-195808	-293923	-320399	-345196	-312844	-837432	-758737	-765309	-823213	-673881	-252875	-279519	-44367.4	-250305	-250458	-216116	-209369	-239028	-561008	-488502	-484889	-526057	-605412	-536643	133859	62444.6	-177514	-188989	-242008	-189250
17.9	-15468.7	-137751	-148710	-3192.91	-237437	-251754	-212479	-168052	-200489	-97849	-148091	-176849	-354633	-497546	-451168	-682513	-70097.1	-455776	-506272	-203406	-300706	-327290	-352300	-319601	-847005	-764569	-771247	-831535	-685292	-260844	-289504	-52254.7	-256960	-256988	-222619	-215952	-245320	-568202	-492805	-488854	-530515	-612633	-549222	126944	56239.6	-179614	-189500	-246345	-193354
18	-15423.8	-138688	-148919	-3706.88	-244102	-258262	-218332	-173312	-206340	-104108	-153373	-181412	-360662	-505933	-461291	-695912	-78785.7	-463675	-517715	-210808	-306918	-333945	-359315	-325928	-855774	-769763	-776531	-838765	-695836	-268990	-299475	-59376.8	-263158	-262946	-228876	-222146	-251195	-574720	-496657	-492374	-534563	-619157	-560977	119961	50074.6	-181626	-189970	-250207	-197387
18.1	-15293	-139624	-149002	-4216.81	-250449	-264304	-223915	-178491	-212165	-110498	-158603	-185823	-366311	-513859	-471015	-708701	-87402.3	-471124	-528766	-217760	-313108	-340321	-365461	-331732	-863803	-774280	-781099	-845704	-705930	-276539	-309022	-66734.3	-269543	-268606	-234805	-228054	-256791	-580647	-500033	-495443	-538033	-625062	-571908	113174	43795	-183665	-190435	-253983	-201334
18.2	-15178.4	-140602	-149137	-4719.43	-256317	-270020	-229143	-183519	-217917	-116269	-163302	-190261	-371722	-521389	-480231	-720881	-95590.8	-478051	-539249	-224379	-319196	-346582	-371568	-337382	-871157	-778219	-785128	-851979	-715424	-283808	-318481	-74112.5	-275331	-273999	-240296	-233542	-262065	-586132	-502854	-498166	-540963	-630397	-582113	106264	37894.3	-185717	-190883	-257724	-205258
18.3	-15053.8	-141496	-149324	-5217.14	-262197	-275649	-234360	-188245	-223311	-122136	-168156	-194318	-376771	-528446	-489018	-732626	-103523	-484726	-549866	-230795	-325093	-352485	-377702	-342784	-877805	-781518	-788511	-857697	-724158	-290705	-327391	-80713.4	-280978	-279314	-245943	-239043	-267053	-590930	-505197	-500404	-543433	-634822	-591626	99673.2	31949.3	-187683	-191371	-261396	-209064
18.4	-14974.4	-142411	-149469	-5725.91	-267671	-281041	-239111	-192843	-228439	-127876	-172592	-198186	-381585	-535112	-496910	-743639	-111242	-490931	-559859	-236941	-330672	-358116	-383418	-347975	-883816	-784284	-791326	-862773	-732348	-297369	-335980	-87356.9	-286473	-284085	-251202	-244177	-271454	-595195	-507218	-502182	-545442	-638859	-600441	92622.1	26076.7	-189600	-191803	-264949	-212840
18.5	-14818.4	-143325	-149843	-6215.66	-272867	-286192	-243966	-197358	-233467	-133528	-176915	-202047	-386092	-541321	-504947	-753482	-118669	-496968	-569181	-242907	-335843	-363771	-388835	-352888	-889236	-786509	-793493	-867295	-739922	-303615	-344213	-93918.2	-291467	-288424	-256236	-249034	-275829	-599020	-508757	-503658	-546941	-642302	-607441	85680.9	20387.3	-191603	-192241	-268437	-216710
18.6	-14746.9	-144182	-149890	-6669.14	-278283	-291172	-248340	-201770	-238282	-138562	-180815	-205702	-390274	-547084	-512571	-763337	-125855	-502518	-578075	-248154	-340588	-368690	-393787	-357714	-894043	-788218	-795084	-871235	-747120	-318219	-352070	-100274	-296471	-292649	-261266	-253627	-279869	-602403	-509938	-504726	-548021	-645353	-614820	78953.1	14477.1	-193629	-192709	-272016	-220576
18.7	-14614.7	-145031	-149920	-7118.85	-283260	-295737	-252666	-205727	-242603	-143465	-184709	-209249	-394122	-552479	-519864	-772546	-132722	-507825	-586442	-253451	-345047	-373254	-398624	-362107	-898233	-789374	-796175	-874528	-753674	-323942	-360094	-106286	-301100	-296762	-265853	-257831	-284009	-605094	-510558	-505386	-548740	-647687	-621590	72109.8	8676.28	-195677	-193162	-275503	-224498
18.8	-14521.2	-145826	-149967	-7579.8	-287792	-299961	-256779	-209606	-247070	-148132	-188283	-212464	-397778	-557559	-526766	-781217	-139527	-512895	-594325	-258375	-349306	-377856	-403151	-366096	-901868	-790019	-796727	-877254	-759678	-329365	-367673	-112117	-305459	-300518	-269956	-262124	-287976	-607523	-510937	-505699	-548943	-649669	-627728	65392.8	2861.97	-197751	-193691	-278950	-228388
18.9	-14430	-146607	-149980	-8013.4	-291993	-304264	-260596	-213298	-251146	-152495	-191683	-215461	-401126	-562199	-533292	-789483	-145918	-517352	-601852	-263121	-353320	-381963	-407444	-370044	-904936	-790183	-796832	-879531	-765313	-334693	-375180	-117634	-309617	-304293	-273802	-266038	-291562	-609315	-510958	-505797	-548755	-651012	-633213	58683.6	-2749.27	-199931	-194346	-282390	-232363
19	-14349.8	-147347	-150047	-8464.03	-296027	-308168	-264503	-217048	-255128	-156962	-195141	-218488	-404187	-566477	-539371	-797151	-152108	-521886	-609139	-267602	-357548	-385974	-411349	-373870	-907497	-789848	-796372	-881236	-770945	-339460	-382388	-122775	-313491	-307885	-277479	-269647	-294724	-610805	-510634	-505433	-548272	-652008	-638199	51852.2	-8297.4	-202147	-195054	-285841	-236301
19.1	-14294.3	-148086	-150046	-8895.68	-300256	-312002	-267920	-220546	-259007	-160947	-198515	-221205	-407079	-570405	-545318	-804355	-157583	-525926	-616269	-271706	-361337	-389741	-415279	-377108	-909530	-789082	-795508	-882570	-775685	-344034	-389275	-128026	-316915	-311052	-281030	-272976	-297662	-611833	-510033	-504790	-547311	-652529	-642543	45343.2	-13769.8	-204403	-195810	-289197	-240303
19.2	-14195.6	-148771	-150063	-9297.22	-304010	-315704	-271406	-223755	-262689	-164878	-201404	-224062	-409753	-574046	-550755	-810961	-163065	-529909	-622783	-275576	-364815	-393266	-418955	-380358	-911130	-787885	-794172	-883335	-779969	-348449	-395585	-133068	-320414	-313870	-284396	-276271	-300415	-612348	-508985	-503802	-546029	-652931	-646160	38822	-19151.3	-206707	-196691	-292599	-244408
19.3	-14009.5	-149412	-150084	-9726.12	-307497	-319225	-274586	-226782	-266030	-168431	-204128	-226436	-412174	-577328	-556579	-817067	-168307	-533639	-628886	-279571	-368045	-396622	-422319	-383272	-912185	-786158	-792447	-884207	-783800	-352462	-401914	-137566	-323482	-316683	-287434	-279188	-302805	-612541	-507624	-502560	-544437	-652626	-649180	32183.2	-24549.1	-209138	-197609	-295962	-248453
19.4	-13943	-150082	-150107	-10148.8	-311039	-322184	-277303	-229717	-269307	-171943	-206758	-228820	-414253	-580185	-561404	-822703	-173621	-536727	-634654	-283301	-371228	-399884	-425384	-386138	-912816	-784073	-790345	-884365	-787233	-356034	-408270	-141845	-326414	-319372	-290307	-281705	-304769	-612429	-506075	-501030	-542492	-651887	-651744	26000.8	-29730.1	-211514	-198538	-299241	-252501
19.5	-13848.4	-150707	-150111	-10533.2	-314175	-325172	-280144	-232494	-272466	-175165	-209275	-231053	-416197	-582827	-565869	-827877	-178611	-539918	-640052	-286248	-374333	-402635	-428260	-388909	-912859	-781553	-787846	-883736	-790246	-359941	-414171	-146120	-329179	-321579	-292922	-283784	-306854	-611813	-504255	-499262	-540370	-650770	-653710	19924.5	-34651.5	-213915	-199584	-302508	-256602
19.6	-13745.2	-151314	-150061	-10910.6	-317169	-328174	-282805	-235055	-275470	-178126	-211750	-233366	-417930	-585065	-570026	-832498	-183288	-542717	-645045	-289390	-377021	-405226	-430910	-391554	-912393	-778648	-785266	-882729	-792776	-363200	-419988	-150129	-331712	-323939	-295490	-286005	-308815	-611008	-502113	-497289	-537959	-649283	-655327	13573.4	-39582.7	-216315	-200644	-305640	-260701
19.7	-13674.1	-151901	-149978	-11265.3	-320155	-330558	-285462	-237476	-278351	-181215	-214048	-235478	-419410	-587003	-573952	-836618	-187558	-545237	-649428	-292218	-379450	-407793	-433466	-393577	-911615	-775406	-781983	-881304	-794952	-366498	-425267	-154022	-334134	-325786	-297778	-287904	-310507	-609771	-499804	-494998	-535298	-647520	-656409	7562.33	-44401.7	-218766	-201693	-308761	-264732
19.8	-13607.3	-152417	-149867	-11606.1	-322764	-332817	-288158	-240065	-280999	-183961	-216234	-237521	-420635	-588689	-577455	-840288	-191882	-547343	-653314	-294789	-382063	-410352	-435711	-395671	-910456	-771812	-778473	-879438	-796804	-369664	-430382	-157702	-336230	-327702	-300085	-289971	-311781	-608448	-497264	-492472	-532464	-645425	-657061	1274.16	-49513.4	-221178	-202683	-311870	-268740
19.9	-13541.1	-152879	-149808	-11951.9	-325302	-335072	-290259	-242252	-283388	-186392	-218393	-239213	-421656	-590079	-580739	-843436	-196266	-549386	-657137	-297430	-384215	-412329	-438067	-397688	-908918	-767858	-774523	-877136	-798373	-372679	-435227	-161316	-338168	-329372	-302261	-291605	-312946	-606660	-494468	-489785	-529280	-643099	-657341	-4725.34	-54483.7	-223576	-203753	-314820	-272702
20	-13480	-153356	-149782	-12274.4	-327589	-337145	-292301	-244391	-285872	-189101	-220312	-240933	-422431	-591103	-583666	-846117	-199997	-551136	-660474	-299564	-386100	-414292	-440079	-399309	-906922	-763568	-770354	-874635	-799621	-375222	-440001	-164580	-340120	-330942	-304251	-293318	-314223	-604600	-491455	-486906	-526023	-640487	-657231	-10618.1	-58915.2	-225982	-204837	-317720	-276643
20.1	-13419.9	-153774	-149676	-12579.8	-329780	-339079	-294226	-246241	-288154	-191478	-222249	-242378	-423081	-591786	-586396	-848371	-203884	-552659	-663248	-301864	-388063	-415995	-441744	-400958	-904621	-758981	-765930	-871799	-800486	-377568	-444534	-167744	-341568	-332396	-305947	-294599	-315141	-602268	-488333	-483817	-522509	-637612	-656661	-16555.7	-63651.2	-228441	-205877	-320508	-280454
20.2	-13412.7	-154205	-149578	-12882	-331556	-340607	-296185	-248242	-290559	-193834	-223932	-244071	-423561	-592196	-588814	-850110	-207778	-553934	-665882	-303988	-389849	-417718	-443123	-402455	-901961	-754123	-761182	-868518	-800995	-379531	-448999	-170696	-343126	-333608	-307304	-296157	-316150	-599764	-484959	-480542	-518779	-634514	-655638	-22089.2	-68132.3	-230827	-206952	-323260	-284313
20.3	-13366.8	-154513	-149500	-13184	-333362	-342157	-297664	-250069	-292583	-195934	-225429	-245280	-423829	-592377	-591121	-851373	-211181	-554938	-668088	-305806	-391597	-419061	-444594	-403670	-898959	-748902	-756136	-864929	-801222	-381579	-453281	-173636	-344019	-334863	-308467	-297209	-316827	-596917	-481371	-477036	-514862	-631096	-654366	-27911.4	-72691.6	-233095	-208003	-325943	-288074
20.4	-13243.8	-154795	-149378	-13475.7	-334950	-343371	-299116	-251641	-294632	-197985	-226811	-246474	-423965	-592280	-592941	-852211	-214695	-555689	-669709	-307414	-392878	-420761	-445909	-404813	-895565	-743381	-750773	-860971	-801215	-383359	-457312	-176095	-345121	-335954	-309698	-298142	-317626	-593916	-477540	-473342	-510838	-627568	-652745	-33725.6	-77017.8	-235380	-209086	-328586	-291791
20.5	-13159.8	-155043	-149234	-13733.1	-336340	-344446	-300381	-253192	-296604	-199891	-228378	-247596	-423794	-591861	-594440	-852598	-217688	-556381	-671228	-309124	-394126	-422168	-447039	-405810	-891876	-737512	-745131	-856718	-800885	-384802	-461109	-178632	-345982	-336818	-310774	-299075	-318399	-590728	-473560	-469499	-506609	-623762	-650814	-39253.1	-81224.7	-237608	-210157	-331089	-295469
20.6	-13157.2	-155220	-149012	-13985.1	-337622	-345436	-301649	-254477	-298321	-201648	-229773	-248502	-423499	-591243	-595789	-852475	-220808	-556561	-672065	-310822	-395362	-423300	-447937	-406973	-888075	-731396	-739261	-852195	-800161	-386165	-464540	-181144	-346757	-337432	-311637	-299671	-319072	-587372	-469543	-465549	-502253	-619836	-648508	-44988.8	-85337.6	-239769	-211169	-333514	-299020
20.7	-13230.1	-155397	-148809	-14226.2	-338637	-346271	-302727	-255799	-300116	-203480	-230872	-249437	-423001	-590341	-596872	-851990	-223801	-556712	-672750	-312284	-396463	-424233	-448487	-407940	-883610	-725100	-733078	-847276	-799222	-387305	-467778	-183425	-347293	-337928	-312459	-300492	-319339	-583878	-465438	-461401	-497782	-615711	-646019	-50475.9	-89483.4	-241935	-212180	-335820	-302426
20.8	-13157.8	-155494	-148647	-14469	-339545	-346947	-303696	-257178	-301671	-205069	-231945	-250270	-422438	-589195	-597683	-851074	-226368	-556654	-673258	-313388	-397507	-425118	-448938	-408657	-878964	-718465	-726717	-842402	-797985	-388308	-470857	-185713	-347805	-338116	-313277	-300927	-319489	-580102	-461152	-457072	-493136	-611322	-643305	-55855.3	-93553.1	-243974	-213170	-338000	-305855
20.9	-13137.4	-155571	-148428	-14688.6	-340233	-347148	-304673	-258313	-303108	-206386	-232813	-250695	-421661	-587698	-598250	-849743	-229049	-556067	-673284	-314761	-398342	-425928	-449481	-409157	-873842	-711568	-720000	-836937	-796469	-389213	-473681	-187690	-348332	-338406	-313964	-301388	-319676	-576211	-456726	-452701	-488448	-606776	-640163	-61266.4	-97557.9	-245961	-214145	-340011	-309088
21	-13081.1	-155568	-148138	-14908.8	-340787	-347284	-305323	-259527	-304335	-207919	-233811	-251765	-420629	-585993	-598533	-847914	-231576	-555689	-672843	-315772	-399127	-426622	-449753	-409640	-868446	-704461	-713144	-831617	-794788	-389914	-476275	-189706	-348665	-338764	-314365	-301607	-319643	-572104	-452178	-448080	-483593	-602138	-636810	-66456.1	-101350	-247888	-215056	-341947	-312235
21.1	-13129.6	-155513	-147880	-15101.2	-341087	-347414	-305800	-260506	-305441	-209067	-234567	-252281	-419488	-584013	-598586	-845659	-233757	-555005	-672243	-316735	-399544	-426918	-450212	-409929	-862841	-697056	-706024	-825580	-792757	-390355	-478809	-191404	-348684	-338826	-314725	-301770	-319227	-567899	-447600	-443333	-478690	-597384	-633377	-71547.7	-104940	-249742	-215974	-343801	-315303
21.2	-13187.2	-155331	-147548	-15295.3	-341550	-347358	-306296	-261535	-306482	-210532	-235431	-252820	-418172	-581777	-598444	-842927	-236344	-554067	-671226	-317698	-399952	-427234	-450365	-410022	-856962	-689433	-698661	-819266	-790469	-390597	-481062	-192829	-348713	-338795	-315255	-301825	-319004	-563505	-442892	-438471	-473661	-592438	-629682	-76354.5	-108417	-251480	-216790	-345470	-318195
21.3	-13234.1	-155155	-147214	-15470.2	-341655	-346976	-306551	-262448	-307376	-211670	-235842	-253060	-416710	-579309	-598021	-839828	-238453	-553041	-669496	-318297	-400152	-427357	-450055	-410154	-850639	-681556	-691044	-812633	-787878	-390826	-483364	-194488	-348399	-338348	-315502	-301595	-318662	-558997	-438048	-433518	-468620	-587405	-625895	-81491.4	-112028	-253202	-217413	-347006	-321031
21.4	-13227.2	-154916	-146815	-15634.9	-341667	-346598	-306865	-263131	-308285	-212534	-236499	-253301	-415115	-576578	-597781	-836230	-240589	-551899	-667458	-319081	-400259	-427519	-449941	-410204	-844055	-673430	-683203	-805761	-785096	-390977	-485195	-195844	-348045	-338090	-315614	-301218	-318128	-554400	-433118	-428457	-463444	-582280	-621780	-86001.9	-115548	-254783	-217951	-348431	-323726
21.5	-13239.3	-154559	-146418	-15786.7	-341510	-346059	-307076	-263743	-309044	-213358	-236933	-253463	-413349	-573599	-596862	-832155	-242507	-550469	-665235	-319864	-400404	-427511	-449429	-409937	-837192	-665056	-675243	-798575	-782056	-390950	-486978	-197203	-347371	-337662	-315529	-300943	-317810	-549727	-428108	-423263	-458194	-577088	-617426	-90638.8	-118944	-256328	-218589	-349738	-326420
21.6	-13242.1	-154138	-145868	-15949.1	-341096	-345262	-307444	-264120	-309714	-214356	-237404	-253458	-411407	-570382	-595444	-827682	-244335	-548861	-662531	-320615	-400552	-427410	-448833	-409652	-829967	-656464	-666937	-791100	-778738	-390907	-488622	-198207	-346393	-336963	-315426	-300508	-317269	-544542	-423042	-417919	-452929	-571755	-612982	-95074.5	-122057	-257656	-219081	-350745	-328695
21.7	-13273.2	-153668	-145330	-16088.1	-340509	-344513	-307264	-264621	-310330	-215304	-237887	-253493	-409351	-566877	-594024	-822793	-246105	-546773	-659802	-321103	-400363	-427037	-447943	-409182	-822527	-647627	-658464	-783404	-775187	-390660	-489938	-199448	-345428	-336384	-315394	-300070	-316514	-539597	-417903	-412550	-447533	-566280	-608458	-99554.7	-125243	-258844	-219477	-351551	-330783
21.8	-13261.8	-153116	-144800	-16225.9	-339968	-343649	-307037	-265204	-310634	-216209	-238136	-253434	-407056	-563033	-592330	-817468	-247533	-544382	-656479	-321571	-400249	-426653	-446978	-408668	-814833	-638578	-649785	-775515	-771740	-390005	-490977	-200650	-344603	-335591	-315198	-299434	-315812	-534451	-412625	-407022	-442120	-560764	-603782	-104229	-128258	-259897	-219732	-352145	-332724
21.9	-13270.6	-152527	-144167	-16349.3	-339176	-342470	-306793	-265584	-310999	-216812	-238353	-253496	-404621	-558911	-590378	-811655	-249144	-541887	-652727	-322029	-399981	-426114	-446133	-407979	-806821	-629276	-640896	-767312	-767692	-389358	-491876	-201579	-343491	-334587	-315137	-298743	-314926	-529219	-407273	-401343	-436649	-555213	-598972	-108469	-131453	-260856	-219838	-352596	-334371
22	-13348	-151856	-143450	-16441.5	-338111	-341095	-306187	-265836	-311208	-217228	-238569	-253214	-402010	-554622	-588222	-805385	-250421	-539089	-648491	-322386	-399235	-425362	-445004	-407158	-798472	-619802	-631840	-758785	-762932	-388554	-492580	-202620	-342359	-333742	-314437	-298230	-313943	-523836	-401883	-395584	-431146	-549495	-594064	-112632	-134412	-261450	-219809	-352805	-335780
22.1	-13318.8	-151093	-142685	-16535.7	-336888	-339686	-305709	-265877	-311233	-217777	-238634	-253064	-399215	-550034	-585747	-798660	-251988	-536145	-643945	-322670	-398527	-424397	-443554	-406393	-789846	-610007	-622535	-750013	-758374	-387691	-493071	-203729	-341231	-332535	-313901	-297656	-313053	-518361	-396428	-389693	-425605	-543758	-589065	-116851	-137274	-261891	-219632	-352833	-336971
22.2	-13379.2	-150220	-141907	-16618.1	-335448	-337875	-304881	-265925	-311153	-218257	-238796	-252728	-396283	-545198	-583056	-791488	-253466	-532804	-639041	-322836	-397751	-423426	-442094	-405267	-780880	-600030	-613035	-740954	-753509	-386696	-493524	-204421	-339803	-331366	-313367	-297062	-312167	-512792	-390904	-383730	-420031	-537959	-584035	-120682	-139983	-262171	-219209	-352449	-337913
22.3	-13414.2	-149332	-141022	-16688.1	-333886	-336030	-304016	-265969	-311033	-218884	-238826	-252201	-393158	-540079	-580105	-783845	-254944	-529132	-633844	-322827	-396687	-422430	-440277	-403982	-771642	-589895	-603288	-731579	-748498	-385642	-493539	-205202	-338281	-330168	-312584	-296261	-311122	-507124	-385417	-377673	-414442	-532043	-578922	-124442	-142614	-262250	-218823	-351993	-338408
22.4	-13471.4	-148269	-140071	-16734.3	-332131	-333935	-303306	-265739	-310768	-219398	-238925	-251723	-389902	-534726	-576892	-775719	-256282	-525444	-628076	-322927	-395590	-421061	-438421	-402586	-762144	-579780	-593254	-722015	-743129	-384339	-493157	-205824	-336473	-328602	-311777	-295320	-310107	-501286	-379797	-371497	-408778	-526132	-573766	-128420	-145002	-262124	-218269	-351341	-338935
22.5	-13551	-147175	-139039	-16776.7	-330146	-331671	-302274	-265500	-310414	-219950	-238838	-251146	-386430	-529152	-573447	-767144	-257496	-521346	-621865	-323232	-394362	-419780	-436346	-401189	-752278	-569173	-583049	-712207	-737495	-382753	-492598	-206550	-334683	-327247	-310843	-294687	-308939	-495428	-374124	-365217	-403140	-520144	-568525	-132317	-147508	-261906	-217584	-350499	-339217
22.6	-13647.4	-145975	-137995	-16798.1	-327978	-329180	-301343	-265285	-309915	-220383	-238651	-250401	-382795	-523294	-569777	-758167	-258679	-517016	-615427	-323451	-393173	-418385	-434227	-399641	-742137	-558439	-572652	-702073	-731620	-381044	-491838	-207102	-332696	-325461	-309903	-293685	-307619	-489431	-368332	-358847	-397405	-514132	-563183	-135853	-149908	-261555	-216759	-349414	-339377
22.7	-13743.4	-144666	-136865	-16805.1	-325508	-326718	-299814	-264944	-309115	-220794	-238366	-249434	-378986	-517163	-565790	-748639	-260011	-512607	-608460	-323363	-391710	-416777	-431944	-398232	-731701	-547397	-562087	-691670	-725542	-379292	-491046	-207713	-330629	-323862	-308966	-292879	-306311	-483505	-362560	-352408	-391589	-508055	-557791	-139317	-152169	-261033	-215856	-348123	-339267
22.8	-13820.7	-143320	-135612	-16806	-323134	-323993	-298398	-264534	-308414	-221186	-238050	-248379	-375050	-510754	-561538	-738610	-261206	-508020	-601313	-323401	-390018	-414816	-429339	-396328	-720897	-536136	-551463	-681028	-719222	-377364	-490256	-208555	-328391	-322048	-307734	-291615	-305092	-477375	-356709	-345840	-385749	-502020	-552396	-142659	-154119	-260366	-214928	-346601	-339029
22.9	-13851	-141863	-134345	-16787.1	-320462	-321055	-297098	-263982	-307553	-221567	-237495	-247423	-370933	-504103	-556999	-728223	-262073	-502955	-593659	-323139	-388275	-412952	-426615	-394328	-709883	-524695	-540379	-670057	-712612	-375089	-488871	-209147	-326010	-319793	-306449	-290580	-303943	-471176	-350804	-339186	-379973	-495747	-546922	-145879	-155923	-259652	-213855	-344927	-338566
23	-13933.8	-140182	-132967	-16745.3	-317737	-317900	-295388	-263481	-306455	-221720	-237287	-246429	-366659	-497181	-552273	-717379	-263256	-497882	-585614	-323178	-386409	-411009	-423516	-392199	-698537	-512995	-529107	-658789	-705698	-372833	-487238	-209702	-323463	-317735	-305120	-289332	-302232	-464910	-344798	-332387	-374118	-489528	-541415	-149039	-157966	-258805	-212736	-342996	-337883
23.1	-14013.9	-138544	-131520	-16700.4	-314736	-314633	-293753	-262882	-305328	-222055	-236844	-245457	-362187	-490078	-547271	-705989	-264291	-492422	-577152	-322990	-384285	-408791	-420527	-390045	-686870	-501045	-517532	-647167	-698595	-370502	-485468	-210214	-320961	-315402	-303855	-288109	-300602	-458617	-338782	-325519	-368160	-483143	-535887	-151981	-159709	-257701	-211538	-340919	-337067
23.2	-14079.7	-136815	-130026	-16632.1	-311765	-311149	-291790	-262277	-303912	-222122	-236187	-244025	-357585	-482617	-541666	-694210	-265047	-486426	-568138	-322715	-382073	-406429	-417229	-387588	-674888	-488898	-505758	-635289	-691198	-367940	-483260	-210613	-318210	-312851	-302348	-286808	-298787	-452134	-332654	-318541	-362178	-476795	-530470	-154995	-161458	-256481	-210294	-338608	-336112
23.3	-14111	-135026	-128421	-16549.1	-308312	-307503	-289892	-261448	-302383	-222261	-235720	-242818	-352797	-474957	-536079	-681932	-266003	-480255	-558691	-322554	-379785	-403922	-413764	-385201	-662603	-476676	-493776	-623167	-683541	-365247	-480908	-210882	-315469	-310239	-300827	-285337	-297041	-445625	-326558	-311483	-356209	-470420	-524901	-157845	-163019	-255216	-208993	-336081	-334962
23.4	-14201.5	-133128	-126761	-16443.3	-304852	-303745	-287834	-260503	-300836	-222355	-235080	-241356	-347822	-466996	-530263	-669150	-266638	-473724	-549045	-322287	-377409	-401071	-410228	-382308	-649954	-464072	-481558	-610737	-675544	-362337	-478327	-211312	-312481	-307635	-299101	-283611	-295113	-438980	-320431	-304363	-350192	-464020	-519296	-160460	-164511	-253802	-207583	-333380	-333644
23.5	-14313.2	-131173	-124950	-16338.5	-301404	-299800	-285658	-259547	-299135	-222428	-234312	-240031	-342710	-458769	-524211	-656020	-267473	-467168	-538900	-321717	-374761	-398049	-406414	-379487	-636991	-451289	-469152	-598002	-667258	-359349	-475264	-211652	-309504	-304872	-297256	-281753	-293000	-432205	-314270	-297137	-344159	-457607	-513695	-163225	-166102	-252295	-206076	-330403	-332112
23.6	-14340.1	-129109	-123071	-16192.6	-297484	-295552	-283386	-258169	-297279	-222443	-233473	-238595	-337388	-450267	-517776	-642374	-268011	-460122	-528417	-321326	-371816	-394954	-402192	-376360	-623748	-438194	-456447	-584932	-658650	-356194	-471905	-211753	-306316	-301799	-295513	-280161	-290814	-425372	-307979	-289757	-338121	-451109	-508071	-165713	-167589	-250687	-204585	-327242	-330480
23.7	-14366.8	-126936	-121122	-16041.9	-293521	-291145	-280957	-257014	-295135	-222404	-232769	-237036	-331908	-441583	-511090	-628319	-268590	-452703	-517369	-320800	-368678	-391688	-397947	-373017	-610174	-424880	-443552	-571584	-649800	-352951	-468593	-211863	-303055	-298641	-293656	-278318	-288644	-418405	-301605	-282310	-332034	-444565	-502525	-167915	-168898	-248916	-203086	-323866	-328719
23.8	-14439	-124623	-119060	-15867.4	-289227	-286467	-278226	-255563	-292903	-222442	-231974	-235382	-326192	-432631	-504113	-613663	-269452	-445016	-505730	-320226	-365336	-388265	-393669	-369627	-596305	-411329	-430366	-557853	-640610	-349373	-464794	-211956	-299424	-295670	-291463	-276441	-286515	-411368	-295242	-274840	-325942	-437980	-496840	-170296	-170143	-247063	-201535	-320269	-326719
23.9	-14564.4	-122225	-116935	-15672	-284858	-281898	-275431	-254076	-290572	-222346	-231057	-233786	-320237	-423352	-496837	-598548	-269903	-437331	-493806	-319450	-361980	-384563	-388997	-366070	-582027	-397525	-416989	-543886	-631142	-345736	-460952	-212044	-295631	-292475	-289412	-274364	-283965	-404227	-288830	-267238	-319733	-431399	-491337	-172389	-171263	-245101	-199919	-316529	-324565
24	-14632.9	-119715	-114750	-15452.8	-280251	-277040	-272499	-252509	-288179	-222352	-229904	-231705	-314154	-413700	-489186	-582918	-270719	-429197	-481539	-318776	-358434	-380646	-383970	-362408	-567395	-383422	-403246	-529504	-621248	-341882	-456614	-212150	-291890	-289029	-287184	-272443	-281565	-396962	-282180	-259401	-313485	-424494	-485671	-174390	-172369	-243039	-198146	-312576	-322226
24.1	-14649.6	-117152	-112475	-15225.1	-275407	-271820	-269310	-251003	-285591	-222134	-228843	-229799	-307744	-403717	-481144	-566762	-271474	-420597	-468686	-318065	-354766	-376583	-378647	-358426	-552256	-369043	-389258	-514716	-610944	-337776	-452150	-212204	-287869	-285520	-284511	-270212	-279108	-389469	-275417	-251434	-307066	-417507	-479934	-176330	-173397	-240807	-196338	-308275	-319750
24.2	-14679	-114453	-110115	-14971	-270385	-266369	-266062	-249189	-282676	-221773	-227731	-227635	-301136	-393479	-472607	-550162	-271773	-411871	-455384	-317116	-350530	-372117	-373161	-354210	-536731	-354361	-374908	-499528	-600270	-333604	-446946	-212199	-283663	-281697	-281969	-268041	-276301	-381889	-268679	-243339	-300625	-410532	-474248	-178205	-174327	-238420	-194481	-303701	-317025
24.3	-14670.3	-111666	-107651	-14714.7	-265326	-260919	-262700	-247297	-279757	-221212	-226594	-225621	-294302	-382872	-463866	-533026	-272332	-402644	-441421	-316308	-346422	-367528	-367535	-349820	-520918	-339476	-360317	-483913	-589251	-329191	-441441	-212265	-279436	-277923	-279239	-265898	-273615	-374151	-261942	-235204	-294100	-403467	-468459	-179872	-174856	-235909	-192730	-298934	-314165
24.4	-14739.8	-108768	-105108	-14422.8	-259890	-255084	-259103	-245290	-276433	-220877	-225112	-223308	-287287	-372077	-454842	-515990	-272788	-392890	-427259	-315224	-342017	-362613	-361618	-345031	-504649	-324236	-345433	-467913	-577786	-324477	-436038	-212362	-275066	-273795	-276388	-263709	-270975	-366332	-254995	-226915	-287528	-396314	-462739	-181664	-175525	-233351	-190991	-293933	-311109
24.5	-14727.6	-105809	-102489	-14114.9	-254241	-249100	-255305	-243347	-272901	-220552	-223815	-220818	-280049	-361002	-445533	-497978	-273045	-382635	-412744	-314256	-337270	-357442	-355442	-340142	-488022	-308513	-330243	-451703	-565900	-319598	-430068	-212293	-270487	-269586	-273512	-261508	-268090	-358403	-248011	-218544	-280999	-389462	-456998	-183193	-176182	-230668	-188979	-288621	-307638
24.6	-14754.6	-102750	-99793.9	-13795.2	-248365	-243067	-251387	-241168	-269372	-219923	-222300	-218389	-272686	-349734	-436187	-479483	-273505	-372309	-397868	-313069	-332390	-352067	-349151	-335206	-471084	-292837	-314905	-435127	-553732	-314657	-423727	-212443	-265737	-265571	-270432	-259056	-265120	-350368	-240999	-210131	-274340	-382150	-451358	-184755	-176556	-227912	-186931	-283184	-304360
24.7	-14772.6	-99607	-97050.7	-13462.4	-242369	-236836	-247316	-238714	-265688	-219229	-220598	-215581	-265192	-338253	-426304	-460747	-273718	-361787	-382282	-311839	-327279	-346555	-342547	-329955	-453750	-276949	-299265	-418165	-541223	-309591	-417091	-212382	-261020	-260988	-267215	-256521	-262155	-342288	-233961	-201553	-267699	-374779	-445634	-185995	-176957	-225024	-184890	-277618	-300914
24.8	-14801.1	-96241.8	-94166.2	-13112.9	-236315	-230443	-243216	-236207	-261803	-218443	-218905	-212943	-257458	-326561	-416241	-441612	-274073	-350998	-366511	-310407	-322013	-340675	-335683	-324488	-436002	-260809	-283384	-400865	-528389	-304448	-410162	-212125	-255888	-256486	-263912	-253811	-258802	-334117	-226879	-192932	-260960	-367307	-439950	-187142	-177235	-222039	-182760	-271726	-297206
24.9	-14818.1	-92917.4	-91254.9	-12745.7	-230067	-223840	-239076	-233581	-257617	-217904	-217296	-209900	-249531	-314727	-405832	-422068	-274307	-339717	-350363	-308836	-316563	-334793	-328459	-318882	-417989	-244543	-267299	-383261	-515177	-298728	-403094	-212062	-250732	-251632	-260450	-251114	-255529	-325884	-219690	-184201	-254196	-359740	-434294	-188284	-177204	-218808	-180607	-265636	-293418
25	-14769.5	-89516.6	-88260.1	-12375.2	-223684	-217266	-234795	-230764	-253413	-217278	-215398	-206989	-241511	-302649	-395143	-402173	-274464	-328309	-333690	-307257	-310925	-328705	-320937	-313016	-399683	-227987	-250942	-365299	-501609	-293276	-395450	-211930	-245493	-246480	-257048	-248192	-252415	-317530	-212428	-175427	-247405	-352151	-428603	-189566	-177429	-215683	-178268	-259279	-289590
25.1	-14795.6	-86045.9	-85172	-11974.6	-217249	-210230	-230165	-228013	-249077	-216653	-213509	-203836	-233374	-290393	-384242	-381983	-274587	-316426	-316736	-305743	-305083	-322284	-313185	-306937	-380991	-211250	-234359	-346993	-487692	-287220	-387551	-211655	-239913	-241341	-253462	-245209	-248851	-309141	-205093	-166616	-240536	-344470	-423004	-190368	-177477	-212478	-176079	-252710	-285546
25.2	-14762.5	-82491.8	-81992	-11567.9	-210529	-203197	-225563	-225157	-244508	-215754	-211346	-200694	-225004	-277986	-373059	-361407	-274861	-304302	-299534	-304193	-298993	-315534	-305215	-300874	-361968	-194288	-217617	-328437	-473436	-281041	-379276	-211648	-234411	-236138	-249841	-242114	-245384	-300726	-197765	-157654	-233619	-336698	-417226	-191277	-177496	-209132	-173883	-246167	-281415
25.3	-14702.2	-78770.9	-78761.6	-11142.2	-203499	-195853	-220903	-222189	-239776	-214739	-209333	-197559	-216498	-265393	-361642	-340650	-274981	-291981	-281940	-302370	-292983	-308668	-297099	-294466	-342657	-177140	-200600	-309607	-458812	-274698	-370841	-211536	-228809	-230719	-246232	-239087	-241847	-292062	-190330	-148638	-226616	-328867	-411446	-191967	-177326	-205717	-171522	-239240	-277364
25.4	-14624.9	-75070.4	-75487.1	-10700.8	-196474	-188700	-216154	-219226	-234828	-213613	-207230	-194141	-207892	-252694	-350054	-319582	-275089	-279423	-264043	-300624	-286438	-301614	-288661	-287778	-322916	-159886	-183502	-290431	-443937	-268413	-361895	-211425	-223075	-225207	-242412	-235859	-238272	-283378	-182869	-139582	-219594	-320950	-405639	-192627	-177338	-202200	-169154	-232102	-272951
25.5	-14561.6	-71248.6	-72144.6	-10241.3	-189550	-181351	-211102	-216201	-229907	-212636	-204944	-190612	-199113	-239780	-337726	-298281	-274962	-266645	-246057	-298472	-279812	-294212	-279826	-280840	-302994	-142501	-166256	-270969	-428715	-261791	-352923	-211339	-217043	-219441	-238596	-232337	-234387	-274633	-175333	-130479	-212664	-312883	-399912	-193372	-177204	-198615	-166802	-224720	-268517
25.6	-14504.9	-67409.3	-68690.7	-9780.86	-182360	-173694	-205755	-212820	-224793	-211594	-202494	-186984	-190250	-226705	-325681	-276773	-274865	-253581	-227550	-296232	-272894	-286614	-270735	-273571	-283000	-124992	-148740	-251243	-413179	-255209	-343586	-211339	-210946	-213770	-234479	-228953	-230516	-265771	-167775	-121337	-205416	-304804	-394205	-194044	-177005	-194927	-164399	-217268	-263831
25.7	-14397.6	-63475.6	-65211.2	-9304.38	-175025	-166071	-200624	-209456	-219659	-210564	-200003	-183291	-181241	-213597	-313418	-255076	-274739	-240091	-208925	-294299	-265717	-278828	-261667	-266129	-262472	-107307	-131094	-231290	-397287	-248365	-333866	-211214	-204784	-207907	-230160	-225392	-226373	-256831	-160077	-112092	-198218	-296493	-388400	-194786	-176538	-191105	-161978	-209527	-259106
25.8	-14250.1	-59480.3	-61619.4	-8808.36	-167570	-158191	-195097	-205927	-214070	-209281	-197573	-179501	-172129	-200368	-300947	-233239	-274649	-226222	-189742	-292010	-258507	-270734	-252251	-258555	-241671	-89541.2	-113284	-211097	-380986	-241233	-323576	-210850	-198389	-201705	-225695	-221978	-222022	-247773	-152424	-102861	-190922	-288100	-382520	-195237	-176127	-187227	-159495	-201648	-254243
25.9	-14120.4	-55423.1	-58017.1	-8326.64	-160049	-150111	-189407	-202238	-208380	-208197	-195120	-175588	-162977	-187005	-288358	-211219	-274717	-212261	-170198	-289487	-250968	-262456	-242666	-250741	-220729	-71597.2	-95335	-190839	-364339	-234037	-313022	-210610	-191842	-195602	-221307	-218206	-217704	-239033	-144694	-93827.1	-183571	-279975	-376667	-195748	-175722	-183259	-157036	-193573	-249263
26	-14000.5	-51429.2	-54271.9	-7829.45	-152341	-142106	-183669	-198423	-202605	-206770	-192142	-171717	-153691	-173554	-275589	-189024	-274469	-197972	-150572	-286865	-243249	-253924	-232994	-242740	-199559	-53577.4	-77249.1	-170138	-347401	-226647	-302368	-210281	-185141	-189312	-216790	-214410	-213428	-229840	-136903	-84490.5	-176110	-271405	-370694	-195936	-175254	-179155	-154469	-185333	-244199
26.1	-13784	-47279.2	-50560.7	-7306.75	-144318	-133838	-177859	-194555	-196576	-205421	-189373	-167415	-144274	-160027	-262632	-166776	-274016	-183541	-130697	-284183	-235403	-245184	-223056	-234449	-178047	-35483.8	-59116.7	-149318	-330103	-219037	-291157	-209896	-178149	-182782	-212036	-210697	-208996	-220531	-129009	-75097.7	-168638	-262731	-364710	-196206	-174448	-175053	-151808	-176849	-239051
26.2	-13577.6	-43046.8	-46836.5	-6779.7	-136473	-125532	-171843	-190386	-190456	-204202	-186430	-163333	-134747	-146466	-249828	-144332	-273630	-169111	-111110	-281437	-227428	-236323	-212967	-226010	-156292	-17352	-40902.7	-128301	-312457	-211484	-279794	-209572	-171274	-176257	-207306	-206598	-204320	-211164	-121117	-65758.8	-161059	-253948	-359129	-196402	-173871	-170835	-149108	-168215	-233761
26.3	-13455.2	-38768.6	-43005.9	-6242.09	-128498	-117173	-165897	-186152	-184318	-202677	-183370	-159093	-125152	-132828	-236645	-121882	-273102	-154242	-91069.2	-278369	-219225	-227079	-202594	-217417	-134473	803.843	-22585.1	-106995	-294544	-203605	-268143	-209352	-164165	-169449	-202323	-202570	-199649	-201675	-113092	-56311.5	-153426	-245045	-353036	-196451	-173234	-166544	-146393	-159445	-228260
26.4	-13220.9	-34469.7	-39081.8	-5693.63	-120503	-108727	-159769	-181922	-177852	-200987	-180227	-154705	-115543	-119134	-222737	-99372.2	-272726	-139314	-70909.8	-275344	-210542	-217903	-191939	-208672	-112385	19063.9	-4208.43	-85647	-276329	-195422	-255911	-209062	-156970	-162567	-197255	-198739	-194643	-192026	-105032	-46874	-145806	-236018	-346917	-196420	-172328	-162148	-143606	-150487	-222740
26.5	-13026.4	-30057.6	-35193.4	-5136.49	-112233	-100086	-153565	-177337	-171276	-199475	-176843	-150357	-105896	-105410	-209230	-76720.4	-272358	-124130	-50500.4	-272241	-201829	-208405	-181150	-199787	-90221.1	37327.3	14173.9	-64131.4	-257789	-187355	-243486	-208730	-149587	-155450	-192198	-194493	-189760	-182381	-96948	-37425.5	-137982	-226924	-340765	-196139	-171390	-157693	-140814	-141466	-217061
26.6	-12825.4	-25604.3	-31284.5	-4576.55	-104078	-91586.7	-147019	-173069	-164505	-197653	-173557	-145836	-96154.4	-91697	-195728	-54213.1	-271898	-108974	-30189.6	-268856	-192881	-198630	-170226	-190810	-67909	55601.2	32595.7	-42417.1	-238970	-179129	-231085	-208478	-142266	-148486	-186743	-190119	-184837	-172574	-88877.3	-27968	-130104	-217671	-334567	-195969	-170350	-153129	-137930	-132266	-211259
26.7	-12549	-21118.8	-27245.4	-3989.19	-95865.8	-83000.4	-140510	-168704	-157814	-195823	-170261	-141142	-86327	-77956.8	-182027	-31663.4	-271303	-93700	-9676.27	-265410	-183698	-188611	-159085	-181394	-45526.9	73760.4	51034.5	-20675.4	-219838	-170837	-218157	-208089	-134878	-141280	-181379	-185633	-179716	-162772	-80804.7	-18474.7	-122231	-208259	-328235	-195784	-169227	-148515	-134963	-122963	-205396
26.8	-12278.9	-16663.1	-23208.1	-3405.03	-87458.3	-74215	-133974	-163944	-150991	-193833	-166730	-136456	-76491.7	-64225.4	-168126	-9217.97	-270601	-78178.6	10734.5	-261917	-174419	-178385	-147663	-171982	-22921.6	91857.8	69485	1093.72	-200552	-162386	-204996	-207900	-127268	-134037	-175677	-181018	-174313	-152892	-72632.5	-9068.84	-114254	-199195	-321821	-195439	-167957	-143819	-131728	-113616	-199453
26.9	-11972.8	-12127.5	-19169.1	-2819.83	-78981.1	-65462	-127390	-159397	-143966	-191874	-162942	-131727	-66643.5	-50481.7	-154099	13213.9	-270045	-62273.4	31325	-258362	-164927	-168107	-136155	-162336	-396.09	109884	87816.4	22954.6	-180921	-153631	-191525	-207499	-119752	-126516	-169894	-176377	-169110	-142961	-64715.1	370.653	-106239	-189635	-315281	-194874	-166793	-139070	-128608	-104050	-193745
27	-11724.5	-7614.93	-15047.9	-2230.28	-70658.2	-56719	-120752	-154422	-136572	-189719	-159225	-126928	-56710.6	-36769.3	-140062	35548.1	-269151	-46435.5	51803.1	-254435	-155288	-157596	-124438	-152424	22328.1	127922	106039	44998.9	-161092	-144681	-177999	-207012	-111849	-118878	-164076	-171618	-163557	-132846	-56547.1	9805.6	-98139.2	-179980	-308713	-194526	-165460	-134192	-125488	-94400.5	-187616
27.1	-11430.9	-3050.81	-10961.6	-1626.01	-62429.8	-48167.7	-113998	-149238	-129268	-187663	-155496	-121928	-46754.5	-23047.8	-125938	57776.7	-268223	-30639.5	72187.5	-250433	-145593	-146714	-112875	-142609	45037.4	145817	124256	66981.4	-140975	-135915	-164059	-206404	-103971	-111209	-158476	-166683	-157961	-122706	-48281.6	19202.4	-89982.5	-170128	-301950	-194074	-164055	-129250	-122313	-84680.9	-181335
27.2	-11053.2	1497.21	-6851.31	-1046.48	-54008.3	-39423	-107162	-144143	-121934	-185351	-151597	-116776	-36745.8	-9321.97	-111762	79950.4	-267262	-14586.2	92409.7	-246422	-135929	-136097	-101118	-132478	67776.8	163578	142356	88983.7	-120677	-126956	-150051	-205994	-96222.7	-103386	-152368	-161831	-152391	-112520	-39992.6	28531.6	-81796.7	-160257	-295385	-193605	-162625	-124254	-119062	-74858.3	-174947
27.3	-10747	6100.82	-2656.12	-450.992	-45307.9	-30442.8	-100097	-138790	-114431	-183132	-147569	-111416	-26724.4	4331.25	-97549.6	101989	-266253	1317.13	112426	-242110	-125867	-125240	-89107.5	-122162	90461.9	181138	160250	110944	-100202	-117801	-135806	-205386	-88197.2	-95495.8	-146117	-156752	-146438	-102229	-31641.3	37487.7	-73512.2	-150166	-288557	-192937	-161205	-119106	-115642	-64966.8	-168385
27.4	-10372.1	10671.7	1517.87	138.459	-36904.4	-21729.5	-93158	-133427	-106831	-180803	-143597	-106037	-16610.5	18032	-83256.3	124419	-265148	17152.5	132459	-237475	-115638	-114412	-77106.8	-111948	113103	198503	178104	132860	-79486.6	-108800	-120954	-204596	-79976.9	-87734.1	-139860	-151623	-140726	-91863.3	-23349.5	46710	-65197.6	-140040	-281644	-192155	-159536	-113870	-112124	-54952.7	-161803
27.5	-10001.7	15216.1	5670.63	747.245	-28452.6	-12913.3	-86195.1	-127902	-99096.2	-178222	-139335	-100610	-6569.7	31628	-68904.9	146098	-263958	33054.6	152207	-232833	-105608	-103387	-65146.6	-101341	135676	215387	195755	154814	-58673.9	-99454.3	-106155	-203856	-71862.3	-79759.6	-133652	-146141	-134882	-81421.7	-15083.4	55958.3	-56771.3	-129428	-274647	-191453	-157871	-108551	-108586	-45031.4	-155113
27.6	-9583.03	19736.5	9862.15	1348.23	-19921.3	-4093.63	-78957.3	-122375	-91156.4	-175597	-135005	-95449.4	3491.03	45122.2	-54536.9	167573	-262487	48969.9	172072	-228063	-95267.6	-92064.8	-52925.8	-90807.3	158301	232412	213220	176560	-37725.8	-90159.6	-91214.9	-203057	-63744.9	-71631.7	-127477	-140834	-128795	-70976.9	-6744.2	65082.9	-48329.3	-119050	-267424	-190484	-156149	-103127	-105014	-34892.3	-148324
27.7	-9186.21	24326.9	14063.1	1949.23	-11525.7	4778.46	-71836.5	-116845	-83132.3	-172963	-130674	-90051.9	13598.3	58507.3	-40072.1	188900	-261259	64849.5	191703	-223035	-84846.3	-80660.6	-40524	-79925.2	180732	249189	230377	198116	-16525.8	-80612.4	-76053.8	-202281	-55550.4	-63541.6	-120930	-135355	-122685	-60483.1	1578.68	74050.3	-39821.2	-108651	-260076	-189425	-154427	-97599.1	-101285	-24676.3	-141302
27.8	-8768.14	28734.5	18277.8	2549.92	-3078.9	13495.3	-64607.4	-111092	-75242.5	-170241	-126372	-84379.5	23589.1	71900.3	-25613	210003	-259791	80680.6	211021	-218079	-74031.5	-69176.4	-28130.7	-68970.1	202917	265686	247362	219701	4772.35	-70949.8	-60701.7	-201489	-47288.3	-55597.1	-114307	-129851	-116530	-49933.4	9929.41	82984.3	-31249.8	-98100.6	-252642	-188443	-152593	-91958.8	-97492.9	-14541.9	-134209
27.9	-8317.43	33313.5	22469.9	3150.7	5421.37	22259	-57094.1	-105329	-67301.3	-167392	-121845	-78811.4	33638.6	85243.6	-11180.6	230868	-258138	96626.8	230263	-212713	-63489.8	-57713.2	-15510.5	-58090.1	225082	281984	264048	241035	25410.5	-61508.7	-44958.7	-200584	-38940.7	-47359.1	-107653	-124309	-110144	-39296.3	18200.4	91743.1	-22685.2	-87463.4	-245101	-187492	-150741	-86245.3	-93585.9	-4243.59	-126909
28	-7902.82	37875.4	26693.3	3752.56	13891.2	31046	-49558.3	-99632.5	-59335.6	-164420	-117411	-73124.7	43573.7	98477	3797.47	251481	-256411	112456	248883	-207217	-52795.7	-45896.3	-2836.53	-46899.4	247095	297941	280444	262101	46864.2	-51653.6	-29342.4	-199744	-30506.4	-39022.8	-101056	-118607	-103504	-28739.3	26476.6	100492	-14065.3	-76748.4	-237419	-186181	-148630	-80407.5	-89777.1	6040.14	-119508
28.1	-7474.25	42354.7	30839.6	4321.76	22322.3	39683.9	-42077.2	-93759.5	-51474.5	-161340	-112735	-67422.7	53583.5	111621	18233.8	271678	-254637	128014	267436	-201732	-41958.9	-34275.6	9864.56	-35725.6	268921	313525	296558	282917	68342.4	-42057.2	-13759.1	-198672	-22174.7	-31076.6	-94053.2	-112582	-96898.7	-18123.4	34661	109079	-5457.29	-65902.5	-229594	-184938	-146505	-74441.6	-85684.6	16347.5	-112076
28.2	-6970.7	46828.8	34971.3	4905.71	30428.3	48157	-34584.1	-87710.2	-43582.9	-158122	-107971	-61611.5	63500.6	124665	32642.6	291645	-252457	143579	286258	-195895	-31092.4	-22439.1	22344.7	-24576.8	290372	328742	312344	303634	89840.6	-32283.9	2151	-197588	-13695.3	-22709.1	-87053.2	-106672	-90100.4	-7369.54	42813.9	117156	3173.25	-54983.8	-221651	-183696	-144411	-68460.6	-81460	26680.2	-104460
28.3	-6576.39	51237.1	39073.4	5485.35	38452.3	56415.2	-26815	-81535.6	-35366.5	-155082	-103033	-55878.8	73322.4	137468	47058.2	311338	-250414	158833	304227	-189973	-20109.5	-10484.3	35065.5	-13504.8	311634	343651	327752	324082	111426	-22391.1	18215.7	-196403	-5236.64	-14465.5	-80186.9	-100579	-83257.7	3155.63	50592	125564	11825.9	-43997.9	-213629	-182489	-142279	-62026.3	-77180.3	37015.4	-96816.7
28.4	-6068.87	55651.8	43190.6	6062.97	46789	64898.1	-19229.9	-75467.4	-27366	-151920	-98145.4	-50047.6	83176.9	150176	61403.5	330671	-248094	174128	321724	-183805	-8917.58	1465.58	47695.8	-2283.85	332490	358245	342781	344317	133027	-12331.7	34040.8	-195092	3320.99	-6000.59	-73074.6	-94702.7	-76335.8	13715.7	58697.5	133843	20426.3	-32919.9	-205387	-180971	-139959	-55841.3	-72751.9	47399.5	-89084
28.5	-5530.91	60019.6	47276.6	6622.44	54994.9	73169.6	-11706.4	-69291.5	-18974.3	-148665	-93249.2	-44185.8	92861.2	162739	75294.5	349612	-245771	189406	338762	-177569	2243.25	13268.5	60079.7	9091.97	353184	372407	357492	364143	154557	-2322.67	49996.6	-193639	11427.6	2296.21	-65680.5	-88582.5	-69478.7	24316.9	66724.6	141929	29373.1	-21809.7	-197074	-179314	-137566	-49578.1	-68248	57662.3	-81148.8
28.6	-4985.26	64334.4	51288.4	7158.76	62937	81462.9	-4310.88	-63164.9	-10632.6	-145023	-88431.3	-38279.6	102528	175124	89572	368351	-243278	204250	355484	-171085	13349.5	25138.8	72389.6	20267	373401	386208	371782	383536	176030	7669.24	66120	-192081	19763.3	10712	-58544.8	-82516.8	-62491	34870.2	74687.1	149893	37979.3	-10687.6	-188571	-177655	-135102	-43247.6	-63603.8	67920.4	-73191.8
28.7	-4453.27	68573.1	55253	7696.02	70806.9	89679	2876.28	-56798.8	-2383	-141516	-83482.9	-32301.4	112044	187333	103691	386561	-240637	219006	371773	-164460	24368.7	37075.7	85040.2	31524.5	393290	399524	386303	402668	197419	17447	82120.2	-190552	28234.2	19232.2	-51353.9	-76272.4	-55597.3	45474.7	82501.7	157724	46599.1	440.34	-180001	-175950	-132671	-36861.9	-58904.6	78130.8	-65093.2
28.8	-3950.9	72820.5	59225.4	8217.91	78695.5	97925.9	10288.5	-50575.4	5987.45	-137764	-78287	-26418.1	121515	199423	117725	404466	-237642	233562	387644	-157614	35586.3	49098.1	97327	42933.8	412804	412416	399748	421362	218474	27354.8	97896.7	-188876	36719.3	27713.1	-44102.5	-69914.9	-48609.5	55962.1	90259.9	165404	55245.1	11665.8	-171360	-174222	-130139	-30395.6	-54082.3	88335.9	-56916.1
28.9	-3376.84	76957.2	63121	8744.61	86466.9	105844	17574	-44335.6	14058.8	-133891	-73188.7	-20565.2	130969	211292	131548	421897	-234527	247599	402907	-150927	46576.5	60812.5	109737	54107.3	431999	424877	412703	439535	239508	37396.6	113584	-187149	44992.8	35779	-36666.6	-63465.4	-41406	66786.3	97967	173179	63860.2	23220.2	-162556	-172276	-127586	-23871.6	-49149.6	98461.6	-48714.7
29	-2832.9	81050	66988.5	9237.13	94067.8	113630	25241.7	-37976.9	22305.5	-130058	-68165.8	-14491.3	140297	222971	145467	438817	-231360	261608	417768	-143898	57750.4	72832.1	121968	65302.2	450733	436908	425272	457370	260328	47202.9	129474	-185463	53131.6	44102.1	-29248.3	-56907.7	-34257.5	77188.6	105544	180503	72423	34483.6	-153826	-170535	-125051	-17321.3	-44137.4	108477	-40410.4
29.1	-2339.61	85092.2	70839.2	9721.97	101408	121309	32724.6	-31434.4	30336.9	-126064	-62854	-8582.2	149497	234489	159219	455319	-227986	275435	432029	-136637	69032.7	84593.3	134244	76374.4	469009	448335	437324	474754	280993	57058.1	145062	-183638	61177.9	52441.1	-21702.8	-50500.8	-27265	87605.6	113077	187602	81007.8	45726	-144738	-168576	-122361	-10696.3	-39076.5	118454	-32065.8
29.2	-1824.25	89074	74625.9	10167.2	108977	128899	40080.2	-24832.4	38436.4	-121703	-57653.4	-2542.96	158555	245782	173532	471330	-224649	289072	446320	-129297	80087.5	96454.4	146386	87533.1	486604	459286	448948	491694	301437	66832.7	160830	-181757	69232.4	60677	-14283.3	-43801.4	-20359.3	97357.7	120029	194626	89480.1	56944.7	-135114	-166460	-119514	-4036.08	-33942.5	128213	-23638.6
29.3	-1257.14	92912.4	78296.9	10634	116258	136284	47338.3	-18347.1	46406.5	-117558	-52213.1	3456.25	167500	256792	186999	486956	-220999	302446	459724	-121796	91027	107857	158329	98815.7	503879	469819	460031	508042	321612	76677.1	176375	-179688	77239.9	68662.3	-6866.76	-36987.1	-13057.3	107577	127235	201377	97903.4	68234.3	-125895	-164224	-116633	2696.2	-28746.4	137986	-15259.5
29.4	-857.893	96716.7	81955	11064.7	123483	143672	54615.3	-11764.5	54514.5	-113451	-46786.5	9533.94	176277	267599	199814	502062	-217256	315214	472962	-114326	101853	119483	170088	109820	520601	479745	470588	523929	341395	86270.8	191371	-177646	85087	76856.1	728.899	-30179.3	-6070.48	117617	134352	207968	106310	79430.4	-116530	-161971	-113844	9392.37	-23449.9	147631	-6778.39
29.5	-258.481	100476	85521.5	11510.9	130355	150622	62013.8	-5381.45	62750.5	-109196	-41460.4	15756.1	185005	278220	212890	516598	-213399	327997	485475	-106705	112780	131080	181745	120830	536737	489140	480680	539301	361002	96166.7	206431	-175632	93042.3	84865.9	8099.32	-23464.9	1069.09	127605	141351	214311	114725	90660.9	-107002	-159889	-110950	16132.1	-18097.2	157097	1556.86
29.6	257.801	104138	89046.2	11910.8	137271	157570	69214.4	1316.2	70765.6	-104867	-36046	21632.3	193516	288600	226672	530758	-209336	340403	497626	-98822.4	123642	142463	193302	131911	552367	497849	490245	554050	380214	105888	221453	-173167	101045	92747.6	15515.1	-16553.2	8479.59	137414	148227	220435	122944	101831	-97427.7	-157472	-107848	22846.3	-12730.3	166407	9988.47
29.7	809.409	107714	92462.3	12295.3	144218	164577	76345.7	7994.06	78848.6	-100570	-30404.3	27507.9	201844	298736	239404	544305	-204970	352480	508964	-90833.8	134187	153731	204692	142713	567554	506163	499210	568133	399023	115668	235916	-170823	108934	100434	23144.3	-9628.2	15808.6	147147	154919	226233	131120	112984	-87676.7	-155292	-104773	29547	-7231.55	175633	18516.2
29.8	1336.83	111162	95824.5	12659.9	150684	171241	83142.4	14379.8	86642.8	-95982.8	-24811.8	33605.7	210002	308586	251990	557399	-200467	364316	519690	-82782.4	144352	164921	215950	153670	581978	513940	507610	581630	417609	125012	250212	-168107	116463	108395	30541.9	-2922.05	23048.8	156752	161516	231955	139218	124416	-77961.8	-152918	-101666	36275.6	-1913.54	184776	26997.5
29.9	1865.83	114484	99175.9	13003.1	157160	177916	90279.8	21071.3	94387.2	-91321.6	-19299.7	39759.2	218005	318111	264362	569883	-195550	375620	529816	-74355.4	154766	176146	226799	164297	595893	521037	515457	594608	435766	134200	264656	-165518	124219	116018	37962.9	3895.43	30250.8	166282	168192	237420	147180	135439	-68079.2	-150510	-98614.4	42966.4	3589.94	193671	35788.3
30	2413.1	117749	102329	13331.7	163701	184365	97281.8	27490.3	101925	-86598.8	-13734.3	45810.2	225817	327385	276449	581928	-190548	386624	539457	-66321.8	165213	187058	237569	174718	609114	527607	522802	606765	453425	143433	278751	-162749	131873	123702	45412.2	10700.8	37622.5	175611	174425	242596	155077	146376	-58075.8	-147797	-95425	49592.6	9192.91	202295	44229.6
30.1	2958.79	120944	105483	13636.4	170139	190691	104042	33926.4	109775	-81788	-8010.58	51815.9	233369	336374	288317	593470	-185533	397579	548581	-57922	175407	197528	248265	185319	621654	533628	529601	618376	470678	152630	292536	-159938	139380	131232	52821.5	17353.4	44677.7	184147	180042	247502	162802	157259	-48067.4	-145164	-92173.1	56237.9	14781.1	210818	52661.3
30.2	3482.91	124279	108510	13931.6	176305	196732	110993	40531.3	117574	-76767.9	-2242.05	57638.1	240794	345078	299991	604498	-180201	407686	556981	-49680.2	185529	208199	258876	195312	633596	539077	535857	629361	487404	161722	305818	-156878	146781	138658	60120.1	24279.5	52062.2	193103	185939	252196	170484	168116	-37896.1	-142471	-88831	62846	20451.5	219107	61046.2
30.3	4011.79	127234	111429	14194.1	182065	202456	117681	47003.2	125067	-71834.9	3404.06	63458.9	247964	353434	311329	614877	-174638	417801	564766	-41286	195524	218902	269115	205330	644893	544029	541592	639630	503695	170812	318946	-153802	154036	146104	67431.2	31106.1	59145.9	201925	191664	256968	177992	178798	-27596.3	-139736	-85530	69435.9	26001.6	227248	69386.7
30.4	4571.37	130044	114302	14438.1	187858	208286	124464	53379.5	132268	-66546.1	9132.45	69174.6	254942	361512	322434	624744	-168972	427434	572160	-32902.5	205241	229433	279281	215421	655578	548337	546619	649213	519456	179917	331664	-150583	160814	153273	74605.6	38042.8	66476.2	210497	197152	261086	185312	189321	-17266.9	-136989	-82210.8	75936	31538.5	235093	77712.1
30.5	5180.16	132809	117099	14668.8	193455	213794	130935	59909.9	139313	-61602.4	14702.3	74850.4	261703	369237	333239	634007	-163081	436666	579310	-24340.7	214944	239480	289225	224992	665574	552133	551089	658115	534814	188539	343974	-147294	167481	160338	82089.8	44607.9	73710.5	218847	202487	264856	192569	199783	-6891.57	-134009	-78868.7	82428.5	37219.9	242758	85911.3
30.6	5667.64	135471	119798	14877.2	198990	219229	137401	66302.7	146268	-56597.4	20424.9	80665.7	268273	376762	343757	642819	-157090	445624	585217	-15696.1	224429	249424	298987	234888	674773	555312	555090	667258	549596	197117	355848	-143857	173996	167196	89617.5	51385.1	80773.7	227036	207595	268421	199604	210015	3496.88	-131128	-75347.7	88786.9	42832.9	250058	93478.5
30.7	6288.75	137949	122421	15074	204481	224239	143619	72787.6	153283	-51532.9	26000.8	86066.2	274575	383992	353912	650928	-150591	454324	590934	-7004.03	233776	259259	308019	244038	683317	557920	558620	674801	563687	205471	367654	-140379	180708	174161	96725.6	58142.5	87930.3	235023	212507	271769	206491	220220	13936.6	-128249	-71820.1	95064.2	48457.4	257211	101534
30.8	6795.34	140315	124858	15236	209593	229316	149718	78882.2	160087	-46364.5	31681.9	91272.7	280747	390748	363867	658433	-144267	462511	595967	1680.41	242846	268731	317241	253068	691156	559898	561555	681616	577344	213613	378995	-136676	186961	181063	103714	64795.9	94999.4	242738	217159	274843	213225	230141	24439.1	-125078	-68250.3	101295	54018.2	264180	109480
30.9	7326.84	142539	127240	15376.6	214704	234223	155814	85013.6	166933	-41023.2	37520.2	96606.1	286576	397254	373496	665340	-137540	470004	600370	10403.1	251934	278179	325870	262160	698247	561412	563998	687862	591004	221424	389598	-132874	193117	187367	110498	71281.4	101803	250200	221688	277654	219761	239916	35021.1	-121941	-64765.4	107443	59560.6	270874	117316
31	7908.42	144610	129523	15486.1	219329	238871	161309	91217.4	173604	-35890.1	43259.1	101852	292230	403440	382174	671668	-131071	477387	604385	19183.5	260826	287309	334441	271090	704553	562401	565744	693415	603343	228996	399826	-128839	199075	193401	117527	77558.5	108511	257558	225923	280178	226082	249538	45494.2	-118617	-61205	113529	65155	277314	125089
31.1	8495.8	146589	131698	15589.2	223923	243174	166982	96937.5	180257	-30533.5	48991.1	107025	297527	409281	391169	677531	-124136	484179	607642	28172.4	269334	296472	342474	279511	710080	562912	567055	698284	615147	236501	409800	-124717	205016	199532	124179	83928.3	115375	264621	230015	282450	232271	258926	56061.5	-115392	-57635.1	119441	70690.7	283547	132741
31.2	8991.35	148473	133794	15667.5	228398	247489	172736	102902	186868	-25110.6	54473.5	112473	302672	414765	399831	682687	-117018	490492	610032	36958.5	277558	305174	350338	288167	714970	562864	567776	702315	626293	243767	419165	-120507	210740	205291	130847	90399.2	122148	271465	233903	284821	238235	268120	66629.3	-111974	-53740.4	125349	76210.1	289527	140295
31.3	9485.71	150135	135727	15718.4	232578	251345	177926	108744	193027	-19503.4	60056.5	117534	307617	420050	408143	687137	-109731	496710	612159	45550.3	285905	313647	357703	296293	720057	562250	567996	705613	636672	250653	428424	-116226	216073	211115	137560	96974.9	128766	278090	237891	286469	244030	277138	77189.7	-108520	-49995.1	130787	81678.2	295156	147736
31.4	10008.4	151697	137610	15754.9	236453	255353	183406	114647	199320	-13796.2	65773.5	122154	312228	424929	416172	691130	-102446	502370	613671	54402	293426	321945	364841	304041	723492	561131	567805	708164	646462	257376	436964	-111874	221084	216564	144066	103218	135257	284466	241319	287943	249214	285874	87673.3	-105118	-46318.7	136356	87007.1	300494	155155
31.5	10519.5	153115	139374	15771.6	240320	259120	188713	120486	205264	-8071.33	71235.7	127062	316610	429434	423900	694466	-95078.8	507777	614998	63302.3	301057	330498	371939	311637	726142	559501	566950	710121	655650	263898	445537	-107486	226288	221831	150430	109586	141486	290525	244527	289139	254522	294298	98151.5	-101604	-42623.6	141898	92360.7	305660	162328
31.6	10950.4	154500	141057	15780.8	244062	262442	193869	126194	211061	-2735.37	76983.6	131921	320723	433533	431286	697147	-87444.5	512808	615526	71986.7	308631	338676	378687	319013	728331	557347	565737	711411	664175	270235	453366	-102801	231130	226861	156774	115756	147552	296364	247571	290001	259671	302541	108641	-98227.9	-38752.7	147331	97610	310550	169407
31.7	11367.7	155694	142645	15777.1	247569	265585	198944	131804	216780	2926.54	82506.5	136629	324586	437435	438305	699301	-79597	517170	615523	80989.4	315801	346620	385023	326200	729614	554795	563300	712167	672048	276565	460833	-98274.5	235689	231770	162915	121841	153617	301902	250414	290628	264697	310528	119082	-94439.3	-34985.5	152572	102812	315131	176199
31.8	11784.8	156740	144108	15746.3	251143	268255	203742	137281	222248	8390.3	87722.7	141116	328205	440904	444976	700872	-71849.2	520933	614913	89621.8	322597	354240	390911	332961	730105	551755	561078	712167	679419	282470	467792	-93855.5	239821	236419	169190	127948	159763	307186	253052	290950	269443	318285	129499	-90565.8	-31357	157671	107927	319400	182851
31.9	12119.2	157681	145516	15690.2	254268	270956	208282	142777	227815	13895.7	93471.7	145588	331552	444151	451506	702020	-63803.1	524633	613467	98330.6	329318	361691	396783	339452	729948	548144	558421	711553	685952	288174	474250	-89123.1	243907	241185	175003	133700	165460	312181	255462	291008	273934	325751	139863	-86876	-27449.6	162681	112960	323426	189475
32	12568.9	158497	146804	15615.8	257161	273573	212730	148169	233083	19427.2	98875.7	149880	334598	447021	457508	702482	-55567.7	527831	611829	107191	335578	368838	402156	345794	729226	544082	555324	710306	691832	293548	480120	-84230.6	247938	245585	180824	139536	171405	317031	257639	290796	278213	332970	150097	-82966.1	-23320.4	168010	117797	327193	195897
32.1	12998.7	159130	147951	15528.3	259855	275831	216937	153231	238123	25232.3	104068	154060	337407	449469	463184	702467	-47536.6	530438	609379	115778	341694	376046	407364	352133	727688	539670	551707	708335	697035	298521	485463	-79245.2	251521	249439	186572	145441	177245	321451	259609	290362	282194	339911	160170	-79019.5	-19795.7	172728	122584	330560	202064
32.2	13455.4	159641	148934	15470.1	262077	277836	220837	158130	242983	30358.3	109203	158169	340012	451611	467707	701971	-38921.7	532319	606653	124341	347473	382779	412110	357737	725669	534832	547634	705720	701606	303473	490392	-74180.5	255098	253177	192172	150944	183039	326279	261811	289690	286020	346529	170203	-75262.3	-15743	177336	127310	333828	208051
32.3	13926.4	160112	149904	15347.7	264283	279879	224733	163147	247909	36080.8	114183	162202	342330	453507	472668	700797	-30637.6	533868	603422	132613	353229	389384	416444	363113	723052	529503	543183	702522	705542	307885	494829	-68938.3	258109	256932	197463	156171	188373	330219	263419	288882	289063	352689	180252	-71160.3	-12031	181763	131934	336704	213944
32.4	14399.5	160429	150647	15216.4	266227	281505	228482	167993	252547	41754.2	119081	165938	344483	455020	477214	699142	-22111.6	535170	599475	141008	358539	395663	420549	368257	719666	523792	538349	698731	708892	312129	498723	-63442.1	261015	260393	202436	161595	193627	333897	264790	287753	292415	358656	190118	-67019.7	-8096.17	186059	136451	339348	219563
32.5	14774.4	160545	151273	15042.5	268178	282946	231884	172794	256625	47333.5	123852	169482	346298	456106	481565	697019	-13552	535838	594802	149334	363419	401647	424026	372990	715662	517757	533137	694288	711390	315539	501852	-57766	263611	263778	207372	166955	199034	337235	265959	286441	295460	364323	199862	-62873.5	-4180.63	190150	140892	341773	225111
32.6	15186.7	160519	151828	14877.9	269741	284237	235163	177203	260687	52524.7	128854	173141	347910	456915	484735	694401	-4835.91	536025	590109	157390	367918	407695	427213	377566	711116	511479	527475	689384	713390	318915	504417	-52295.3	265910	266956	212040	172070	203797	340383	266963	284855	298267	369649	209520	-58938.2	-503.876	194094	145211	343797	230422
32.7	15597.1	160394	152301	14670.7	271084	285136	238103	181409	264414	58005.3	133491	176676	349276	457368	488272	691154	3776.15	536115	584642	165445	372478	413274	430264	381753	705790	504742	521570	683964	714635	322020	507066	-46619.2	267896	269925	216765	176983	208504	343128	267793	283086	300702	374596	219002	-54780.1	3264.15	197942	149300	345568	235437
32.8	15971	160097	152613	14473.6	272507	285667	241198	185806	268157	63227.3	138070	179799	350449	457720	491439	687471	12709.3	535575	579075	173527	376993	418674	432683	385267	700084	497682	515235	678083	715213	325035	508614	-40876	269861	272485	221168	181912	213168	345680	268326	281109	302925	379309	228434	-50490.6	7109.82	201565	153406	347079	240308
32.9	16349.5	159752	152803	14274.6	273555	286030	243651	189904	271832	68520.5	142430	183027	351329	457644	494338	683398	21313.9	534683	572860	181193	380909	423297	435083	388620	693762	490392	508583	671534	715047	327519	509700	-35066.9	271498	274940	225618	186509	217737	347891	268711	278958	304946	383534	237588	-46428.6	11045.8	204605	157371	348365	244961
33	16814.4	159173	152954	14049	274289	286305	246203	193901	275256	73912.7	146799	185949	351978	457297	496932	678808	30150.1	533445	566084	189062	384286	427890	436756	391907	686815	482655	501623	664611	714366	329667	510367	-29135.6	272589	276928	229886	191117	221909	349887	268886	276607	306628	387491	246614	-42173.5	14787.1	208009	161161	349441	249494
33.1	17234.5	158504	152912	13819.2	274755	286321	248596	197547	278047	79060.8	150869	188788	352414	456563	499158	673672	39031.4	531369	558984	196555	387349	432194	438231	394588	679364	475225	494342	657100	712940	331615	510512	-23168.1	273435	278798	233917	195612	226034	352107	269366	274058	308093	391064	255506	-37789.7	18522.5	211169	164884	350291	253761
33.2	17588.1	157411	152842	13558	275130	286409	250644	200997	280742	84165	154868	191455	352566	455536	500885	667978	47764.6	529543	551523	204265	390298	436281	439254	397165	671419	466915	486628	649068	711042	333205	510277	-17248.8	274148	280190	237730	199807	229635	353689	269165	271333	308855	394250	264284	-33518.4	22182.1	214156	168365	350768	257902
33.3	18000.6	156464	152628	13313	275401	286106	252297	204414	283291	89284.9	158874	193879	352464	454202	502428	661876	56569.4	527024	543834	211745	393227	439785	439748	399241	663052	458385	478713	640637	708562	334113	509588	-11224.1	274372	281243	240963	204205	233660	354817	268793	268511	309839	397095	272713	-29227.3	26018.2	216899	171809	351060	261811
33.4	18307.4	155522	152270	13056.3	275300	285602	253992	207666	285836	94320.8	162843	196140	352106	452489	503623	655295	65455.1	524108	535414	219026	395585	443386	440124	401094	654061	449658	470523	631818	705344	334588	508047	-5434.42	274689	282322	244354	207952	237246	355727	268255	265590	310596	399599	281066	-24736.5	29719.2	219478	175102	351090	265452
33.5	18536.3	154348	151774	12778.2	274976	284863	255461	210623	288184	99650.1	166764	198217	351580	450549	504567	648330	74131.6	520468	526466	226510	397485	446755	440214	402787	644649	440568	462142	622448	701534	335253	506676	534.688	274728	283083	247370	211910	240471	356382	267528	262539	311049	401680	289238	-20365.1	33597.3	221923	178179	350935	268962
33.6	18800.8	153099	151189	12497.7	274272	283738	256637	213573	290119	104804	170285	200483	350840	448364	505089	640819	82893	516555	517741	233557	399173	449410	439976	403928	634738	431401	453386	611839	697201	335484	504490	6553.29	274518	283628	250020	215644	243552	356741	266632	259357	311250	402827	297209	-16033.8	37277.3	224249	181279	350584	272795
33.7	18993.5	151750	150478	12183.8	273552	282429	257607	216259	291692	110032	173941	202519	349911	445917	505384	633095	91256.3	512203	507918	240260	400399	451553	439421	405028	624521	421972	444362	601837	692249	335370	501632	12600.6	273877	283945	252755	218992	246364	356831	265573	256020	311159	404181	305039	-11759.9	40793.1	226331	184122	349976	275774
33.8	19234	150294	149680	11896.7	272661	280910	258347	218685	293319	114716	177307	204303	348651	443303	505300	624993	99776.8	507505	498086	246951	401314	453530	438206	405680	613940	412437	435152	591342	686705	335035	498249	18441.3	273079	283963	255208	222479	248995	356745	264388	252457	310896	405249	312595	-7469.78	44412.9	228315	186897	349097	278666
33.9	19476.6	148701	148818	11585.7	271130	279210	258786	220994	294495	119400	180547	205757	347212	440348	504947	616491	108058	502363	487738	253432	401718	455232	437116	405929	602918	402579	425659	580407	680681	334423	494768	24464.4	272025	284023	257696	225845	251433	356313	262976	248814	310338	405946	319920	-3272.34	47950.6	230075	189499	347900	281265
34	19721.2	147049	147836	11285.5	269800	277153	259348	223098	295749	124336	183420	207297	345635	437105	504315	607561	116616	496776	477121	259512	402060	456429	435073	405897	591545	392543	416019	569103	674029	333586	490719	30585.3	270596	283656	259698	228930	253750	355580	261477	245026	309611	406318	327128	1144.21	51392.9	231649	191896	346497	283644
34.1	19877.8	145252	146698	10981.2	268312	274934	259642	225361	296724	128986	186331	208715	343947	433591	503308	598348	124945	490913	466289	265565	402133	457273	432801	405890	579801	382391	406115	557499	666821	332268	486282	36353	269102	283102	261401	231764	255762	354710	259912	241184	308579	406288	334104	5381.31	54914.2	233149	194221	344821	285834
34.2	20089.5	143262	145495	10646.9	266621	272522	259407	227188	297204	133428	189123	209866	341815	429833	501959	588717	132919	484435	454954	271559	401854	457861	430504	405045	567786	371998	396054	545646	659188	330653	481607	42361.4	267243	282230	262850	234337	257432	353474	258171	237205	307410	405952	340855	9662.06	58085.1	234370	196335	342864	287803
34.3	20266.5	141332	144232	10336.2	264708	270128	259332	228843	297239	137753	191526	210880	339272	425483	500009	578660	140874	477493	443512	277328	401082	458220	427757	404194	554567	361531	385742	533473	651000	328712	476089	48373.3	265388	281149	264250	236625	258981	352098	256232	233155	305854	405130	347244	14067.4	61282.1	235484	198318	340762	289560
34.4	20499.6	139257	142804	10001.7	262502	267265	258781	230303	297204	141987	193911	212051	336263	420595	497339	567785	148938	470285	431641	282779	400292	457857	424737	402976	541895	350808	375226	521039	642367	326699	470547	54261.4	263404	279765	265020	238864	260333	350496	254102	228878	304542	404121	353536	18458.8	64710.1	236445	200138	338393	291044
34.5	20655.7	137057	141288	9668.32	260090	264247	258032	231611	296892	146087	196235	212610	332856	415067	493871	556255	156972	462660	419602	287986	399103	456753	421077	401228	528918	340065	364659	508337	633143	324188	463789	60251.8	261208	278182	265874	240863	261619	348632	251859	224243	302589	402273	359536	22820	68005.9	237177	201764	335736	292230
34.6	20829.6	134763	139671	9340.29	257522	260908	256966	232843	296342	150255	198409	212927	329011	409058	489785	544048	164759	454842	407248	293268	397438	455481	417283	399366	515599	329233	353829	495442	623487	321393	457102	66205.2	258701	276368	266460	242781	262838	346447	249445	219854	300323	400706	365233	27193.2	71157.8	237748	203163	332871	293252
34.7	20936.8	132362	137995	8988.1	254859	257673	255879	233882	295548	154335	200439	213114	324799	402456	484307	531247	172076	446718	394696	297817	395449	453596	412896	397143	502163	318252	342956	482045	613406	318270	450050	72285.7	256100	274068	267042	244587	263636	344115	246971	215301	297880	398819	370763	31508.1	74179.1	238165	204454	329833	294201
34.8	21090.8	129878	136111	8642.04	251836	254152	254640	234761	294565	158224	202533	213454	320098	395416	479109	517810	179621	438567	381712	302593	393227	451031	408609	394494	488644	307674	331852	468590	602907	314839	442792	78665.2	253087	271758	267057	245955	263989	341648	244367	210785	295194	396571	375951	35580.2	77420.4	238425	205609	326531	294879
34.9	21282.5	127306	134185	8310.34	248693	250346	253225	235282	293499	162040	203990	213352	315047	387856	473299	503680	186866	429646	368961	306951	390536	448328	403671	391558	474792	296565	320627	454848	592035	310719	435206	84440.7	249790	269259	267172	247370	264488	338901	241614	206123	292414	394035	380806	39713.5	80378.3	238385	206624	323013	295289
35	21356.1	124593	132174	7965.26	245350	246378	251576	235607	291996	165559	205590	213115	309651	379940	466997	489302	193536	420483	355522	310875	387621	445210	398572	388069	460723	285468	309203	440922	579990	306653	426856	90222.4	246485	266430	266899	248336	264425	335880	238765	201333	289383	391204	385489	43685.9	83337	237708	207514	319271	295417
35.1	21449.4	121908	130059	7603.9	241840	242442	249820	235735	290311	168817	206928	212853	303970	371750	460256	473792	200551	411100	342165	314509	384457	441610	393089	384352	446520	274234	297777	426975	568311	302738	418580	95913.1	243078	263764	266114	249163	264266	332738	235701	196552	286192	388176	389804	47540.3	86229.3	237349	208263	315408	295484
35.2	21461.2	119169	127926	7238.95	238400	238355	247598	235568	288562	172263	208023	212368	297941	363206	453043	458551	206917	401758	328396	318112	381207	437819	387432	380639	432115	263006	286248	412875	556251	298297	409662	101629	239419	260722	265180	249840	264041	329275	232525	191623	282798	384870	393947	51652.9	88869.5	236803	208770	311304	295405
35.3	21509.2	116305	125640	6879.98	234677	233841	245825	235442	286317	175557	209019	211707	291593	354311	445459	443077	213528	391757	314568	321681	377226	433321	381333	376541	417571	251716	274674	398523	543930	293745	400660	107357	235630	257485	264241	250393	263461	325707	229238	186658	279758	381333	397709	55306.9	91849.4	236157	209181	307026	295012
35.4	21551.2	113361	123317	6523.09	230575	229203	243530	234841	283685	178630	209858	210763	284954	345110	437506	427129	219675	381570	300768	324939	373319	428823	374909	372240	402931	240490	262997	384165	531246	288999	391607	112826	231708	253877	263015	250670	262886	321905	225893	181607	276063	377551	401229	59041.7	94579.9	235291	209431	302424	294519
35.5	21529.8	110379	120935	6177.31	226624	224681	240968	234050	280880	181472	210644	209899	278171	335667	429060	410839	225966	371064	287051	328052	368977	423631	368325	367552	388272	229142	251290	369687	518268	284280	382465	117976	227603	249879	261640	250532	261787	317992	222375	176518	272145	373471	404430	63087.5	97184.8	234371	209540	297706	293808
35.6	21612.5	107541	118503	5831.32	222467	219645	238047	233297	277796	184611	211257	208755	271059	325903	420346	394210	231835	360285	272504	330811	364269	417648	361349	362512	373312	217785	239482	354960	504951	279203	373052	123332	223162	245811	260284	250008	260774	313822	218698	171375	268136	369185	407329	67054.1	99974.3	233237	209498	292870	292970
35.7	21514.5	104421	115915	5501.49	218105	214552	235356	232528	274561	187361	211603	207420	263686	315936	411254	377425	237755	349290	258276	333424	359496	411457	354061	357378	358488	206471	227616	340283	491488	273679	363089	128560	218804	241661	258226	249619	259618	309580	214998	166193	264102	364713	409874	70804.7	102556	231964	209344	287858	291977
35.8	21469.6	101292	113308	5162.5	213412	209650	232406	231258	270998	189888	211772	206002	256097	305601	401788	360395	243140	338024	243873	335573	354440	404763	346772	352338	343387	195145	215716	325537	477806	268091	353076	133631	214173	237199	256303	249232	257973	305131	211213	160908	259841	359961	412123	74578.6	104934	230535	208926	282591	290873
35.9	21436	98058.6	110638	4804.49	208631	204508	229593	229907	267191	192327	211741	204447	248384	295141	392020	343054	248269	326281	229477	337611	348865	398285	339289	346899	328286	183916	203822	310742	463904	262558	343048	138448	209421	232875	253916	248719	256248	300495	207310	155247	255436	355113	414143	78284.4	107194	229414	208375	277132	289512
36	21282.6	94857.6	107872	4478.92	203852	199206	226317	228667	263094	194544	211776	202748	240416	284394	381176	325532	253102	314715	215149	339297	343198	391345	331509	340982	313266	172731	192315	295850	449837	256692	332631	143158	204583	228456	251227	247819	254272	295662	203326	149838	251005	349943	415816	81782.2	109626	227705	207690	271527	287896
36.1	21123.8	91563.7	105058	4126.39	198927	193759	222674	227071	259000	196734	211529	200771	232299	273547	370718	307887	257817	303056	200893	340852	337360	384027	323496	334720	298208	160962	180388	280995	435625	250722	322112	147830	199709	223764	248642	246793	252328	290774	199261	144490	246399	344609	417097	85440.5	111820	225911	206897	265786	286165
36.2	20982.6	88326.3	102209	3784.13	193608	187942	218926	225529	254843	198851	210955	198500	223984	262515	360125	290106	262489	290763	186568	342064	331105	376299	315418	328477	283096	149862	168555	266172	421141	244701	311361	152715	194882	219082	245712	245619	250170	285571	195068	139075	242155	339166	417983	89116.9	113932	224001	206014	259943	284260
36.3	20785.8	84996	99321.9	3449.35	188430	182176	215171	223570	250374	200806	210364	196079	215576	251315	349225	272306	266622	278511	171961	343020	324294	368342	307267	322070	267964	138753	156657	251271	406530	238674	300351	157343	189799	214038	242899	243921	247333	280359	190863	133640	237282	333387	418711	92595.1	115849	221942	204963	253887	282126
36.4	20615.4	81568.1	96376.7	3117.42	183195	176184	211075	221506	245613	202316	209635	193704	206980	240046	338119	254389	270631	266136	157464	343606	317545	360050	298531	315334	252859	127740	144812	236316	391869	232588	289326	162228	184779	208945	239656	242464	244550	275049	186578	128164	232379	327585	418972	95851.9	117787	219680	203796	247703	279861
36.5	20369.8	78162.8	93336.7	2797.66	177788	170078	206881	219195	240475	203718	208400	191396	198248	228681	326820	236357	274409	253767	142932	343833	310883	351482	290010	308277	237776	116838	132938	221595	377017	226001	277593	166756	179629	203823	236244	240656	241635	269593	182118	122652	227286	321567	418915	99050.2	119555	217343	202511	241355	277508
36.6	20209.5	74712.9	90229	2476.16	172427	163977	202673	216673	235587	204815	207383	188710	189353	217163	315314	218224	277738	241147	128357	344035	303969	342721	280968	301038	222800	105940	121198	206804	362065	219380	266495	171016	174241	198657	232859	238574	238653	263998	177760	117096	222193	315963	418548	102264	121158	214888	200979	234893	275725
36.7	20045.5	71238.3	87062.5	2165.84	166599	157881	198328	213990	230379	205950	206085	186023	180354	205505	303554	200056	281150	228488	114270	344160	296814	333825	272011	293446	207731	95236.1	109505	192010	347056	212833	255214	175327	168780	193029	229204	236218	235257	258303	173280	111601	217001	309613	417879	105448	122914	212340	199407	228237	273244
36.8	19944.2	67676.8	83932.9	1852.29	160795	151722	193968	211256	224886	207074	204655	183328	171263	193684	291665	181770	284146	215593	99890.1	344050	289569	324538	263100	285781	192885	84501.2	97822.1	177361	332004	206136	243737	179576	163502	187362	225400	233758	231809	252464	168691	105843	211671	303137	416805	108593	124122	209638	197690	221570	270430
36.9	19791.7	64171.9	80696.8	1537.69	155252	145178	189330	208353	218931	208009	203158	180542	162104	181820	279538	163494	287018	202629	85398.8	343351	282303	314835	253786	277919	178028	74011	86331.4	162841	316966	199206	231989	183424	158097	181510	221406	231167	228271	246112	163745	100343	206342	296532	415535	111737	125710	206770	195833	214772	267653
37	19553.4	60596.5	77661.6	1236.82	149239	138795	184930	205424	212991	208592	201563	177371	152792	169872	267225	145214	289622	189660	71113	342625	274483	305001	244508	269464	163367	63582.9	75013.9	148396	301956	192251	220461	187019	152805	175783	217299	228517	224495	240152	159020	94844.6	200919	289757	413865	114460	127215	203867	193850	207818	264706
37.1	19372.3	57060.7	74379.5	936.93	143133	132465	179983	202415	207113	209123	199611	174163	143366	157934	254831	126935	291767	176980	56946.3	341564	266492	295011	235284	260965	148864	53246	63694.6	134064	286912	185409	208805	190648	147260	170011	213072	225745	220436	234016	154225	89358.3	195415	282843	411839	117151	128587	200741	191725	200778	261631
37.2	19074.9	53514	71014.8	648.382	137015	125760	175124	199318	201196	209475	197860	170611	134009	145963	242298	108841	293976	164288	42990.6	340107	258471	284770	225939	252617	134403	43132.3	52470	119851	271783	178488	196844	194145	141882	164221	208865	222568	216341	227895	149367	83906.1	189798	275892	409515	119798	129829	197531	189439	193733	258426
37.3	18871.2	49950	67629.5	345.873	130838	119085	169964	195789	195114	209811	196028	167151	124805	134238	229908	90958	295918	151494	29119.1	338650	250218	274316	216592	243985	120061	33113.9	41436.2	105850	256879	171547	185045	197380	136293	158381	204373	219217	212009	221661	144538	78447.1	184184	268876	406901	122291	131072	194268	187086	186661	255138
37.4	18488.2	46404.2	64245.4	49.5748	124602	112445	165009	192507	188770	209749	193532	163682	115830	122867	217788	73519.4	297385	138765	15622.9	336869	241807	263684	207226	235317	105943	23362.3	30597.6	91943.8	241937	164181	173148	200686	130751	152291	200064	215840	207608	215331	139737	73101.3	178567	261676	403950	124680	131979	190969	184632	179522	251697
37.5	18139.7	42880.1	60773.3	-240.778	118251	105706	159700	188844	182359	209884	191247	160034	107034	111868	206024	56574.8	298540	125819	2059.03	334654	233125	253184	197855	226547	92031.8	13681.8	19887.8	78180.2	227163	157076	161562	203902	124977	146380	195140	212175	203169	208927	134925	68066.9	172892	255052	400821	127155	132918	187532	182093	172321	248285
37.6	17837.6	39336.5	57288.5	-529.554	112041	99093.3	154458	184742	176000	209754	188560	156326	98546.9	101186	194511	40039.9	299570	113080	-11111.2	332193	224470	242380	188433	217441	78317.2	4199.44	9279.93	64533.4	212433	150116	149851	206664	119445	140479	190232	208475	198440	202572	130035	62796.5	167241	247688	397274	129645	133622	184033	179592	165166	244610
37.7	17566.6	35793.5	53730.3	-803.432	105696	92310.5	149274	180621	169447	209254	185763	152500	90163.5	90768.1	183991	23950.3	300462	100247	-24308.2	329891	215959	231646	179272	208422	64753.7	-5196	-1155.45	51242.2	197711	143096	137928	209407	113705	134735	185107	204691	193731	196073	125179	57536.2	161469	240237	393352	131869	134628	180454	176923	157893	240891
37.8	17258.6	32282.7	50212.9	-1076.03	98964.1	85556.6	143606	176535	162598	208785	183019	148402	82055.9	80705.1	172900	8311.22	300817	87177.6	-37149.9	327032	207027	221051	169966	199495	51255.2	-14899.3	-11379.3	38077	183067	136046	126005	211753	108207	128613	180024	200709	188848	189158	120250	52252.2	155663	232698	389229	133888	135362	176760	174125	150655	237114
37.9	16881.9	28792.9	46682.8	-1338.11	92571.3	78935.1	138162	172500	155519	208044	180061	144614	74097.6	70872.5	162019	-6937.5	301265	74645.5	-49979.4	324193	198245	210331	160684	190613	38034.1	-23946.9	-21498.4	25111.2	168536	129392	114208	214427	102781	122426	174988	196573	184087	182598	115342	47046.4	149793	225196	384911	135898	135962	173101	171288	143397	233190
38	16486.5	25330	43135.5	-1588.24	86220.9	72182.7	132353	168334	148523	207306	177034	140672	66337.1	61233.3	151243	-21857.4	301540	61829.3	-62341.1	321033	189329	199258	151333	181698	24963.6	-32807.5	-31417.9	12273.9	154947	122508	102878	216573	97227.7	116303	169884	192575	179122	176035	110424	41964.5	143970	217550	380248	138001	136216	169390	168359	136125	229233
38.1	16048.9	21885.8	39580.7	-1826.14	79613.6	65313.4	126689	164162	141559	206498	174010	136402	58637.5	51744.1	140726	-35784.3	301373	49267.7	-74469.9	317778	180192	188019	141790	172447	12124.1	-41490.5	-41147.7	-396.303	140709	115429	91370.7	218682	91652.1	110191	164753	188263	174198	169463	105560	36779.8	138030	209822	375436	140029	136728	165609	165316	128825	225158
38.2	15706.4	18369.3	36029.1	-2063.33	73059.5	58379.6	121365	159988	134385	205557	170842	132258	51113.2	42463.6	130380	-50122.7	301218	36855.7	-86597.1	314183	170932	176756	132428	163091	-459.385	-50011	-50676.8	-12776.7	126623	108446	79796.4	220574	86175.9	104044	159436	183915	169009	162865	100687	31752.3	132088	202204	370217	141899	136903	161718	162232	121467	220930
38.3	15332.3	14945.8	32444.8	-2308.99	66388.7	51735.8	115297	155464	127268	204353	167663	128057	43782.3	33334.6	120072	-64110.5	300827	24610.1	-98325.9	310316	161834	165867	123256	153906	-12977.4	-58250.6	-60026.9	-24937.4	112538	101491	68401.7	222141	80640.6	98148	154016	179461	163771	156213	95760.2	26698.6	126189	194484	364854	143824	137047	157715	159110	114148	216663
38.4	14941.5	11503.1	28857.5	-2536.18	60014.3	44917.8	109534	151144	120056	202926	164320	123717	36616.2	24419.9	109927	-77683	300085	12636.1	-110075	306132	152451	154663	113997	144417	-25200	-66404.5	-69214.5	-36938.1	98695.5	94504.3	56868.6	223780	75067.7	92104.2	148714	174934	158300	149637	90854.5	21785.4	120204	186756	359237	145451	137052	153653	155867	106933	212262
38.5	14593.9	8100.05	25298.1	-2767.95	53462.7	37964.7	103665	146714	112967	201715	161068	119551	29480.5	15715.4	100469	-90938.4	299101	727.583	-121499	301688	143005	143495	104901	135268	-37196.6	-74292.8	-78244.3	-48648.8	84960.8	87573.9	45390.4	225241	69655.1	86201.6	143384	170267	153017	143036	85980.4	16840.9	114316	178988	353291	146718	136860	149517	152521	99671.1	207754
38.6	14164.2	4523.29	21715.8	-3003.24	46940.1	31272.3	97993.2	142124	105957	200050	157069	115147	22513.5	7165.55	90529.5	-103996	297972	-10993.9	-132437	297326	133933	132449	95732.4	125977	-48909.8	-82098.7	-86985.1	-60079.3	71420.5	80801.7	34190.9	226456	64309.6	80311.4	137674	165710	147523	136501	81079	11972.7	108442	171202	347231	148076	136491	145394	149165	92485.1	203140
38.7	13804.3	1196.21	18168.2	-3220.91	40457.9	24523.4	92177.4	137440	99003.2	198303	153287	110792	15721.4	-1196.44	80743.9	-116618	296301	-22782.8	-143276	292342	124559	121288	86587.4	116678	-60513.6	-89614.2	-95582.4	-71356.4	58056.9	74103.3	23094	227540	58780.9	74293.4	132244	160902	141889	129915	76181.8	7215.96	102533	163385	340343	149432	136135	141170	145710	85287.6	198398
38.8	13406.5	-2110.55	14799.9	-3447.51	34011.1	17885.4	86257.7	132835	92078.9	196508	149451	106389	9048.85	-9407.76	71180.6	-129010	294578	-34205.4	-153766	287560	115108	110337	77512.7	107105	-71778.1	-96989.8	-103939	-82440	44805.3	67330.1	12393.4	228480	53583.3	68460.9	126746	155754	136385	123318	71360.8	2540.31	96711.6	155646	333936	150838	135906	136911	142186	78109.8	193627
38.9	12930.5	-5397.37	11191.5	-3649.9	27623.9	11139.7	80175.3	128107	84798	194332	145787	101718	2493.71	-17445.5	61650.3	-140958	292879	-45398.6	-164046	282372	106017	99419.7	68287.1	97721.7	-82784.5	-104228	-112076	-93236.6	31823.9	60571	1400.7	229449	48302.2	62576.9	121202	150727	130795	116744	66513.6	-1795.25	90899.3	147881	327305	151856	135651	132677	138626	71021.9	188808
39	12528.2	-8608.07	7624.31	-3864.09	21254.9	4467.65	74176.8	123180	77690	192122	141691	97398.8	-3887.27	-25287.9	53070.9	-152675	290742	-56662.8	-173907	277037	96830	88272.9	59412.2	88566.3	-93596.8	-111174	-120455	-103737	19014.7	54181.1	-9283.11	230044	43293.9	56642.5	115502	145685	125130	110250	61709.6	-6283.68	85019.8	140227	320518	152838	134802	128282	135083	64049.2	183985
39.1	12156.2	-11830.9	4076.15	-4057.22	14922.2	-2016.82	68483.9	118602	70443.2	189957	137935	92972.9	-10212.5	-32972.8	43809.1	-164094	288461	-67858.2	-183877	271444	87607.2	77393.2	50581.6	79617.3	-104202	-117893	-128176	-114001	6407.59	47675.8	-19953.1	230339	38174.2	50864.1	109771	140653	119307	103810	56833.9	-10781.2	79184.6	132513	313629	153591	134205	123884	131378	57035.1	179055
39.2	11761.2	-15007.8	491.522	-4230.53	8802.53	-8665.9	62750.8	113340	63008.5	187313	134206	88651.6	-16346.8	-40521.4	34714.1	-175141	285776	-78442.8	-193482	265733	78435.5	66624	41737.9	70560.7	-114510	-124435	-135713	-124067	-5989.57	41170.5	-30499.1	230469	33013.6	44998.3	104240	135396	113734	97387.4	52102.5	-15136.4	73369.8	124813	306573	154324	133566	119399	127593	50078.7	173906
39.3	11323.6	-18093.2	-3116.75	-4422.18	2331.61	-14981.9	57063.9	108441	55650.7	184755	129971	84478.5	-22317.1	-47814.6	25702.5	-186025	283037	-89184.2	-202720	259911	69440.1	55714	33068.3	61473.1	-124539	-130749	-142996	-133819	-18239.9	34650.9	-40904.7	230620	28126.1	39389.6	98484.8	130215	108031	90939.7	47341.9	-19426.7	67663	117224	299414	154950	132922	114928	123794	43216.1	168765
39.4	10939	-21170.6	-6683.86	-4621.21	-3940.19	-21436.3	51477.8	103434	48290.2	182168	125634	80118.2	-28197.2	-55038.8	16805.5	-196559	279930	-99509.3	-211447	254204	60542.9	44698.8	24587.9	52475.5	-134286	-136873	-150000	-143234	-30291.9	28455.5	-50987.6	230404	23208.7	33900.1	92857.9	125065	102372	84420.7	42620.5	-23694.1	61925	109562	292140	155321	131971	110570	119965	36462.9	163587
39.5	10565.5	-24142	-10186.1	-4814.89	-10100	-27652.4	45783.7	98522.6	41424.9	179445	121512	75602.9	-33946.4	-62105.4	7898.06	-206701	276888	-109537	-219979	248140	51531.6	33911.2	15822.8	43520	-143691	-142781	-156797	-152509	-42041.1	22202.4	-60710.7	230370	18331.3	28300.4	87187.7	119818	96759.6	78015.3	38268.8	-27869.1	56316.7	102051	284857	156043	130935	106098	116117	29748.6	158266
39.6	10094.2	-27083.4	-13681.8	-4990.51	-16408.2	-33912.9	40022.5	93395	34130.3	176899	117211	70988.4	-39632.8	-69063.5	-786.282	-216517	273512	-119584	-228173	241554	42512.6	23225.1	7225.56	34785.9	-152895	-148540	-163206	-161407	-53641	16110.4	-70590.5	230074	13762.9	22765	81501.7	114530	90954.8	71648.9	33500.1	-31931	50756.7	94606.5	277414	156191	129976	101617	112226	23135.3	152284
39.7	9584.75	-30035.8	-17157.4	-5169.56	-22471.2	-40111.1	34597.6	88488.5	26997.5	173907	112905	66314	-45172.5	-75841.8	-9308.89	-226101	269879	-129365	-236256	235032	33761.4	12625.8	-1260.36	26068.9	-161716	-154123	-169605	-170061	-64981.3	10012.1	-80303.6	229455	9093.14	17347.2	75984.6	109373	85306.8	65357.1	28840.6	-35999.8	45253.5	87240.2	269704	156633	128955	97116.3	108277	16695.4	146761
39.8	9071.45	-32813.2	-20641	-5340.73	-28285.3	-46134.6	29146.5	83816.6	19903.3	170737	108747	61858	-50481.1	-82415.9	-17770.8	-235370	266144	-138785	-243810	228235	25013.1	2450.35	-9598.69	17522.5	-170482	-159416	-175754	-178466	-76119.4	3895.93	-89705.9	228591	4267.55	11990.6	70505.2	104090	79618	59102.7	24217.7	-39638.3	39776.1	80001.1	262097	156569	127863	92528	104337	10125.6	141292
39.9	8519.8	-35605.2	-24107.3	-5486.58	-34282.7	-51957.7	23650.7	79065.2	13084.6	167631	104050	57271.9	-55770	-88875.3	-26064.3	-244331	262465	-147797	-251073	221592	16317.4	-7702.4	-18017.9	9195.57	-178916	-164569	-181715	-186607	-87030.4	-1678.88	-98811.5	227847	-284.189	6809.68	65173.8	98746	74024.9	53380.3	20072.1	-43436.3	34365.8	72825.1	254256	156508	126593	88047.6	100350	3816.59	135704
40	8003.59	-38313.2	-27829.3	-5656.09	-40142.2	-57620.1	18017.3	74240.2	6022.94	164301	99827.7	52757.9	-60839.4	-95100.4	-34224.2	-252872	258422	-156695	-257949	214635	7934.42	-17591.4	-26064.4	1103.49	-187061	-169512	-187496	-194491	-97773.5	-7194.9	-107924	227089	-4817.1	1602.04	59752.7	93470	68559.2	47199.9	15607.2	-47149.2	29002.3	65740	246456	156424	125192	83519.2	96372.4	-2392.27	130176
40.1	7559.23	-40988.6	-31211	-5804.46	-45735.6	-63252.2	12753.9	69376.9	-953.432	161017	95434.9	48270.2	-65791.3	-101285	-42295.7	-261222	254224	-165407	-264556	207612	-493.861	-27657.2	-34233.4	-7056.32	-194955	-174184	-192971	-202112	-108213	-13075.9	-116815	226024	-9245.64	-3300.43	54404.9	88075.2	62986.9	41095.9	11232.5	-50774.7	23757.4	58750.8	238629	156413	123777	79059.6	92334	-8449.14	124459
40.2	7081.13	-43548.8	-34566.7	-5957.23	-51388.8	-68830.8	7358.18	64387.1	-7905.28	157533	90963.3	43735.5	-70628.7	-107249	-50121.8	-269221	249724	-174043	-270994	200569	-8678.14	-37511.2	-42269.3	-15201.6	-202614	-178722	-198203	-209397	-118354	-18743.2	-125479	224757	-13787.4	-8314.61	48998.3	82740	57583.1	35047.9	6885.81	-54374.4	18598.3	51731.5	230651	156230	122250	74605.1	88372.5	-14434.9	118766
40.3	6568.64	-46062.8	-37906.1	-6102.34	-56908.9	-74077.9	2332.48	59529.6	-14599.5	153966	86461.1	39294.5	-75307.5	-113012	-57756.9	-276892	245102	-182373	-277127	193335	-16545.8	-47189	-50206	-23045.8	-210059	-183051	-203226	-216452	-128323	-24074.5	-133884	223310	-17922.6	-13363.1	43762.9	77603.9	52225.3	29004.4	2617.05	-57819.3	13522.5	44808.4	222683	155826	120461	70060.9	84316.9	-20349.9	113006
40.4	6088.2	-48572.5	-41296.4	-6233.02	-62350.3	-79695.7	-3125.09	54363.6	-21419.7	150417	82227.9	34524.9	-79911.8	-118599	-65269.6	-284282	240476	-190385	-282856	185782	-24711.4	-56598.5	-58133.4	-30838.9	-217150	-187215	-208071	-223235	-138083	-29233.1	-142241	221749	-22328.4	-18082	38485.1	72464	46806.3	23026.6	-1673.25	-61238.7	8491.47	38069.7	214634	155696	119094	65567.9	80321.1	-26151.1	107256
40.5	5677.87	-50972.7	-44586.9	-6378.19	-67767.6	-85143.1	-8239.47	49554.9	-27973.9	146533	77632.8	30148.9	-84354	-123988	-72755.5	-291340	235739	-198251	-288332	178558	-32602	-65974.8	-65778.1	-38433.4	-224067	-191135	-212720	-229755	-147591	-34375.5	-150142	220016	-26562.7	-22873.9	33470.4	67368.4	41411.5	17178	-5855.72	-64541.9	3562.96	31358.6	206474	155060	117387	61125.7	76289.4	-31821.9	101564
40.6	5160.54	-53314.1	-47806	-6501.72	-73210.3	-90211.7	-13247.6	44845.5	-34759.1	142792	73183.7	25759.7	-88682.7	-129301	-80067.5	-298056	230827	-206064	-293579	170982	-40237.1	-75302.7	-73481.9	-45729.1	-230690	-194950	-217142	-235961	-156858	-39519	-158150	218135	-30671.4	-27639.2	28470.3	62227.4	36230.1	11327.6	-9970.8	-67741	-1276	24821.4	198461	154410	115783	56635.1	72230.1	-37420.6	95950.2
40.7	4633.9	-55570.2	-50971.6	-6626.11	-78543.8	-95237.5	-18400.2	40187.7	-41275.7	139051	68884.2	21476.1	-92851.4	-134390	-87176.1	-304446	225803	-213492	-298363	163436	-47995.5	-84316.5	-81231.8	-53008.5	-237086	-198461	-221383	-242019	-165855	-44618.5	-165592	216050	-34697.8	-32229	23543.5	56985.6	30926.7	5666.08	-14090.6	-70855.1	-6017.38	18333.4	190445	153426	113909	52169.8	68140.6	-42878	90222.2
40.8	4136.4	-57791.5	-54142.3	-6742.92	-83572.7	-100442	-23099.1	35420	-47599.5	134996	64100.8	17211.3	-96909	-139374	-94146.2	-310486	220844	-220502	-302947	155838	-55243.8	-93338.2	-88742.7	-60334.2	-243198	-201849	-225376	-247735	-174597	-49604.6	-172785	213817	-38571.6	-36666.4	18335.8	51944.2	25842.6	395.496	-18108.9	-73899.4	-10665.5	12010.1	182334	152855	111769	47742.4	64146.3	-48216.2	84467.3
40.9	3610.21	-59939.7	-57310.7	-6872.34	-88760.4	-105475	-28040.7	30704.5	-53776.5	131008	59582	12846.9	-100819	-144081	-100941	-316198	215489	-227472	-307067	148078	-62535	-102289	-96131.6	-67437.9	-249061	-205003	-229162	-253147	-183082	-54473.9	-179893	211467	-42320.7	-40990.4	13223.9	46760.3	20515	-5163.87	-22074.1	-76764.8	-15221.9	5712.92	174185	152152	109797	43352.2	60097.3	-53426.3	78785.8
41	3149.4	-62024.4	-60397.2	-6996.97	-93619.5	-110288	-32815.9	25926.2	-60069.1	127081	55103.3	8672.57	-104565	-148702	-107561	-321680	209902	-233913	-311036	140510	-69557.7	-110902	-103579	-74386.5	-254633	-208014	-232699	-258345	-191308	-59095.6	-186784	209221	-46097.2	-45160.4	8283.98	41514.4	15552.5	-10700.1	-25982.7	-79585.2	-19702.3	-460.1	166122	151281	107797	38954.1	56087.1	-58465.2	73033.7
41.1	2752.68	-64048.1	-63481.3	-7117.9	-98432	-114830	-37610.9	21253	-66261.6	122949	50403.6	4658.72	-108166	-153104	-114000	-326761	204340	-240267	-314845	132726	-76531.5	-119284	-110655	-81171.7	-259919	-210825	-236037	-263277	-199299	-63995.8	-193630	206739	-49556.8	-49348.7	3355.1	36650.2	10451.2	-16095.5	-29818.8	-82073.8	-24074.7	-6515.32	158033	150410	105713	34585.7	52049.3	-63424	67272.1
41.2	2232.85	-65956.6	-66502.7	-7235.53	-103298	-119313	-42323.3	16508.7	-72369.1	118664	46013.7	525.251	-111645	-157337	-120251	-331543	198627	-246597	-318125	124820	-83275.1	-127524	-117820	-87722.9	-264985	-213508	-239210	-268026	-207006	-68416.5	-200112	204172	-53107.6	-53413.8	-1367.49	31648.6	5417.32	-21460.2	-33573.3	-84669.1	-28291.6	-12626.6	149923	149212	103746	30297.1	48064.9	-68201	61610.4
41.3	1735.7	-67837.7	-69414.2	-7331.33	-107865	-123916	-46749.8	11948.4	-78228.6	114193	41450.7	-3421.97	-115001	-161342	-126309	-336030	192638	-252613	-321387	116944	-89736.5	-135713	-124653	-94187.6	-269850	-216058	-242185	-272402	-214467	-72926.2	-206544	201576	-56210.4	-57725.6	-6107.16	26675.1	606.941	-26675.4	-37220.3	-87197.8	-32483.2	-18496.6	141777	147770	101693	26007.4	44067.1	-72870	55935
41.4	1243.57	-69605.9	-72308.7	-7428.34	-112459	-128262	-51245.8	7301.99	-83867.4	109924	36940	-7162.5	-118222	-165210	-132186	-340243	186861	-258222	-324099	109333	-96198.7	-143731	-131107	-100335	-274369	-218399	-244757	-276598	-221793	-77181.6	-212379	198587	-59274.4	-61578.3	-10770.7	21658.6	-4192.72	-31722.5	-40865.8	-89653.6	-36519.5	-24246.5	133682	146680	99426.8	21895.7	40105.4	-77435.6	50309.2
41.5	662.64	-71313.7	-75137.2	-7528.45	-116869	-132275	-55435.5	2849.85	-89621.5	105419	32431.4	-11286	-121362	-168910	-138361	-344149	180953	-263635	-326686	101549	-102301	-151665	-137616	-106443	-278667	-220545	-247330	-280589	-228683	-81327.4	-218244	195605	-62592.7	-65287.9	-15304.8	16804	-9060.25	-36810.4	-44377.2	-91910.3	-40540.4	-29902.1	125743	145312	97275.9	17719.6	36188.8	-81808.8	44753.1
41.6	86.2294	-72945.5	-77944	-7622.61	-121347	-136158	-59624.6	-1445.82	-95461.8	101042	28133.5	-15107.1	-124352	-172367	-143933	-347602	174929	-268860	-328945	93626.1	-108503	-159317	-143931	-112487	-282735	-222557	-249736	-284347	-235404	-85294.5	-223836	192446	-65544.9	-69058.3	-19598.2	11978.2	-13825.5	-41834.6	-47793.5	-94118.7	-44501.1	-35528.3	117805	144074	95088.1	13593.8	32294.8	-86079.3	39156.6
41.7	-370.497	-74506.3	-80736	-7723.91	-125571	-139936	-63785.4	-5840.08	-100992	96483.8	23969.6	-18967.8	-127216	-175692	-149304	-350793	168862	-273894	-330850	85913.8	-114408	-166659	-150196	-118447	-286570	-224408	-251877	-287843	-241878	-88984.6	-229086	189048	-68433	-72524	-23975.1	7305.12	-18390.3	-46693	-51197.9	-96298.3	-48358.6	-41006.9	110557	142541	92751.9	9543.12	28411.4	-90200.3	33673
41.8	-830.555	-76000.4	-83622.4	-7805.93	-129586	-143794	-67745.1	-9981.54	-106292	91929.8	19709	-22742.8	-129867	-178850	-154523	-353706	162759	-278867	-332689	77893.1	-120147	-173982	-156316	-123883	-290195	-226038	-253859	-291088	-248118	-92556.8	-234328	185743	-71350.7	-75916	-28364.1	2826.78	-22937.8	-51479.7	-54609.7	-98319.1	-51870.2	-46382.8	102627	140468	90276.1	5557.67	24583.2	-94178	28165.7
41.9	-1288.78	-77372.8	-86268.6	-7890.6	-133474	-147408	-71459.8	-14159.9	-111566	87588.6	15252.9	-26351.4	-132445	-181828	-159545	-356377	156314	-283394	-334084	70211.6	-125600	-181173	-162222	-129177	-293585	-227536	-255660	-294113	-254131	-96079.3	-239356	182342	-74214.7	-79423.9	-32592.7	-1626.82	-27323.3	-56178.9	-57795.2	-100237	-55561.4	-51664.2	94774.5	138732	87804.8	1539.83	20806.5	-98020.2	22644.4
42	-1744.03	-78740.5	-88790.6	-7971.48	-137345	-150742	-75296.5	-18304.7	-116845	82992.6	11093.5	-30058.6	-134901	-184608	-164385	-358716	150054	-287678	-335590	62584	-130883	-188087	-167972	-134394	-296738	-228969	-257227	-296891	-259903	-99686.9	-244226	178788	-77084.7	-82855.3	-36623.7	-6408.42	-31578	-60781.2	-60921.9	-102096	-59110.2	-56840.8	86937.9	136586	85427.9	-2355.17	17027.8	-101817	17146.6
42.1	-2197.52	-80031.4	-91256.3	-8066.35	-141165	-154023	-78982.7	-22449.5	-121669	78370.3	6755.01	-33753	-137203	-187242	-168976	-360738	143667	-291580	-336464	54950.5	-136058	-194773	-173719	-139422	-299650	-230192	-258683	-299394	-265508	-103152	-248593	175214	-79873.2	-86014.2	-40790.9	-11051.2	-35956.2	-65312.6	-63961.1	-103849	-62519.4	-61888.8	79112.7	134762	82843.5	-6221.5	13314.6	-105434	11632.9
42.2	-2672.72	-81277.5	-93686.4	-8154.11	-144752	-157056	-82576	-26317.7	-126322	73806	2429.56	-37318.3	-139381	-189718	-173445	-362506	137281	-295596	-337214	47360.2	-140944	-201417	-179267	-144236	-302352	-231249	-259856	-301725	-270786	-106699	-252813	171417	-82575.2	-89140.3	-45058.6	-15310.3	-40128.4	-69771	-66957.5	-105495	-65896.6	-66791	71490.1	132634	80293.3	-10017.5	9640.68	-108869	6293.64
42.3	-3130.31	-82439.9	-96011.3	-8235.13	-148123	-160120	-86082.9	-30138.8	-130863	69193.9	-1507.01	-40607.4	-141516	-192006	-177722	-363942	131100	-299166	-337604	39562.8	-145612	-207688	-184818	-148966	-304847	-232207	-260941	-303865	-275893	-109755	-256862	167490	-85025.1	-92094.3	-48897.2	-19626.2	-44046.4	-74062.9	-69877.3	-107095	-69158.5	-71580.2	63824.1	130683	77664.4	-13768	6027.75	-112188	1067.33
42.4	-3677.41	-83449.7	-98302.8	-8304.27	-151543	-162905	-89827.1	-33913.9	-135212	64560.9	-5433	-44118.8	-143462	-194084	-181818	-365177	124787	-302607	-337851	31844.7	-150307	-213738	-190310	-153455	-307126	-233064	-261900	-305845	-280765	-112960	-260757	163456	-87384.9	-95049.9	-52814.9	-23945.3	-47890	-77977	-72745.8	-108587	-72385.6	-76302.4	56346.4	128771	75143.1	-17457.6	2462.33	-115439	-4117.51
42.5	-4113.39	-84410	-100495	-8378.12	-154704	-165649	-93102.6	-37453	-139587	59946.3	-9341.87	-47391	-145282	-196047	-185763	-366160	118193	-305994	-337820	24176.1	-154846	-219629	-195251	-157756	-309307	-233767	-262661	-307683	-285411	-115901	-264394	159172	-89761.2	-97864.2	-56458.3	-28294.8	-51675.1	-82049.9	-75758.5	-109974	-75524.9	-80885.3	48825.2	126372	72393	-20858.1	-1054.87	-118484	-9277.04
42.6	-4558.68	-85324.4	-102578	-8449.06	-157635	-168349	-96140.5	-40684.5	-143569	55101.9	-13323.4	-50725.6	-146927	-197870	-189538	-366818	111813	-308971	-337601	17011.6	-159144	-225465	-200090	-162080	-311256	-234337	-263462	-309288	-289843	-118752	-267686	154845	-92058.3	-100519	-60077.2	-32339.8	-55396.5	-86030	-78432.9	-111346	-78591.5	-85352.9	41419	124393	69951.9	-24481.9	-4546.37	-121446	-14414
42.7	-4924.42	-86122.7	-104690	-8516.01	-160467	-170654	-99146.2	-44166.2	-147720	50386.4	-17192.5	-53678.8	-148488	-199523	-193091	-367242	105298	-311816	-337133	9641.04	-163365	-230925	-204729	-166009	-313120	-234804	-263864	-310680	-294060	-121605	-270806	150703	-94201.9	-103155	-63836.9	-36243	-59067.7	-90001.2	-81038.9	-112566	-81591.3	-89744.4	34102.3	121961	67112.8	-27937.2	-7945.06	-124295	-19407
42.8	-5438.3	-86874.1	-106656	-8583.65	-163393	-173133	-102385	-47610.4	-151658	45823.9	-21101.7	-56693.6	-150035	-201059	-196487	-367415	98921.6	-314441	-336599	2403.59	-167487	-236391	-209347	-169968	-314667	-235144	-264149	-311885	-298056	-124213	-273666	146456	-96006.8	-105512	-67378.1	-40367.9	-62566.4	-93823.5	-83490.8	-113726	-84501.3	-94056.7	26927	119816	64504.6	-31322.9	-11365.4	-126923	-24359.2
42.9	-5850.11	-87561	-108559	-8667.86	-166077	-175389	-105354	-51065.6	-155301	41168.4	-24663.3	-59402	-151450	-202421	-199695	-367302	92318.1	-317083	-335549	-4900.02	-171326	-241610	-213815	-173748	-316029	-235371	-264288	-312921	-301924	-126992	-276449	142010	-97977.9	-107948	-70842.8	-44167.8	-66021.2	-97562.8	-85943.6	-114825	-87359.7	-98297.5	19872.6	117401	61572.6	-34727.4	-14669.9	-129529	-29332
43	-6223.51	-88143.8	-110344	-8726.78	-168441	-177395	-108071	-54234.5	-158687	36546.8	-28279.8	-62156.1	-152763	-203685	-202812	-367072	85889.4	-319403	-334382	-11944.3	-174948	-246713	-218255	-177309	-317273	-235450	-264233	-313743	-305436	-129457	-278901	137555	-99920.7	-110235	-74123.3	-47936.6	-69560.6	-101166	-88294.9	-115868	-90140.2	-102433	12805.4	114996	59073.3	-38057.9	-17940.8	-131950	-34216.6
43.1	-6765.75	-88696.5	-112091	-8796.08	-170928	-179350	-110811	-57463.5	-162128	31878.9	-31950.9	-65044.8	-153957	-204690	-205702	-366515	79465.4	-321403	-333132	-18905.7	-178438	-251525	-222221	-180786	-318374	-235515	-264081	-314408	-308834	-131614	-281227	132976	-101775	-112528	-77340.5	-51703.6	-72749.5	-104634	-90677.8	-116857	-92876.8	-106345	5821.46	112530	56069.4	-41303.1	-21163.3	-134295	-38968.3
43.2	-7143.09	-89193	-113771	-8858.4	-173287	-180962	-113278	-60524	-165462	27259.8	-35574.6	-67747	-155051	-205655	-208544	-365835	73078.2	-322977	-331621	-25837.5	-181825	-256063	-226205	-183898	-319196	-235408	-263646	-315029	-312060	-133813	-283645	128402	-103439	-114714	-80382.8	-55078	-76004.1	-108017	-92922	-117732	-95507.2	-110171	-948.42	109757	53392.2	-44499.8	-24333.7	-136494	-43649.4
43.3	-7520.79	-89591.6	-115374	-8919.93	-175516	-182656	-115764	-63479.7	-168655	22606	-38868.2	-70101.6	-156087	-206551	-211270	-364894	66662.8	-324463	-329793	-32566.2	-185315	-260612	-229922	-187104	-319855	-235243	-263175	-315466	-315129	-136018	-285692	123602	-105142	-116607	-83532.8	-58733.9	-79026.3	-111223	-95122.1	-118580	-98072.8	-113852	-7704.91	107354	50737.6	-47551.5	-27420.1	-138561	-48249.8
43.4	-7918.93	-89882.4	-116807	-8985.12	-177527	-183922	-117952	-66189.5	-171518	18048.4	-41894.6	-72347.1	-156959	-207269	-213850	-363767	60251.8	-325828	-327954	-38940.6	-188168	-264808	-233570	-189915	-320378	-234941	-262604	-315734	-317933	-138043	-287444	118895	-106576	-118647	-86450.5	-62183.3	-81914.1	-114362	-97265.6	-119336	-100491	-117434	-14368.9	104453	47712.4	-50634.1	-30472.3	-140517	-52850
43.5	-8394.9	-90179.3	-118219	-9046.87	-179381	-185129	-119998	-69027.4	-174086	13462.3	-45140.7	-74583.5	-157747	-207859	-216209	-362359	53878.1	-326981	-325793	-45605.7	-190975	-268820	-237164	-192801	-320758	-234555	-261887	-315866	-320678	-140005	-289118	113958	-107913	-120455	-89419.3	-65728.1	-84849.9	-117447	-99370.8	-120024	-102890	-120993	-20836	101714	45026.1	-53630.8	-33445.5	-142389	-57397.9
43.6	-8800.52	-90432.5	-119575	-9105.64	-180936	-186314	-121959	-71506.2	-176502	8720.67	-48277.5	-76836.8	-158509	-208311	-218334	-360744	47479.9	-327844	-323516	-51996.9	-193723	-272609	-240503	-195409	-321012	-234095	-261050	-315871	-323147	-141896	-290433	109234	-109219	-122106	-92195.9	-69125.5	-87783.6	-120437	-101454	-120673	-104987	-124417	-27233	98738.7	42245.7	-56566.4	-36418.6	-144199	-61858.5
43.7	-9106.47	-90513.8	-120828	-9161.65	-182497	-187474	-123592	-73848.4	-178987	4025.77	-51464.6	-79088	-159153	-208627	-220300	-358948	41205.2	-328527	-320958	-58382	-196202	-276397	-243682	-197877	-321104	-233534	-259978	-315808	-325468	-143417	-291610	104309	-110436	-123858	-94739.1	-72379.6	-90438.3	-123359	-103399	-121266	-107220	-127737	-33617.5	96239.7	39363.7	-59388.1	-39188.5	-145847	-66247.6
43.8	-9453.17	-90592.2	-121973	-9222.67	-183687	-188094	-125276	-76345.4	-181331	-349.913	-54167.6	-80981.6	-159663	-208837	-222198	-356941	34833.1	-329096	-318149	-64690.6	-198749	-279679	-246726	-200069	-321060	-232849	-258896	-315564	-327615	-144917	-292752	99438.3	-111635	-125281	-97056.1	-75665.7	-93043.8	-126116	-105305	-121832	-109336	-130942	-39801.1	93379.5	36741.6	-62086.1	-41973.5	-147395	-70520.7
43.9	-9752.4	-90620.5	-123038	-9275.52	-184775	-188826	-126758	-78665.3	-183472	-4751.15	-56905.3	-82814	-160111	-209011	-223955	-354754	28455.2	-329516	-315301	-70821.5	-200963	-282999	-249632	-202308	-320849	-232126	-257641	-315196	-329582	-146463	-293564	94453.5	-112931	-126690	-99506.8	-78651.3	-95649.5	-128830	-107122	-122347	-111384	-134081	-45976	90434.6	33971	-64769.9	-44675.4	-148889	-74716.3
44	-10027.1	-90509.2	-124010	-9322.63	-186085	-189437	-128338	-80733	-185453	-9320.36	-59667.8	-84552.5	-160514	-208972	-225473	-352629	22376.6	-329496	-312140	-76976.5	-203291	-286132	-252326	-204228	-320551	-231316	-256277	-314656	-331372	-147772	-294418	89381.1	-113918	-128144	-101897	-81689.3	-98096.4	-131441	-108905	-122794	-113413	-137089	-52046	87376	31296	-67371.6	-47328.3	-150271	-78756.8
44.1	-10327.4	-90440.9	-124860	-9377.75	-186923	-189955	-129592	-82817.1	-187175	-13903.4	-62149.4	-86158.9	-160810	-208840	-226915	-349986	16372	-329291	-308929	-82708	-205390	-288942	-254982	-206034	-320134	-230421	-254792	-313928	-333004	-148768	-294867	84198.5	-115255	-129509	-104045	-84667.5	-100569	-133963	-110619	-123373	-115302	-140032	-57987.9	84384.8	28364.2	-69870.5	-49857.8	-151561	-82845.1
44.2	-10627.8	-90254.9	-125630	-9434.67	-187481	-190194	-130834	-84819.4	-188761	-18274.8	-64828.2	-87861	-161051	-208613	-228264	-347157	10539.8	-328952	-305571	-88254.3	-207178	-291745	-257421	-207678	-319604	-229387	-253181	-313156	-334557	-150025	-295135	79017.6	-116208	-130724	-106156	-87551	-102714	-136366	-112244	-123733	-117187	-142767	-63724.3	81527.5	25443.3	-72344.4	-52368.9	-152715	-86812
44.3	-10915.9	-90024.4	-126343	-9496.23	-188037	-190397	-131724	-86867.7	-190304	-22464.3	-67261.3	-89489.4	-161135	-208299	-229452	-344216	4655.13	-328537	-301869	-93897.6	-209003	-294221	-259717	-209283	-318922	-228387	-251451	-312327	-335886	-151051	-295265	73918.7	-117387	-131825	-108217	-90384.8	-104914	-138771	-113873	-124011	-118979	-145466	-69318.3	78766.2	22347.1	-74716.6	-54854.9	-153796	-90625.9
44.4	-11187.8	-89750.4	-126958	-9556.45	-188353	-190206	-132679	-88626	-191575	-26885.3	-69468.7	-90884.5	-161145	-207779	-230539	-341059	-1300.44	-328055	-298189	-99437	-210569	-296617	-261978	-210650	-318151	-227280	-249842	-311399	-337078	-152027	-295287	68893	-118188	-132911	-110209	-93006.5	-107022	-141093	-115418	-124261	-120715	-148098	-74835.6	75758.1	19543.2	-77070.1	-57279.4	-154744	-94338.4
44.5	-11417.5	-89412.8	-127471	-9612.81	-188809	-189967	-133594	-90391.9	-192562	-30917.9	-71706.5	-92234.5	-161035	-207213	-231471	-337666	-7235.11	-327233	-294256	-104692	-212087	-298657	-263914	-212034	-317291	-226137	-247921	-310295	-338151	-152996	-295023	63856.3	-118853	-133839	-112071	-95521.5	-108771	-143348	-116960	-124501	-122396	-150628	-80261.4	72768.7	16844.1	-79328.1	-59579.4	-155664	-97978.4
44.6	-11661.5	-88997.6	-127897	-9666.03	-188962	-189537	-134345	-92215	-193317	-34933	-73802.8	-93457.1	-160840	-206548	-232215	-334226	-13102.7	-326255	-290208	-109776	-213391	-300552	-265651	-213068	-316282	-224870	-245841	-309113	-339058	-154092	-294684	58796.9	-119605	-134612	-113810	-98062.5	-110565	-145508	-118457	-124638	-123974	-152996	-85640.1	69681.5	13826.9	-81508.2	-61853.1	-156482	-101486
44.7	-11981.5	-88508.4	-128179	-9717.43	-188993	-189098	-134890	-93726.3	-194115	-38679	-75923.5	-94486.8	-160434	-205750	-232810	-330634	-18767.3	-325107	-285859	-114813	-214836	-302363	-267240	-214107	-315133	-223573	-243726	-307818	-339864	-154864	-294153	53788.5	-120141	-135515	-115587	-100660	-112289	-147581	-119902	-124584	-125465	-155308	-90852.3	66911.2	11017.3	-83601.7	-64060.5	-157259	-104932
44.8	-12301	-87957.4	-128441	-9764.12	-188961	-188384	-135283	-95222.7	-194533	-42572.4	-77821.2	-95534.5	-160127	-204874	-233239	-326852	-24351.1	-323587	-281599	-119630	-215921	-303877	-268690	-215181	-313780	-222228	-241509	-306452	-340454	-155612	-293346	48499.7	-120857	-136189	-117413	-103152	-113971	-149607	-121210	-124687	-127184	-157558	-95857.2	63988.8	8233.03	-85665.5	-66188.8	-157939	-108289
44.9	-12562.9	-87401.3	-128539	-9813.92	-189011	-187686	-135777	-96763	-194711	-46582.9	-79570.2	-96613	-159743	-203947	-233552	-322860	-29588.8	-322000	-277103	-124436	-217143	-305345	-270155	-216129	-312521	-220773	-239169	-305014	-340961	-156313	-292381	43207.2	-121455	-136810	-118887	-105627	-115646	-151483	-122407	-124680	-128636	-159708	-100743	61347.5	5424.42	-87611	-68323	-158536	-111487
45	-12867.6	-86699	-128588	-9861.02	-188480	-186824	-135791	-98184.2	-194873	-50567.4	-81316.1	-97612.6	-159275	-202915	-233435	-318731	-34850.7	-320202	-272296	-129081	-218073	-306476	-271437	-216812	-311065	-219269	-236606	-303515	-341367	-156907	-291129	38147.1	-121897	-137289	-120350	-107700	-117212	-153354	-123660	-124638	-129996	-161828	-105555	58775.3	2730.38	-89531.8	-70391.3	-159015	-114635
45.1	-13174.1	-85987.6	-128538	-9901.33	-187921	-185662	-135793	-99323.3	-194982	-54482.2	-82839	-98195.4	-158740	-201774	-233552	-314473	-40151.3	-318354	-267739	-133485	-218748	-307583	-272468	-217603	-309552	-217715	-234063	-302029	-341617	-157455	-290035	33076.4	-122293	-137926	-121527	-109812	-118499	-155170	-124840	-124585	-131314	-163837	-110197	55772.3	151.185	-91348.5	-72304.8	-159472	-117587
45.2	-13452.7	-85249	-128355	-9937.59	-187347	-184458	-136101	-100402	-194955	-58227.9	-84277	-98667	-158185	-200513	-233468	-310069	-45190.5	-316275	-262628	-137726	-219535	-308378	-273283	-218294	-307990	-216146	-231453	-300326	-341755	-157772	-288677	28096.7	-122570	-138296	-122725	-112015	-119881	-156908	-125977	-124493	-132604	-165773	-114723	52941.3	-2621.58	-93086.3	-74154.5	-159884	-120484
45.3	-13728.5	-84434.9	-128100	-9980.83	-186512	-183186	-135792	-101573	-194616	-61931.9	-85765.6	-99513.6	-157518	-199207	-233230	-305588	-50445	-313910	-257515	-141658	-220163	-308905	-274095	-218499	-306333	-214483	-228711	-298513	-341721	-158080	-287077	23116.4	-122838	-138607	-123824	-113962	-121326	-158622	-127100	-124359	-133803	-167579	-119096	49901.4	-5319.34	-94760.9	-75989.1	-160252	-123317
45.4	-13878.6	-83606.8	-127722	-10022.3	-185709	-181632	-135482	-102402	-194080	-65564.9	-87196.1	-100026	-156795	-197797	-232939	-300827	-55465.6	-311508	-252298	-145708	-220662	-309317	-274548	-218832	-304555	-212740	-225861	-296669	-341582	-158114	-285324	17989.3	-123163	-138855	-124738	-116054	-122635	-160508	-128150	-124219	-134922	-169319	-123365	46923.4	-7936.86	-96435	-77808.5	-160474	-126021
45.5	-14073.5	-82761	-127308	-10065.3	-184816	-180072	-134969	-103523	-193511	-69096.5	-88583.6	-100752	-156037	-196272	-232459	-295970	-60122.7	-308880	-246845	-149488	-220942	-309494	-275099	-219013	-302686	-211055	-222954	-294626	-341379	-158163	-283565	13106.3	-123315	-139008	-125883	-117741	-123828	-161994	-129125	-123977	-136004	-170941	-127540	44105.7	-10417.8	-98227.3	-79526.9	-160734	-128649
45.6	-14223.8	-81854.8	-126760	-10110.1	-183775	-178246	-134586	-104606	-192911	-72598.6	-89794.5	-100997	-155205	-194637	-231832	-291042	-64932.8	-306146	-241344	-153326	-221223	-309414	-275419	-218927	-300782	-209170	-219956	-292578	-341001	-158122	-281659	8398.49	-123440	-139242	-126812	-119531	-124858	-163473	-130041	-123647	-137058	-172522	-131552	41356.4	-13163.9	-99716.8	-81183.8	-160846	-131157
45.7	-14457.2	-80882.6	-126087	-10147.8	-182493	-176305	-134069	-105371	-191895	-75924.9	-90822.1	-101395	-154285	-192914	-231066	-285994	-69638	-303178	-235762	-156949	-221354	-309241	-275719	-218896	-298721	-207241	-216876	-290469	-340718	-157935	-279602	3449.05	-123522	-139272	-127585	-121218	-125753	-164817	-130950	-123344	-138009	-173982	-135361	38472	-15558.3	-101218	-82792.5	-160963	-133586
45.8	-14595.6	-79901.4	-125377	-10177	-181045	-174075	-133307	-106069	-190736	-79184.6	-91619.4	-101711	-153284	-191074	-230269	-280749	-74048.7	-299920	-230032	-160492	-221400	-308857	-275835	-218786	-296594	-205221	-213706	-288284	-340157	-157732	-277446	-1335.82	-123844	-139267	-128343	-122657	-126589	-166059	-131812	-122987	-139000	-175389	-139196	35772.4	-18009.8	-102657	-84346.6	-160995	-135939
45.9	-14756.8	-78815.3	-124522	-10204.2	-179287	-171731	-132367	-106623	-189434	-82470	-92736.8	-101966	-152208	-189190	-229357	-275463	-78570.7	-296594	-224315	-163843	-221390	-308260	-275726	-218540	-294412	-203209	-210437	-286032	-339424	-157523	-274960	-6011.24	-124018	-139179	-129195	-124081	-127487	-167311	-132648	-122620	-139865	-176725	-142849	33138.1	-20422	-103975	-85857	-160962	-138140
46	-14987.4	-77770.3	-123647	-10241.6	-177543	-169514	-131489	-107347	-188016	-85557.2	-93708.6	-102197	-151091	-187203	-228302	-269981	-83082.1	-293032	-218476	-167173	-221391	-307588	-275677	-218098	-292142	-201097	-207099	-283710	-338646	-157476	-272452	-10753.4	-123988	-138975	-129865	-125429	-128303	-168271	-133384	-122210	-140643	-177976	-146242	30183.6	-23151.2	-105240	-87284.2	-160918	-140287
46.1	-15162.7	-76588.1	-122674	-10262.4	-175611	-167005	-130437	-107971	-186394	-88735.9	-94325.3	-102006	-149951	-185191	-227087	-264365	-87336.6	-289491	-212300	-170478	-221010	-306551	-275444	-217535	-289779	-198897	-203642	-281293	-337701	-157073	-269838	-15271.4	-123891	-138841	-130399	-126582	-129011	-169402	-134033	-121747	-141368	-179192	-149599	27318.6	-25540.9	-106454	-88618.8	-160778	-142258
46.2	-15337.2	-75388.2	-121492	-10279.9	-173587	-164315	-129379	-108515	-184794	-91676.4	-95210.9	-101886	-148592	-183108	-225769	-258642	-91567.4	-285891	-206075	-173332	-220669	-305560	-275005	-216968	-287346	-196666	-200229	-278778	-336601	-156676	-266846	-19879.4	-123760	-138332	-130939	-127886	-129574	-170508	-134685	-121264	-142069	-180259	-152961	24725.3	-28190.8	-107597	-89922.4	-160633	-144200
46.3	-15437.7	-74170.6	-120250	-10296.3	-171280	-161641	-128187	-108620	-182885	-94424.8	-96200.5	-101923	-147338	-180832	-224376	-252799	-95559.6	-281985	-199957	-176189	-220089	-304280	-274612	-216176	-284846	-194340	-196650	-276164	-335469	-156356	-263954	-24208.5	-123668	-138008	-131466	-129103	-130155	-171552	-135299	-120706	-142712	-181310	-156126	21729.1	-30573.4	-108710	-91099.9	-160447	-146016
46.4	-15602.7	-72924.4	-118939	-10306.7	-168958	-158775	-126875	-108856	-180604	-97065.9	-97065.7	-101684	-146023	-178575	-222811	-246829	-99426.9	-277994	-193598	-178991	-219601	-302998	-273859	-215420	-282259	-192001	-192952	-273503	-334244	-155898	-260802	-28708.2	-123443	-137469	-131814	-130212	-130793	-172496	-135849	-120121	-143336	-182321	-159299	18930.9	-33064.4	-109814	-92279.1	-160143	-147704
46.5	-15692.4	-71599.3	-117500	-10316.9	-166617	-155787	-125619	-109118	-178435	-99740.7	-97628.5	-101499	-144658	-176229	-221098	-240804	-103246	-273759	-187350	-181588	-218914	-301417	-273043	-214455	-279559	-189608	-189170	-270750	-332896	-155464	-257630	-32959.7	-123277	-137000	-131966	-131145	-131068	-173323	-136341	-119500	-143921	-183164	-162398	16406.9	-35482.5	-110773	-93237.3	-159808	-149272
46.6	-15724.7	-70237.4	-115940	-10314.8	-164134	-152774	-124427	-109402	-176112	-102296	-98126.3	-101134	-143236	-173830	-219411	-234722	-106952	-269390	-180894	-184012	-218225	-299614	-272192	-213495	-276782	-187026	-185316	-267933	-331474	-154913	-254325	-37360.6	-122969	-136527	-132153	-132055	-131402	-174160	-136781	-118828	-144586	-184005	-165434	13914.4	-37822.6	-111677	-94308.3	-159411	-150786
46.7	-15818.6	-68891.9	-114342	-10324.2	-161462	-149457	-123031	-109745	-173554	-104407	-98585.2	-100595	-141767	-171154	-217617	-228559	-110608	-264742	-174402	-186503	-217459	-297650	-271116	-212493	-273885	-184492	-181464	-265010	-329845	-154337	-250938	-41629.6	-122702	-135879	-132378	-133022	-131785	-174895	-137175	-118079	-145075	-184763	-168276	11144.9	-40020.6	-112524	-95360.8	-159001	-152197
46.8	-15869	-67478.9	-112601	-10323.3	-158762	-146104	-121688	-109782	-170748	-106709	-98973.3	-100290	-140283	-168609	-215715	-222359	-114078	-260029	-167990	-188667	-216453	-295709	-269845	-211342	-270941	-181904	-177483	-262042	-328143	-153704	-247245	-45863.2	-122425	-135349	-132588	-133744	-132065	-175605	-137511	-117303	-145508	-185398	-171075	8498.02	-42241.5	-113322	-96330.1	-158535	-153491
46.9	-15973.4	-66029	-110738	-10313.9	-155879	-142702	-120133	-109862	-168183	-108818	-99487.1	-99893	-138742	-166009	-213671	-216029	-117386	-255172	-161421	-190789	-215461	-293393	-268508	-210122	-267896	-179221	-173415	-258820	-326374	-153130	-243657	-50055.8	-122083	-134738	-132631	-134540	-132163	-176225	-137817	-116491	-145863	-185944	-173644	5931.29	-44314.4	-114051	-97229.1	-157982	-154717
47	-16036.2	-64583.9	-108865	-10299.4	-152733	-139059	-118241	-109823	-165254	-110928	-99674.7	-99406.9	-137141	-163392	-211575	-209287	-120471	-250286	-154856	-192840	-214247	-291028	-266963	-208775	-264799	-176512	-169268	-255696	-324542	-152500	-239621	-54108	-121742	-133981	-132615	-135133	-132357	-176812	-138086	-115612	-146079	-186424	-176188	3340.46	-46426	-114727	-98109.9	-157408	-155837
47.1	-16137	-63076.2	-106928	-10273.7	-149686	-135221	-116473	-109749	-162372	-112821	-99757.9	-99031.7	-135509	-160679	-209432	-202790	-123592	-245242	-148065	-194745	-213024	-288540	-265235	-207395	-261608	-173711	-165034	-252473	-322565	-151829	-235679	-58023.5	-121267	-133337	-132595	-135732	-132333	-177334	-138288	-114703	-146272	-186813	-178584	682.695	-48308	-115394	-98951.5	-156776	-156845
47.2	-16182.5	-61568.6	-104856	-10237.9	-146374	-131429	-114589	-109404	-159188	-114673	-99659.7	-98322.9	-133789	-157878	-207093	-196184	-126769	-240060	-141276	-196593	-211889	-285810	-263486	-205943	-258118	-170894	-160752	-249209	-320466	-151006	-231574	-61822.7	-120840	-132484	-132472	-136218	-132457	-177774	-138468	-113730	-146411	-187236	-180902	-1973.45	-50322.4	-115999	-99718.5	-156148	-157779
47.3	-16251.6	-60000.2	-102710	-10209.8	-143015	-127410	-112925	-109096	-156042	-116366	-99754	-97528.3	-132043	-155011	-204719	-189470	-129748	-234665	-134588	-198148	-210470	-282913	-261807	-204400	-254716	-167975	-156430	-245853	-318269	-150102	-227341	-65635	-120223	-131552	-132164	-136540	-132351	-178144	-138539	-112747	-146468	-187583	-183156	-4670.41	-51913.4	-116530	-100453	-155508	-158681
47.4	-16314.2	-58396.1	-100455	-10174.7	-139612	-123493	-110923	-108725	-152630	-117833	-99876	-96870.7	-130262	-152169	-202206	-182687	-132490	-229223	-127637	-199647	-209087	-279860	-259870	-202953	-251270	-165013	-152026	-242377	-315981	-149231	-223162	-69342.8	-119817	-130537	-131950	-136977	-132236	-178536	-138582	-111725	-146461	-187876	-185221	-7457.6	-53752.8	-117028	-101082	-154826	-159485
47.5	-16281.4	-56770.4	-98137.7	-10133.1	-135842	-119576	-109066	-108405	-149037	-119144	-99866.7	-96176.4	-128459	-149223	-199698	-175983	-135282	-223518	-120859	-201033	-207584	-276649	-257711	-201129	-247739	-161957	-147558	-238871	-313621	-148175	-218757	-72982.8	-119229	-129743	-131780	-137387	-132257	-178791	-138566	-110621	-146381	-188135	-187224	-9812.41	-55605.7	-117447	-101752	-154077	-160241
47.6	-16279.9	-55132.1	-95681.5	-10088.8	-132099	-115421	-107003	-107935	-145583	-120710	-99600	-95267.9	-126592	-146269	-197089	-169115	-137829	-217722	-114011	-202345	-205973	-273236	-255488	-199333	-244135	-158850	-143048	-235260	-311144	-147005	-214150	-76651.9	-118615	-128743	-131682	-137571	-132033	-178911	-138464	-109448	-146239	-188318	-189080	-12439.4	-57198.9	-117798	-102313	-153308	-160843
47.7	-16280.3	-53507.4	-93177.5	-10021.6	-128285	-111243	-104994	-107410	-141764	-121974	-99282.8	-94249.3	-124849	-143253	-194387	-162228	-140289	-211826	-107106	-203656	-204332	-269614	-253207	-197424	-240444	-155662	-138427	-231569	-308485	-145921	-209494	-80319	-117940	-127622	-131364	-137548	-131874	-179049	-138286	-108380	-146085	-188456	-190919	-15113.8	-58687.4	-118156	-102797	-152478	-161382
47.8	-16254.4	-51842.4	-90584.9	-9961.22	-124375	-107127	-103122	-107040	-138125	-123272	-99106	-93161	-122994	-140218	-191713	-155376	-142731	-205995	-100117	-204786	-202724	-265847	-250695	-195352	-236654	-152411	-133759	-227782	-305788	-144786	-204799	-83637.5	-117183	-126728	-130818	-137672	-131616	-179126	-138128	-107080	-145853	-188587	-192709	-17678.7	-60113.1	-118407	-103276	-151615	-161888
47.9	-16195.8	-50159.2	-87909.4	-9896.01	-120054	-102686	-101018	-106091	-134425	-124448	-98765.5	-92112	-121115	-137136	-189016	-148559	-145128	-200038	-93262.9	-205782	-200837	-261825	-247967	-193347	-232718	-149123	-129044	-223905	-302909	-143674	-200028	-86787.8	-116314	-125617	-130493	-137783	-131136	-179169	-138050	-105742	-145637	-188584	-194351	-20289.8	-61588.9	-118657	-103666	-150773	-162298
48	-16123.4	-48505.1	-85147.8	-9825.85	-116014	-98196.2	-98971.2	-105390	-130237	-124988	-98461.8	-90923.7	-119198	-134158	-186604	-141798	-147382	-193915	-86374.8	-206598	-199069	-257930	-245104	-191318	-228786	-145714	-124399	-219951	-299926	-142505	-195093	-90065	-115526	-124472	-129935	-137846	-130614	-179148	-137773	-104416	-145321	-188598	-195888	-22839.4	-62980.7	-118866	-104040	-149854	-162601
48.1	-16086	-46769.6	-82313.3	-9752.75	-111832	-93848.8	-96855.5	-104678	-126105	-125666	-98159	-89900.4	-117292	-131182	-183838	-135069	-149556	-187650	-79266.1	-207371	-197124	-253724	-242154	-189057	-224714	-142248	-119532	-215792	-296893	-141265	-190036	-93236.7	-114651	-123171	-129336	-137770	-130071	-178996	-137401	-102971	-145049	-188484	-197332	-25353.5	-64431.7	-119009	-104447	-148915	-162919
48.2	-15992.1	-44997.1	-79448.1	-9672.48	-107380	-89242.1	-94465.6	-104000	-121970	-126476	-97636.8	-88695	-115372	-128214	-181201	-128324	-151665	-181115	-72469.1	-208177	-195026	-249441	-239184	-186871	-220551	-138719	-114621	-211638	-293702	-139895	-184878	-96400.1	-113792	-121998	-128571	-137639	-129538	-178813	-137023	-101498	-144654	-188311	-198723	-27751.9	-65702	-119111	-104744	-147934	-163094
48.3	-15899.8	-43280.8	-76435.2	-9570.21	-102999	-84468.6	-92358.8	-102989	-117666	-127063	-97011.8	-87558	-113479	-125235	-178474	-121599	-153553	-174629	-65523.8	-208767	-192940	-245047	-236079	-184671	-216298	-135053	-109650	-207410	-290356	-138622	-179582	-99346.4	-112899	-120787	-127885	-137580	-128817	-178594	-136531	-99916.7	-144283	-188078	-200105	-29981.2	-66974.3	-119230	-105008	-146928	-163251
48.4	-15816.4	-41497.6	-73381.6	-9463.85	-98281.9	-79754.9	-89829.3	-102327	-113390	-127316	-96363.3	-86340.7	-111570	-122245	-175655	-114988	-155268	-168025	-58669.9	-209316	-190740	-240473	-232723	-182431	-211993	-131385	-104609	-203021	-286899	-137342	-174256	-102172	-111994	-119481	-127196	-137270	-128152	-178323	-135966	-98211.1	-143845	-187836	-201412	-32257.6	-68213.3	-119270	-105179	-145906	-163274
48.5	-15777.2	-39668.3	-70241	-9356.86	-93504.2	-75015	-87568.9	-101324	-109004	-127688	-95423.6	-84939.2	-109636	-119308	-172832	-108396	-156961	-161374	-51886.7	-209830	-188629	-235753	-229420	-180056	-207565	-127500	-99548.3	-198620	-283467	-136136	-168895	-105048	-111042	-118121	-126439	-137037	-127559	-178019	-135347	-96495	-143359	-187563	-202574	-34669.3	-69403.7	-119225	-105411	-144884	-163242
48.6	-15697.3	-37828.4	-67112.4	-9244.78	-88635.7	-70152.3	-85226	-100194	-104684	-127948	-94689.9	-83484.1	-107676	-116321	-170063	-101927	-158584	-154610	-45126.6	-210159	-186346	-230949	-225818	-177672	-203005	-123736	-94413.9	-194060	-279820	-134659	-163521	-107778	-109940	-116653	-125678	-136817	-126812	-177594	-134664	-94733.5	-142789	-187180	-203694	-36967	-70500	-119171	-105518	-143832	-163096
48.7	-15549	-36023.8	-63912.8	-9119.15	-84045.2	-65241.8	-82748.3	-99146.3	-100436	-128145	-93857.9	-82171.9	-105701	-113421	-167275	-95386.7	-159950	-147737	-38360.6	-210264	-183927	-225918	-222021	-175180	-198418	-119853	-89264	-189446	-275836	-133333	-157959	-110455	-108834	-115169	-124897	-136592	-125975	-177096	-133903	-92921	-142191	-186754	-204767	-39224.5	-71589.6	-119036	-105608	-142724	-162903
48.8	-15421.7	-34150.6	-60598.4	-8994.58	-79271.5	-60476.4	-80349.9	-98181.9	-95929.2	-127976	-93353.9	-80899.9	-103750	-110498	-164443	-88907.4	-161614	-140868	-31474.5	-210397	-181415	-220886	-218264	-172408	-193679	-115966	-84046.9	-184766	-271876	-131907	-152285	-113010	-107656	-113684	-123964	-136288	-125229	-176627	-133088	-91064.4	-141517	-186231	-205689	-41517	-72538.2	-118860	-105659	-141628	-162623
48.9	-15292.7	-32326	-57202.1	-8844.45	-74791.9	-55520.4	-77824.6	-96987.7	-91225.2	-127706	-92335.2	-79600.3	-101800	-107534	-161550	-82458.7	-162889	-133812	-24608	-210385	-178774	-215495	-214366	-169616	-188848	-111919	-78805	-180005	-267845	-130262	-146562	-115652	-106479	-112114	-122986	-136039	-124364	-175993	-132176	-89180.4	-140770	-185634	-206607	-43735.2	-73510.5	-118673	-105624	-140510	-162327
49	-15090.2	-30435	-53777.5	-8682.61	-70033.2	-50684.5	-75368.6	-95814.8	-86790.4	-127489	-91535.9	-77990.2	-99815.4	-104610	-158612	-76072.6	-164068	-126998	-17809.8	-210086	-176245	-210075	-210141	-166953	-183932	-107871	-73478	-175118	-263634	-128582	-140615	-118130	-105258	-110592	-122156	-135648	-123401	-175506	-131193	-87222.1	-139832	-184944	-207549	-45702.8	-74393.5	-118452	-105558	-139339	-161973
49.1	-14868.8	-28541.4	-50278.4	-8524.74	-65193.7	-46061.2	-73080.2	-94549.9	-82270.3	-127050	-90523.5	-76649.6	-97841.9	-101662	-155712	-69780.3	-165205	-119881	-11266.9	-209824	-173645	-204546	-206054	-164200	-178843	-103525	-68185	-170146	-259327	-126950	-134768	-120505	-104245	-109008	-121144	-135309	-122352	-174728	-130122	-85270.6	-139026	-184202	-208396	-47745.1	-75088.7	-118206	-105501	-138191	-161577
49.2	-14699.4	-26654.2	-46794.2	-8357.82	-60259.7	-41278.3	-70593.2	-93270.8	-77561.3	-126553	-89327.4	-75141.2	-95967.8	-98696.4	-152795	-63562.4	-166206	-112512	-4407.43	-209473	-170848	-198772	-201744	-161198	-173747	-99380.5	-62824.5	-165051	-254929	-125360	-128874	-122828	-103022	-107508	-120091	-134764	-121451	-173840	-128894	-83270.5	-138124	-183464	-209065	-49820.6	-75729.9	-117909	-105403	-136979	-161046
49.3	-14562.4	-24772	-43248.5	-8173.74	-55512.5	-36406.9	-68104.8	-92152.2	-73000.7	-125872	-88145.2	-73559.4	-93932.5	-95788.5	-149779	-57334.4	-167262	-105187	2232.04	-209004	-168047	-192877	-197253	-158306	-168526	-95143	-57473.8	-159894	-250320	-123571	-122871	-124907	-101848	-105844	-118894	-134201	-120367	-172863	-127651	-81294	-137171	-182607	-209615	-51613.2	-76390.4	-117556	-105268	-135743	-160522
49.4	-14295.4	-22839.5	-39603.4	-7995.81	-50591.5	-31473.7	-65452.8	-90993.3	-68402.5	-125230	-87137.7	-71980.4	-91910.9	-92819	-146752	-51171.9	-168134	-97812	8764.38	-208322	-165210	-186891	-192668	-155374	-163225	-90822.7	-52074.1	-154652	-245570	-121643	-116726	-127106	-100563	-104280	-117697	-133615	-119132	-171753	-126343	-79236.1	-136215	-181703	-210038	-53499.1	-76931.1	-117190	-105057	-134512	-159872
49.5	-14131.6	-20944.6	-35957.1	-7789.3	-45596.5	-26650.7	-62900	-89452.9	-63898.7	-124412	-85803.6	-70431.9	-89830.5	-89830.2	-143863	-45102.9	-168942	-90218.9	15357.2	-207607	-162389	-180894	-188083	-152352	-157889	-86457.6	-46613.4	-149241	-240704	-119786	-110595	-129247	-99308.1	-102472	-116523	-132848	-118066	-170616	-124982	-77144.7	-135125	-180731	-210405	-55519.3	-77363	-116762	-105036	-133230	-159208
49.6	-13958.1	-19039.1	-32301.2	-7606.42	-40622.6	-21924.8	-60127	-88093.2	-59390.1	-123331	-84570	-68777	-87759.7	-86829.9	-140751	-39016.4	-169644	-82833.5	21716.7	-206892	-159498	-174777	-183170	-149327	-152402	-82116.8	-41197.6	-143818	-235715	-117848	-104255	-130975	-98122.5	-100796	-115331	-132168	-116893	-169397	-123557	-75011.3	-134012	-179656	-210602	-57453.7	-77984.8	-116317	-104747	-131938	-158471
49.7	-13814.6	-17093.7	-28567.6	-7399.25	-35581.4	-17070.8	-57693.9	-86544.2	-54608.4	-122348	-83305.9	-67292.1	-85640	-84076.5	-137676	-32947.6	-170031	-75493.4	27933.6	-205929	-156408	-168500	-178313	-146156	-146837	-77694	-35692.4	-138310	-230670	-115935	-97906.9	-132775	-96613.2	-98931.3	-114102	-131449	-115514	-168077	-122111	-72835	-132794	-178529	-210754	-59322.2	-78511.8	-115842	-104448	-130596	-157639
49.8	-13608.1	-15182.1	-24805.9	-7190.93	-30682.1	-12563.1	-55172.4	-84931.7	-50111.4	-121227	-82129	-65588.2	-83512.1	-81079.1	-134513	-26894.3	-170604	-68056.9	34210	-205014	-153337	-162044	-173320	-143084	-141190	-73199.3	-30215	-132748	-225467	-113906	-91541	-134598	-95190.4	-97133.7	-112770	-130707	-114165	-166597	-120552	-70573.9	-131543	-177489	-210791	-61331.1	-78834.9	-115342	-104160	-129247	-156798
49.9	-13398.1	-13271.6	-21068.5	-6970.5	-25693.9	-7613.63	-52484.7	-83480.2	-45361.1	-120195	-80578.3	-63872.1	-81308.8	-78026.6	-131404	-20997.1	-170975	-60415.7	40487.2	-203943	-150207	-155521	-168264	-139912	-135505	-68648.6	-24727.3	-127250	-220117	-111780	-84934.4	-136220	-93732.6	-95250.9	-111501	-129775	-112754	-165049	-118947	-68289.2	-130249	-176064	-210759	-63145.7	-79216.6	-114798	-103817	-127914	-155916
50	-13208	-11392.5	-17282.1	-6739.82	-20813.1	-2970.01	-50123.1	-82033	-40739	-118867	-79232.8	-62369.1	-79136.6	-74980.9	-128208	-15064.6	-171353	-52851.5	46697.5	-202775	-147080	-148825	-162980	-136631	-129696	-64063.6	-19263.2	-121455	-214651	-109689	-78652.7	-137732	-92390	-93226.6	-110089	-128940	-111398	-163444	-117261	-65993.9	-128972	-174813	-210662	-64809	-79530.7	-114189	-103442	-126536	-154933
50.1	-12977.8	-9502.1	-13401.9	-6490.49	-15887.5	1501.07	-47645.8	-80464.4	-35870.7	-117316	-77892.1	-60510.7	-76903.5	-71876	-124946	-9267.19	-171593	-45192.1	52720.9	-201437	-143788	-142069	-157666	-133340	-123765	-59432	-13817	-115590	-209018	-107549	-72162.9	-139116	-90674.8	-91162.4	-108629	-128022	-109980	-161739	-115511	-63627.5	-127578	-173582	-210538	-66649.3	-79918	-113528	-103015	-125131	-153802
50.2	-12688.7	-7594.57	-9560.56	-6265.64	-11127.7	6048.52	-45186.5	-79054.6	-30908.6	-115562	-76514.6	-58822.4	-74627.5	-68847	-121656	-3383.45	-171727	-37552.7	58599.3	-200107	-140334	-135245	-152129	-129929	-118054	-54725.7	-8304.69	-109687	-203220	-105326	-65666.3	-140462	-89136.1	-89066.5	-107092	-127197	-108388	-159998	-113742	-61250.4	-126139	-172146	-210319	-68297.5	-80005.3	-112878	-102594	-123744	-152679
50.3	-12402.2	-5779.56	-5744.27	-6009.11	-6306.5	10531.7	-42800.5	-77588.4	-26131.1	-114125	-75111.2	-57127.1	-72409	-65778.6	-118372	2356.47	-171923	-29814.9	64392	-198702	-137035	-128515	-146374	-126504	-111998	-49952.1	-2812.56	-103653	-197359	-102924	-59057.1	-141926	-87529.8	-87149.8	-105600	-126205	-106872	-158166	-111723	-58886	-124662	-170614	-209980	-70041.1	-80426.9	-112132	-102080	-122213	-151450
50.4	-12129.6	-3908.76	-1929.44	-5746.85	-1506.15	14977.5	-40329.1	-75993.2	-21810.9	-112438	-73547.2	-55258.6	-70131.1	-62693.5	-115097	8088.95	-171943	-22096.6	70014.4	-197167	-133535	-121577	-140474	-123002	-105875	-45145.9	2684.69	-97583.7	-191336	-100690	-52495.1	-143220	-85796.9	-85167.7	-104041	-125168	-105302	-156319	-109876	-56404.7	-123162	-169051	-209601	-71530.7	-80390.9	-111399	-101576	-120714	-150142
50.5	-11898.8	-2065.36	1983.59	-5474.81	3100.03	19444.2	-37680.9	-74227.7	-17286.9	-110896	-72134.5	-53360.7	-67823.7	-59590.3	-111648	13836.5	-171764	-14654.5	75803.2	-195669	-130127	-114430	-134543	-119440	-99691.1	-40326.1	8154.04	-91401.9	-185204	-98403.1	-45924.6	-144336	-84034	-82939.9	-102394	-123922	-103658	-154381	-107909	-53909.4	-121604	-167310	-209087	-73011.2	-80403.7	-110593	-101005	-119182	-148824
50.6	-11623.1	-217.505	5855.2	-5213.84	7847.48	23672.1	-35289.1	-72642.7	-12684.4	-108963	-70714.4	-51666.9	-65531.8	-56439	-108185	19442.3	-171598	-7189.58	81306	-194028	-126589	-107322	-128371	-115958	-93424.8	-35514.1	13581.8	-85216.7	-178925	-96020	-39210.1	-145333	-82246.2	-80909.4	-100707	-122701	-102039	-152424	-105899	-51399	-120046	-165540	-208566	-74452.8	-80031.8	-109842	-100419	-117637	-147492
50.7	-11317	1685.24	9693.43	-4935.17	12531.4	28076.4	-32857.5	-70938.1	-8187.88	-107098	-69220.2	-50106.2	-63185.2	-53397.3	-104783	24995.7	-171272	408.104	86448.7	-192161	-122843	-100151	-122204	-112417	-87099.2	-30652.1	18958.9	-78966.7	-172654	-93588.3	-32483.7	-146117	-80499.5	-78780	-98878.3	-121652	-100343	-150321	-103827	-48849.1	-118366	-163685	-207937	-75875.7	-79965.2	-108978	-99859	-116070	-146027
50.8	-10996.1	3541.06	13553.8	-4637.71	17115.1	32268	-30302.8	-69243.4	-3718.84	-104906	-67705.8	-48483.4	-60829.5	-50276.1	-101387	30504.2	-170861	8169.69	91682.3	-190453	-119077	-92885.1	-116046	-108866	-80734.3	-25751.1	24347.7	-72635.9	-166141	-91124.5	-25792	-147000	-78689.2	-76432.6	-97056.7	-120435	-98556.3	-148175	-101691	-46260.1	-116643	-161676	-207217	-77023.8	-79996.8	-108101	-99178	-114467	-144534
50.9	-10720	5377.55	17364.1	-4338.28	21551.8	36400.8	-27834.7	-67795.1	651.892	-102586	-66283.8	-46747	-58439.8	-47198.7	-97862.4	35914.9	-170441	15841.9	96965.4	-188595	-115397	-85664.5	-109748	-105147	-74330.7	-20854.3	29685.3	-66226	-159515	-88554.9	-19168.9	-147914	-76851.1	-74145.1	-95309.5	-119066	-96830.7	-145941	-99473.3	-43680.8	-114762	-159636	-206418	-78411.8	-79886.6	-107182	-98559.7	-112817	-142944
51	-10464.4	7208.57	21172.4	-4022.67	26017.8	40420.1	-25365.2	-66055.6	4685.53	-100639	-64615.2	-45052.8	-56046.5	-44096.3	-94317.9	41285.6	-169906	23358	102019	-186631	-111578	-78364.5	-103383	-101489	-67801	-15943.6	34962.2	-59795.1	-152796	-85988	-12500.7	-148520	-74883.8	-71887.6	-93636.2	-117605	-95076.6	-143653	-97201.4	-41033.6	-112869	-157480	-205441	-79499.2	-79593.9	-106166	-97877.5	-111201	-141383
51.1	-10121.9	8994.63	24931.9	-3703.13	30429.2	44294.7	-23092.1	-64464.3	8967.16	-98567	-63145.4	-43334.9	-53631.5	-40905.8	-90769.9	46568.6	-169153	30830.9	106965	-184639	-107753	-70990.3	-96996	-97796.6	-61259.8	-10991.9	40197	-53350.4	-145920	-83423	-5786.3	-149280	-73032.6	-69640.6	-91994.2	-116171	-93267.3	-141239	-94883.6	-38417.7	-110850	-155231	-204455	-80729.1	-79202.2	-105181	-97082.9	-109372	-139693
51.2	-9767.59	10808.4	28690.3	-3374.19	34811.2	48243	-20551	-62731.8	13139.3	-96295.3	-61725.8	-41708.1	-51207.9	-37802.9	-87196.2	51693.8	-168405	38089.2	111756	-182398	-103968	-63418.8	-90410.7	-94135.2	-54644.7	-6027.96	45425.9	-46851.2	-138968	-80667.9	744.278	-149845	-71109.3	-67238.7	-90209.2	-114739	-91400.2	-138733	-92467.1	-35765.7	-108784	-152955	-203684	-81863.8	-78863.4	-104129	-96313.7	-107636	-137912
51.3	-9387.91	12636.8	32370.1	-3060.33	38966.8	51933.1	-18229.6	-61192.2	17196.4	-94024.2	-60141.4	-40033.4	-48743.4	-34691.2	-83595	56852.1	-167535	45409.8	116541	-180112	-100146	-56096.5	-83531.5	-90406.6	-47995.3	-1048.29	50550.1	-40273.8	-131905	-77840.7	7250.36	-150387	-69212.5	-64813.4	-88238.7	-113282	-89588.4	-136187	-90012.7	-33146.7	-106663	-150573	-202513	-82948.8	-78450.6	-103000	-95497.8	-105829	-136119
51.4	-9058.87	14382.2	36034.9	-2736.22	43030.2	55841.5	-15981.6	-59342.4	21135.5	-91727.2	-58747.9	-38251.5	-46252.4	-31609.1	-79955.7	61863.2	-166614	52734.3	121029	-177596	-96219.5	-48483.8	-76876.8	-86467	-41260.5	3810.26	55608.8	-33707.8	-124747	-74994.6	13885.9	-150741	-67166.4	-62410.4	-86207.6	-111749	-87618.2	-133513	-87507.7	-30589.1	-104413	-148008	-201283	-84052	-78089.9	-101874	-94690.1	-104008	-134320
51.5	-8663	16127.9	39660.4	-2395.41	46898	59561.4	-13570.2	-57565.1	25151.7	-89466.1	-57292.2	-36517.2	-43734.4	-28419.1	-76267.8	66877.6	-165713	59961.7	125279	-175165	-92228.8	-40900.1	-69924.6	-82536.8	-34545.5	8726.19	60650.1	-27054.1	-117461	-72146.2	20720	-151114	-65127.4	-60002.2	-84214.6	-110070	-85693.2	-130774	-84972.1	-27997.7	-102115	-145377	-199988	-85106.6	-77279.9	-100737	-93772	-102112	-132476
51.6	-8362.27	17819.8	43293.8	-2050.01	50912.8	63075	-11292.6	-55900	29215.8	-86887.2	-55618.7	-34956.6	-41204.4	-25282.3	-72594	71802.9	-164671	67313.7	129568	-172686	-88223.3	-33246.4	-63114.2	-78490.9	-27803.9	13676.6	65600.5	-20470.9	-110097	-69206.4	27260.8	-151335	-63228.8	-57533.5	-82111.8	-108493	-83631.3	-127982	-82360.1	-25364.7	-99750.8	-142635	-198607	-86265.7	-76871.5	-99571.7	-92908.6	-100276	-130627
51.7	-8105.32	19554.3	46871.4	-1702.63	54696.1	66315.5	-9235.56	-54101.7	33401.1	-84574.1	-54246.6	-33136.8	-38681.3	-22086.1	-68822.8	76684.3	-163568	74344.4	133729	-170199	-84253.7	-25631.4	-56102.7	-74359.6	-21053.5	18610.5	70553.1	-13722.3	-102624	-66254.2	33824.3	-151402	-61202.2	-54930.3	-80036.9	-106734	-81610.8	-125057	-79729.5	-22721.4	-97333.1	-139645	-197158	-87254.2	-76320.7	-98379.5	-92003.5	-98399.9	-128648
51.8	-7739.55	21223	50369.7	-1351.32	58582.2	69655.2	-7025.83	-52228.6	37304.8	-82117.6	-52473.8	-31541.2	-36120.3	-18901.4	-65097.9	81478.2	-162136	81445.6	137577	-167434	-80264.9	-17984	-49067.4	-70414	-14291.3	23547.7	75399.3	-6979.7	-95123.6	-63382.8	40341.4	-151473	-59071.6	-52341	-77907.5	-104808	-79466.9	-122001	-77026	-20030.4	-94837.8	-136830	-195601	-88202.1	-75677.4	-97095.8	-91023.4	-96425.9	-126653
51.9	-7341.91	22906.7	53784.1	-1005.84	62635.8	72792.9	-5069.13	-50533.5	40927.4	-79739.2	-50667.9	-29953.6	-33506.3	-15757.7	-61344.1	86304.2	-160881	88362.5	141412	-164749	-76187.3	-10348.5	-41960.9	-66394.9	-7486.3	28429.3	80189	-196.316	-87493.3	-60443.1	46678.8	-151403	-56826.2	-49883.3	-75876.2	-102917	-77136.6	-118958	-74259.6	-17079.2	-92312.1	-133855	-194015	-89152.2	-74779.1	-95743.3	-90071.7	-94385.3	-124554
52	-6999.01	24524.8	57215.2	-632.359	66458.1	76017.2	-2840.51	-48843.5	44574.8	-77260.6	-49046.9	-28253.2	-30890.8	-12556.6	-57484.3	90963.1	-159437	95230.9	145074	-162074	-71846	-2617.37	-34902.3	-62240.6	-704.646	33305.9	84844.1	6517.21	-79774	-57414.7	52994.6	-151317	-54657.4	-47283.8	-73531.7	-100936	-74958	-115780	-71462.9	-14365.5	-89853.8	-130812	-192351	-90131	-74043.8	-94377.8	-89064.3	-92324.5	-122414
52.1	-6548.16	26121.3	60550	-260.387	70075.3	79094	-741.268	-47025.1	48312.5	-74704.3	-47475.1	-26531.7	-28255.1	-9366.37	-53604.4	95587.4	-157900	101936	148635	-159008	-67705.9	4940.74	-27809.1	-57984.5	6062.09	37927.9	89505.9	13249.2	-72010.5	-54372.4	59239.5	-150999	-52275.3	-44695.7	-71256.4	-98997.3	-72858.6	-112578	-68657.7	-11570	-87152.7	-127691	-190525	-90995.1	-73325.4	-92983	-88143	-90257.2	-120199
52.2	-6168.57	27638	63757.1	102.098	73448.7	82079	1273.28	-45198.6	51855.2	-72071.1	-46112.9	-24838.8	-25569.7	-6127.94	-49681	100255	-156261	108600	151877	-156027	-63400	12518.6	-20713.1	-53801.4	12873.6	42782.2	93997.7	20002.6	-64180.9	-51153	65417.4	-150577	-49960	-41983.2	-69054.8	-96939.9	-70559.1	-109332	-65852.2	-8715.97	-84395	-124495	-188700	-91738	-72435.4	-91538.8	-87078.9	-88130.9	-118025
52.3	-5765.44	29169.5	67001.3	446.467	76911.3	85045.5	3097.14	-43483.4	55290.4	-69534.5	-44395.9	-23190.2	-22895.7	-2957.01	-45784.7	104744	-154424	115069	155120	-153137	-59137.2	20033.9	-13608.2	-49608.8	19655.4	47548.5	98755.9	26759.4	-56266.5	-48109.8	71709.4	-150344	-47646.1	-39408.9	-66596.1	-94765.6	-68290.7	-106008	-62971.9	-5864.92	-81569.5	-121262	-186731	-92501.5	-71382.3	-90081.8	-86037.2	-85973.6	-115764
52.4	-5382.68	30644	70119.5	811.157	80262.4	87717	4880.83	-41657.8	58596.6	-67048.9	-42701.4	-21543.4	-20193.1	243.957	-41898	109180	-152748	121410	158161	-150107	-54803	27796.3	-6483.77	-45419.6	26498.3	52286.7	103104	33473.7	-48268.4	-45118.2	77675.2	-149918	-45346.6	-36675.3	-64358.1	-92691.4	-66033.7	-102638	-60060.2	-3054.61	-78679.8	-117935	-184674	-93425.1	-70486.9	-88579.1	-84932.1	-83805.5	-113491
52.5	-4981.6	32104.8	73156.8	1182.02	83694.7	90314.3	6829.4	-39948.7	61956.1	-64294.6	-41038	-19867.1	-17491.5	3441.53	-37908.3	113588	-151021	127496	160986	-147065	-50509.5	35342.3	798.442	-41195.6	33339.4	56993.5	107308	40107.6	-40200.5	-41744	83709.7	-149410	-42876.2	-34043.7	-61994.3	-90466.1	-63688	-99225.9	-57121.4	-205.653	-75775.8	-114579	-182493	-94137.2	-69481	-87055.1	-83738	-81574.4	-111116
52.6	-4589.65	33545.2	76135.9	1567.24	86701	92698	8461.2	-38183	65278.5	-61725.9	-39301.2	-18287.8	-14695.6	6680.17	-33955.2	117884	-149046	133626	163778	-143790	-46171.3	42806.6	7924.44	-36952.5	40102.2	61704.6	111479	46788.1	-32120.5	-38521.5	89440.1	-149067	-40332.4	-31044.8	-59687.5	-88227.2	-61249.9	-95749.9	-54103.4	2671.73	-72833.2	-111109	-180236	-94755	-68293.3	-85458.5	-82570.6	-79313.2	-108752
52.7	-4212.94	34920.7	79026.1	1948.78	89591	95006.3	10484.8	-36288	68286.1	-58940.4	-37566.3	-16585	-11930.6	9901.52	-29927.1	122114	-147236	139543	166483	-140481	-41914	50391.7	15270.4	-32709.9	46837.6	66348.5	115463	53453.4	-24035.7	-35178.5	95089.9	-148382	-38015.6	-28359.7	-57334.8	-85720.7	-58955.8	-92224.5	-51002.1	5502.16	-69800.1	-107575	-177940	-95311.4	-67202.4	-83830.6	-81356.2	-77031.6	-106359
52.8	-3835.64	36292.8	81827.9	2348.26	92594.2	97539.3	12482.8	-34442	71427.7	-56103.6	-35855.3	-14992.6	-9150.36	13090.6	-25958.9	126218	-145176	145341	168781	-137158	-37490.7	57810.6	22514.8	-28484.7	53540.7	70935.3	119415	60147.3	-16282	-31971.5	100650	-147584	-35514.7	-25621.2	-54976.5	-83246.3	-56498.9	-88692.2	-47890.3	8332.42	-66689.9	-103873	-175593	-95646.9	-66131	-82198.3	-80115.9	-74713.1	-103883
52.9	-3430.86	37601.5	84542.3	2734.47	95424.5	99501.7	14421	-32750.9	74284.8	-53287.1	-34299.7	-13369.6	-6375.27	16249	-21890.2	130345	-143118	150950	170995	-133876	-33158.2	65059.2	30064.5	-24272.1	60207.3	75495.1	123215	66773.5	-8085	-28696.6	106131	-146784	-33031.4	-22982.1	-52315.7	-80932.7	-54117.2	-85016.1	-44766.8	11158.8	-63546.2	-100391	-173134	-96269	-65018.4	-80518.5	-78870.3	-72301.3	-101356
53	-3028.83	38916.4	87222.5	3117.47	98163.1	101594	16271.2	-31058.3	77231.6	-50365.3	-32833.6	-11616.9	-3576.16	19458	-17852	134301	-140961	156414	173087	-130301	-28761.9	72331.9	37256.9	-20111.4	66899.7	80005.5	126929	73311.3	109.913	-25409.2	111725	-146028	-30423.4	-20286.5	-49852.5	-78273.9	-51572.1	-81304.8	-41557.4	14031.9	-60372.3	-96624.6	-170553	-96631.6	-63758.3	-78826.2	-77565.1	-69882.1	-98798.1
53.1	-2639.51	40199.2	89706.7	3484.48	100861	103619	18025.5	-29286.9	79843.8	-47695.9	-31271.8	-10000.6	-767.197	22617	-13814.1	138232	-138655	161706	175028	-126969	-24327.7	79616.6	44489.7	-15722.8	73533.4	84378.9	130572	79844.3	8301.19	-22002.5	117040	-145122	-28106.8	-17576.1	-47353.8	-75723.3	-49115	-77623.1	-38334.9	16876.2	-57149.6	-92768.6	-167893	-96873.9	-62488	-77086.5	-76218.5	-67418	-96190
53.2	-2266.03	41399.3	92450.4	3884.26	103513	105425	19722.4	-27486.5	82272	-44970.8	-29633.1	-8385.02	1993.04	25783.5	-9777.94	142013	-136158	166947	176935	-123461	-20127.5	86709.9	51804.2	-11495.6	80160.8	88729.5	133993	86335	16523.3	-18655.5	122221	-144173	-25577.8	-14875.7	-44775.3	-72973.5	-46813.6	-74097.3	-35033.8	19696.3	-53867.3	-88820.8	-165152	-97033.8	-61050.8	-75265.2	-74830.1	-64894	-93601.2
53.3	-1897.51	42658	94788.7	4275.86	106004	107261	21632.4	-25725.4	84780.1	-42228.2	-27893.2	-7004.97	4849.85	28918.6	-5714.93	145692	-133594	172092	178775	-119758	-15650.2	94150.6	59003.2	-7274.07	86690	93007.6	137301	92700.3	24732	-15488	127280	-142995	-23120.9	-12080.7	-42329.3	-70313.6	-44359.4	-70218	-31922.8	22516.5	-50545.4	-84801.4	-162346	-97235.7	-59558.6	-73474.7	-73420.5	-62384.2	-90925.9
53.4	-1551.35	43799.5	97140.4	4658.4	108264	109104	23405.9	-23929.5	87416.8	-39745.2	-26402.5	-5807.04	7696.91	32056.9	-1645.7	149286	-131068	176992	180320	-116053	-11174.2	101111	66073.7	-3051.74	93143.9	97181.4	140511	99023.5	32973.4	-12125.2	132344	-141816	-20746.8	-9260.7	-39717.5	-67496.1	-41793.8	-66219.1	-28553.6	25293.8	-47186.6	-80724.9	-159419	-97428.3	-58045.8	-71607.1	-71990.1	-59842.7	-88275.3
53.5	-1114.18	44959.2	99264	5033.06	110348	110657	24887.7	-22331.3	89683.4	-37302.2	-24838.7	-4328.95	10585.1	35141.2	2343.56	152796	-128620	181684	181736	-112259	-6561.9	108049	73138.9	1114.67	99608.7	101316	143566	105299	41155.6	-8726.98	137046	-140677	-18355.6	-6559.1	-37046	-64726.4	-39205	-62123.5	-25133.7	28073	-43741	-76577.4	-156451	-97708.6	-56643.7	-69749.6	-70579	-57277.7	-85537.2
53.6	-717.142	46038.8	101254	5432.4	112317	112165	26694.8	-20606.9	91738	-34800.4	-23169.5	-2895.03	13471.4	38151.4	6378.77	156240	-126056	186292	183094	-108505	-2159.88	114784	80047.8	5437.48	105938	105406	146542	111479	49330.7	-5393.09	141615	-139382	-15637	-3713.38	-34331.5	-61866.7	-36528.1	-57978.4	-21645.6	30810.4	-40276.2	-72418.7	-153326	-97920.1	-55327.2	-67822.8	-69118.6	-54657.4	-82746.8
53.7	-393.662	47051.2	103191	5798.47	114084	113656	28297.4	-18868.3	93683.9	-32186	-21434.2	-1460.09	16301.7	41291.9	10450.8	159579	-123324	190668	184403	-104623	2152.33	121432	86870.3	9682.12	112176	109414	149384	117623	57590.9	-2071.42	145936	-138067	-13092.5	-962.829	-31675.3	-59026	-33888.4	-53860.3	-18168.5	33565.3	-36781.4	-68107.8	-150134	-97874.5	-53860.9	-65887.3	-67577.8	-51979	-79965
53.8	-54.978	48053.5	105088	6166.4	115958	115067	29676.7	-17073.1	96012.8	-29789.5	-19800.9	-77.581	19141.1	44311.3	14567.9	162770	-120633	194882	185466	-100444	6557.15	127981	93785.4	13945.9	118379	113305	152065	123597	65722.4	1347.86	150424	-136498	-10304.5	1728.29	-29177.6	-56059.9	-31360.4	-49578	-14671.8	36258	-33218.7	-63779.6	-146869	-98104.3	-52340.4	-63900.8	-66093.9	-49240.2	-77128.4
53.9	317.848	49017.3	106863	6532.55	117681	116331	31055.6	-15404.1	98222.4	-27370.5	-18053.4	1153.95	22006.6	47310.1	18602	165866	-117854	198817	186212	-96338.8	10907.5	134301	100493	18227.7	124412	117155	154622	129510	73801.3	4738.26	154766	-134924	-7631.45	4538.27	-26404.2	-53145.2	-28813.8	-45310	-11121.2	38965.5	-29653.2	-59373.9	-143550	-97945	-50543.4	-61895.7	-64323.3	-46496.3	-74308.6
54	776.332	49960.1	108478	6887.7	119001	117336	32392.6	-13898.3	100161	-24679	-16633.3	2474.4	24875.6	50324	22542.9	168862	-115013	202732	186810	-92226.2	15404.9	140761	107143	22601	130403	120867	157094	135360	81934.7	8106.21	158788	-133399	-4953.2	7381.99	-23542.1	-50075.5	-26166.2	-40928.1	-7561.29	41568.4	-26053.3	-54944.4	-140227	-97912.1	-49162.2	-59956.7	-62718.2	-43708.1	-71394.3
54.1	1113.44	50919.1	110061	7247.12	120501	118319	33850	-12173	101753	-22048.3	-14945.3	3728.71	27712.3	53210.1	26499.2	171761	-111997	206542	187431	-87967.7	19629.1	146986	113855	26951.1	136275	124469	159408	141094	90024.2	11756.2	162608	-131490	-2099.36	10184.8	-20642	-46876.7	-23467.3	-36573.9	-3950.81	44215.2	-22435.1	-50525.7	-136727	-97657.2	-47627.6	-57946.4	-61108.6	-41032.4	-68464.2
54.2	1487.66	51702.4	111515	7581.43	121585	118990	35018	-10432.3	103543	-19635.2	-13359	4927.23	30561.8	56158.6	30458.3	174578	-109037	210010	187788	-83750.8	23933.8	152765	120398	31401.9	142058	127955	161566	147262	97955.2	14999.7	166549	-129675	648.169	12938.5	-17856.7	-43678.4	-20912.9	-32176.6	-387.345	46842.7	-18800.8	-45973.8	-132888	-97685.7	-45889.2	-55908	-59489.3	-38195.4	-65604.5
54.3	1812.86	52511.2	112859	7928.67	122698	119819	36301.8	-8697.74	105125	-17222.8	-12023.8	6334.4	33352	59033.8	34431.7	177187	-105991	213225	187803	-79595.5	28256.1	158819	126760	35557.8	147684	131350	163629	152787	105771	18269.8	170079	-127773	3427.62	15751.6	-15201.8	-40289.9	-18254.9	-27677.8	3190.39	49407.5	-15088.5	-41375.1	-129197	-97551.7	-44182.7	-53849.5	-57841.7	-35347.8	-62605.7
54.4	2217.84	53275.8	114091	8263.81	123631	120078	37372.1	-7035.39	106837	-14871.3	-10341.3	7732.19	36144.3	61876	38306.4	179772	-102866	216347	187722	-75444.6	32562.6	164596	133124	39737.4	153231	134747	165531	158215	113580	21470.1	173633	-125856	6266.45	18621.7	-12565.4	-37028.8	-15633.3	-23142.6	6775.06	51966.9	-11406.9	-36797.1	-125458	-97242.7	-42471	-51738.9	-56145.5	-32462.1	-59640.2
54.5	2556.53	53943.5	115180	8604.12	124594	120579	38621.6	-5465.25	108178	-12281.7	-8944.92	9019.04	38881.3	64688.8	42056.9	182094	-99806.6	219093	187701	-71091.7	36924.4	170042	139194	43770.5	158719	137975	167351	163478	121318	25001.6	176794	-123823	9166.66	21321.7	-9725.28	-33837.2	-12782.9	-18606.9	10332.1	54460.7	-7664.19	-32202.4	-121621	-96953.4	-40957.3	-49608	-54465.1	-29528.9	-56644.1
54.6	2923.41	54695.5	116172	8922.76	125084	121082	39932.3	-3752.21	109562	-9786.6	-7575.62	10232.7	41599.2	67375.9	45924.3	184336	-96590.7	221569	187437	-66756	41421.7	175355	145181	47742.3	164091	141120	168987	168669	128990	28211.8	179944	-121853	12172.4	24168	-6989.98	-30510.3	-9945.85	-13975.9	13892	56966.4	-3943.78	-27485.8	-117746	-96539	-39126.4	-47415.7	-52681.3	-26580	-53608.5
54.7	3329.73	55333.3	117022	9250.32	125986	121470	41143.7	-2095.18	110626	-7349.97	-6138.02	11504.3	44291.8	70047.8	49609.2	185954	-93416.9	224096	187004	-62419.4	45680	180593	150958	51732.7	169336	144058	170488	173661	136565	31636.2	182903	-119821	15184.1	26756.7	-4267.78	-26991.7	-7195.24	-9419.66	17424.8	59385.4	-230.539	-23021.1	-113811	-96186.2	-37320.9	-45244.1	-50886.8	-23561.4	-50549.3
54.8	3648.07	55900.2	117831	9562.77	126324	121857	42102.3	-494.547	111766	-5005.24	-4704.21	12884.1	46936.1	72658.3	53406.4	187933	-90156.5	226381	186575	-57971.9	50084.9	185617	156676	55921.6	174443	147005	171869	178558	143999	34998.7	185762	-117660	18175.7	29575.4	-1686.1	-23750.7	-4592.67	-4844.23	20971.4	61730.6	3520.83	-18265.6	-109822	-95837.4	-35473.9	-43051.4	-49075.8	-20548.7	-47470
54.9	3940.12	56473.3	118567	9881.24	126750	121991	43366.3	1170.04	112749	-2586.43	-3386.48	14101.2	49524.5	75235.6	57122.2	189701	-86755.4	228452	185925	-53471.7	54109.7	190629	162360	59889.3	179376	149708	173088	183376	151344	38312.6	188472	-115384	20939.7	32146.3	1059.21	-20294.1	-1863.21	-201.546	24491.2	63819.8	7300.65	-13570.9	-105768	-95235.4	-33825.2	-40873.3	-47243.9	-17520.1	-44414
55	4278.43	56991.2	119140	10169.4	127237	121813	44250.6	2843.43	113714	-370.885	-2033.08	15302.1	52072.4	77727.7	60776.5	191374	-83224.3	230464	184981	-48967.3	58388.1	195381	167813	63694.4	184222	152368	174197	187987	158498	41621	190817	-113077	23682.4	34713.7	3726	-16962.5	903.976	4778.58	27966.3	66113.1	11049.9	-8836.86	-101625	-94713.6	-31952	-38692.4	-45348.8	-14522	-41256.7
55.1	4613.98	57468.3	119654	10453.5	127560	121844	45363.9	4414.36	114588	1862.8	-737.272	16367.6	54667.7	80107.6	64332.1	192903	-79765.8	232080	184075	-44433.3	62776	200035	173188	67413.2	188883	154907	175116	192536	165616	44743.4	193128	-110830	26320	37328.8	6413.09	-13560.1	3831.08	9416.93	31464.2	68251.5	14870.5	-4053.42	-97402.5	-93973.2	-30129.5	-36450.4	-43343.1	-11366.6	-38156.5
55.2	4988.35	57900.7	120066	10747	127805	121617	46346.7	5951.68	115356	3900.58	686.917	17533.9	57145.8	82404.8	67830.3	194282	-76286.3	233596	182852	-40025.8	66954.8	204383	178503	71167.9	193393	157289	175941	196848	172636	47844.3	195254	-108496	29082.2	39779.6	9125.26	-10289.3	6417.77	14129.5	34921.9	70360.5	18628.5	733.989	-93126.2	-93214.4	-28048.3	-34204.4	-41410.4	-8223.09	-35032.2
55.3	5224.15	58250.6	120352	11023.3	128055	121172	47264.1	7712.43	115934	5969.85	2060.23	18545.8	59697.2	84774.1	71293.6	195516	-72701.9	234873	181678	-35254.9	71057.5	208540	183506	74903.8	197781	159628	176258	201017	179481	51096.9	197152	-106020	32088	42386	11780.9	-6617.66	9042.34	18825.7	38400.7	72459.2	22401.9	5540	-88789.4	-92596	-26328.4	-31965.6	-39467.8	-5098.44	-31826.1
55.4	5533.03	58538.4	120497	11302.2	127956	120993	48429.6	9278.91	116399	8313.17	3441.92	19601.1	62190.1	87010.9	74729.7	196651	-69144.8	236083	180257	-30673.1	75431.5	212486	188488	78649.9	201934	161796	176756	205085	186222	54433.3	199010	-103478	35033.9	45032.7	14396.9	-3150.21	11713.8	23481.4	41891.8	74480.7	26127.8	10372.8	-84428.2	-91742.7	-24404.6	-29653.2	-37505.3	-1951.51	-28649
55.5	5919.51	58820.9	120642	11557.6	127733	120679	49283.3	10781.6	116738	10488.6	4684.37	20573.2	64571.9	89160.4	78076.4	197657	-65518	236923	178871	-26041.1	79494.4	216273	193195	82389.6	205970	163911	177174	208978	192743	57432.6	200688	-100961	37756.8	47463	17008	257.859	14504.5	28133.7	45323.6	76488.8	29925.4	15271.1	-80005.2	-91179.5	-22634	-27363.3	-35534	1170.95	-25525.6
55.6	6216.05	59064.1	120628	11808	127508	120478	50406.4	12332.9	116989	12649.5	5852.45	21539.6	66913.6	91266.3	81411.9	198470	-61841.8	237606	177343	-21421.6	83652.5	220106	197704	86090.5	209856	165819	177424	212712	199235	60575.3	202267	-98172.9	40677.5	49727.8	19667.7	3876.96	17283.8	32823.5	48741.5	78376	33685.4	20107.6	-75554.3	-90345.8	-20948.2	-25064.5	-33531.5	4361.7	-22309.8
55.7	6558.14	59295.6	120514	12058.5	127276	119948	51258.4	13659.9	117160	14534.7	6956.84	22552.6	69290.1	93279	84564.6	199187	-58188.5	238305	175496	-16982.9	87822.1	223379	201670	89646.4	213653	167615	177586	216335	205549	63398.5	203667	-95547.9	43543.8	52188.6	22332.7	7267.55	19918.2	37437.5	52110.7	80239.2	37376.5	24919.5	-71008.9	-89406.9	-19093.9	-22760.9	-31514.5	7578.91	-19077.9
55.8	6869.4	59477.1	120311	12273.5	126872	119389	51943.7	15098.4	117304	16304.6	8226.68	23650.9	71573.9	95204.5	87679.7	199796	-54350	238700	173758	-12532.1	91916.5	226373	205707	93146.6	217277	169306	177573	219726	212097	66368.6	204754	-92813.3	46549.1	54588.5	25049.1	10909.6	22421.1	42053.6	55440.5	82080	41022.9	29697.9	-66420.3	-88581.9	-17459.7	-20391	-29468.7	10814.5	-15837
55.9	7136.08	59615.2	120021	12494.5	126320	118802	52448.9	16689.4	117391	18122.7	9687.24	24574.3	73756.7	97016.2	90751.5	200207	-50736	238839	171806	-7690.06	95993.5	229374	209378	96869.9	220766	170871	177427	222947	218079	69090	205531	-89800.4	49466.8	57090.7	27494.5	14671.1	24981.3	46641	58726.8	83873.6	44675.4	34459.1	-61815.4	-87484.2	-15552.9	-18002.6	-27426.1	13954.8	-12654.2
56	7392.91	59688.3	119592	12711.5	125934	117984	52978	18259.1	117376	19852.6	10911.8	25357.8	75951.8	98786.3	93746.5	200489	-46991.5	238803	169825	-3130.32	99959.4	231940	213237	100288	223974	172261	177186	226017	223928	72043.7	206182	-86777.9	52342.6	59362.9	30205.7	18129.1	27761.5	51271.5	61980.2	85531.5	48352.4	39134.2	-57160.6	-86499.2	-13853	-15595.7	-25331.4	17172.6	-9484.88
56.1	7735.01	59731.4	119144	12917.3	125442	117075	53633.4	19590.3	117375	21467.8	12300.4	26255.5	78088.6	100478	96609.8	200568	-43357.6	238573	167693	1668.67	103931	234541	216908	103446	227015	173576	176785	228860	229587	74771.6	206854	-83953.4	55173.5	61638	32847.5	21776.6	30318.4	55829.8	65147.6	87171.2	51931	43855.3	-52527.7	-85428.3	-11826.6	-13196.6	-23275.4	20376.6	-6311.06
56.2	8037.76	59726.6	118275	13103.7	124259	116053	54053	20972.9	117126	23198.4	13372	26983.1	80154.3	102162	99399.7	200521	-39720.7	237936	165285	6364.06	108054	236796	220018	106688	229892	174675	176271	231588	235034	77477	207509	-81022.1	57943.8	63851.6	35298.5	25326.7	32861.4	60614.4	68312.7	88767.6	55498.3	48511.2	-47820.5	-84356.7	-10130.3	-10782.4	-21171.8	23625	-3126.82
56.3	8300.18	59659.8	117641	13272.8	123366	115051	54421.2	22438.6	116679	24830.7	14567.7	28026.4	82138.7	103758	102248	200304	-35952.8	236870	162739	10953.2	111812	238656	223318	109960	232595	175691	175707	234112	240335	80250.5	207826	-78102.1	60798.6	66124.6	37915.1	28811.3	35506.2	65118	71445.8	90287	59054.9	53125.1	-43172.7	-83251.2	-8472.32	-8417.32	-19083.6	26853.9	26.9086
56.4	8626.7	59529.5	116840	13446.1	122482	113747	54689.1	23675.3	116289	26771.2	15788.4	29142.1	84087.1	105253	104942	199864	-32201.7	235923	160278	15591.4	115682	240676	226175	113193	235221	176994	174959	236471	245439	83112.5	207775	-75040	63677.2	68338.4	40432.8	32249.9	37985.3	69554.4	74525.7	91717.7	62512.5	57708.1	-38490.2	-82059.1	-6907.78	-6085.06	-16981.7	30095.1	3136.78
56.5	8775.69	59339.7	116059	13611.2	121407	112606	55231.9	25213.2	116128	28683.3	17080.1	29931.8	85949.1	106690	107607	199297	-28280.9	235229	157527	20257.4	119330	242287	228961	116284	237603	177714	174117	238718	250431	85687.4	207746	-71883.6	66621.7	70424.1	42726.3	35665.1	40421.9	73906.5	77501.1	93114.4	65926.5	62190.3	-33739.8	-80798.4	-5005.23	-3682.26	-14850.3	33297.9	6189.36
56.6	9065.29	59096.8	115187	13733.2	120464	111435	55458.5	26700.9	115914	30393.5	18214.8	30859.8	87760.8	108110	110192	198601	-24322.1	234038	154767	24971.5	123178	243747	231571	119172	239816	178362	173076	240790	255252	88197.2	207617	-68670.3	69212.4	72417.3	45095.3	39021.5	42692.4	78275.7	80417.6	94462.9	69308.4	66707.2	-29022.3	-79493.6	-3404.87	-1305.93	-12736.5	36473.3	9320.98
56.7	9400.02	58817.9	114224	13875.3	119456	109895	55751.2	27915.5	115538	31876.5	19260.2	31523.3	89534.8	109374	112585	197781	-20583.4	232828	151706	29662.7	126928	245248	233985	122276	241795	178854	171949	242629	259695	90687.9	207284	-65383.5	71739.5	74424.1	47413.2	42606.9	45042.1	82614.4	83247.5	95656.8	72639.1	71086.2	-24332.4	-78313	-1572.96	1070.15	-10634.7	39633.5	12402.8
56.8	9702.8	58503.6	113143	13953.7	118242	108602	56098	29015.1	114460	33388.5	20437.7	32455.4	91271.7	110582	114949	196887	-16756.4	230966	148754	34131.2	130518	246416	236217	125148	243729	179197	170751	244334	264073	93195.7	206597	-62315.5	74174.5	76202	49911	46144.8	47463.7	86871	86078.3	96875.2	75851	75413.9	-19654.2	-76839.5	374.927	3446.8	-8478.23	42753.4	15501.6
56.9	9965.49	58134.2	111992	14070.4	116947	107024	56353.6	30378.7	113552	34857.1	21454.4	33496.2	92907.8	111764	117251	195896	-12797.4	229245	145612	38661.6	134046	247449	238183	127564	245498	179421	169453	245874	268274	95408.8	205858	-58954.1	76766.1	77915.5	52310	49736.2	49804.8	91061.5	88890.9	97953.1	79023.3	79669.9	-14852.8	-75488	2061.1	5878.77	-6541.33	45926.4	18545.8
57	10134.4	57688.9	110799	14158.5	115824	105690	56591.1	31932.9	112628	36283.9	22489	34262.4	94492.3	112882	119567	194771	-8839.31	227166	142644	43146.9	137395	248136	240137	129965	246934	179512	168028	247169	272186	97721.5	205076	-55620.5	79391.3	79617.4	54545.1	52851.7	51989.3	95154.7	91540.1	98991.4	82117.5	83849.9	-10018.3	-74058	3936.01	8275.94	-4362.97	49033.2	21576.2
57.1	10379.3	57206.4	109421	14232.6	114520	104260	56984.6	33204.1	112037	37800.1	23426.6	35206.7	96075.9	113910	121765	193571	-5162.46	224955	139249	47537.9	140959	248627	241740	132491	248283	179494	166497	248350	275811	99745.7	204219	-52187.7	81627.1	81316.3	56785.6	56095.8	54263.5	99248.8	94078.3	99909.8	85133.2	87993.2	-5244.39	-72528.3	5607.74	10668.2	-2259.12	52127	24569.5
57.2	10638.2	56780.8	108054	14312.5	112993	102822	57255.7	34438.4	110890	39180.9	24589.2	36050.1	97594.1	114848	123828	192227	-1224.71	222880	136029	51974.2	144390	248961	242975	134872	249364	179387	164840	248871	279339	102022	203144	-48720.1	83913.8	83073.8	58940.3	59473.1	56554	103290	96634.7	100771	88106.1	92045.3	-508.107	-70793.4	7010.1	13056.6	-71.6628	55229.3	27556.9
57.3	10826.5	56286.2	106559	14382.6	111571	101262	57427.5	35542.1	109802	40548.4	25616.6	36755.6	99027.9	115699	125777	190684	2726.85	220582	132911	56347.9	147379	248994	244072	137330	250410	179129	163024	249670	282722	103993	201980	-45400.1	86282.3	84725.7	61227.4	62497.1	58804.5	107214	99074.3	101519	90965.5	95929.1	4224.57	-69268.5	8683.69	15434.9	2081.6	58248.4	30470.8
57.4	11013.9	55738.4	105039	14438.7	110333	99711.1	57684.4	36757.2	108706	41801.6	26536	37386.8	100318	116338	127609	188821	6434.02	217864	129582	60728.1	150525	248646	244980	139626	251124	178723	161138	250250	285766	106045	200388	-42130.4	88384.5	86144.3	63219.2	65825.9	61104.3	111025	101503	102259	93788.1	99795.6	8958.65	-67520.9	10386.4	17792	4222.77	61209.9	33449.5
57.5	11218.6	55185.3	103530	14475.8	108904	98061.2	57829.2	37941.8	107519	43044.3	27767.5	38120.7	101445	116756	129295	186665	10237	215381	125980	65203.5	153637	248434	245664	141793	251666	178230	159107	250697	288704	107899	198598	-38703	90496.4	87639.8	65192.2	69102.3	63228.6	114808	103911	102886	96474.4	103522	13656.3	-65954.7	12022.6	20135.9	6344.54	64190.6	36388.9
57.6	11450	54463.9	101930	14507.7	107633	96309.5	57753	39003.8	106162	44087	28795.7	38840.3	102488	117113	130733	184224	14106.8	212594	122342	69612.6	156291	247977	246133	144007	251998	177541	156997	250951	291366	109689	196797	-35099.3	92530.5	88988.1	67312.6	72195.1	65133.8	118497	106201	103383	99060.3	107176	18374.3	-64276.9	13698.2	22467.7	8458.76	67161.5	39263.2
57.7	11619	53785.8	100264	14502.2	105968	94617.6	57813.5	40044.1	104875	45178.1	29929.9	39479.8	103312	117239	132021	181960	17896.4	209655	118796	73944.8	158895	247116	246349	145907	252279	176814	154782	250999	293769	111431	194820	-31586.1	94473.3	90404.9	69364	75082.4	67122.2	122073	108401	103852	101597	110731	23008.2	-62607.1	15280	24840.2	10579.2	70073.9	42160.9
57.8	11814.7	53092.1	98539.1	14513.2	104408	92567.4	58096.6	41149.6	103397	46288.5	30702.7	40054.4	104032	117158	133126	179000	21750.3	206428	115210	78295.3	161680	246121	246450	147660	252243	175928	152427	250829	296074	113257	192438	-28042.6	96403	91626.8	71481.8	78077.6	69150.1	125609	110473	104276	104017	114200	27721.8	-60679	16865.7	27146.2	12672	72915	44945.2
57.9	12035.9	52242	96665.4	14494.4	102511	90716.4	57988.4	42049.7	101990	47493.9	31548.8	40748.8	104647	116997	134034	175907	25438	203284	111469	82421.4	164185	244711	246172	149323	252098	174990	150073	250430	298062	114798	190210	-24618.2	98384	92874.7	73364	81029.4	71082.3	129084	112486	104646	106380	117584	32383.8	-58757	18475.9	29493.5	14790.2	75719.4	47756.3
58	12186.5	51405.8	94785.3	14464.9	100587	88928.5	57940.4	43010	100444	48551.6	32577.6	41201.1	105122	116703	134833	172587	28991.7	199839	107618	86425.8	166557	243308	245807	150963	251772	173842	147554	249966	299799	116312	187910	-21264	100341	94142	75224.3	83752.5	72927	132021	114469	104872	108595	120856	37027.7	-56787.1	19855	31789.8	16795.8	78536.5	50502.6
58.1	12288.3	50541.1	92833.5	14424.9	98574.8	86927.7	57826.4	44045.8	98804.2	49610.3	33533.1	41699.6	105456	116364	135441	169168	32604.2	196346	103789	90322.6	168741	241701	245033	152601	251303	172618	144964	249225	301315	117804	185482	-17765	102147	95365.2	77141.5	86660.5	74548.7	135251	116297	105046	110945	123948	41632.9	-54952.1	21438.6	34050.1	18884.8	81178.9	53138.3
58.2	12381.4	49688.5	90869.7	14355.3	96887.2	84987.2	57709.2	44887.8	97238.4	50488.7	34469	42057	105763	115862	135972	165456	36241.1	192247	100052	94236	170648	239881	244095	153715	250695	171272	142293	248416	302595	119149	183051	-14247.9	103970	96491.7	78978.7	89661.5	76586.4	138406	118091	105101	112929	126960	46236.1	-52939.2	22853.4	36297.5	20922.3	83814.4	55766.3
58.3	12542.9	48795.4	88861	14303.7	94875.9	83194.6	57798.7	45806.3	95669.9	51321.2	35182.4	42607.3	105884	115270	136406	161656	39603	188366	96117.3	98107.8	172576	237885	243187	154912	249856	169747	139545	247389	303627	120381	180403	-10800.6	105429	97430.9	80468	92189.6	78343.4	141405	119708	105045	114812	129865	50783.3	-50863.1	24176	38523	22983.7	86361.3	58321.4
58.4	12695.1	47869.6	86824.2	14217.8	92987.5	80973.2	57348.5	46682.3	93927.1	52050.5	35854.5	43014.7	105925	114513	136673	157695	43215.3	184347	92175.8	101778	174326	235560	242017	156088	248812	168138	136702	246151	304420	121435	177557	-7168.28	106860	98272.6	82166.5	94772.3	80031	144360	121260	104946	116563	132580	55282.2	-48797.3	25484.2	40658	25013	88927.9	60820.6
58.5	12774.1	46853	84638	14112.8	91171.2	78872.7	57183.6	47637.4	92293.4	52598.7	36532	43480.1	105853	113741	136846	153625	46682.4	180296	88032.4	105501	176253	233396	240475	157051	247611	166369	133775	244773	305011	122613	174587	-3550.33	108364	99216.5	83795.7	97511	81341.7	147310	122770	104721	118154	135237	59690.2	-46513.6	26640.3	42806.2	26999.7	91395.5	63300.9
58.6	12917.1	45820.8	82503.6	13998.8	89099.3	76816.3	56835.7	48461.6	90372	53203.4	37427	43991.1	105682	112821	136833	149478	50138.1	176099	83954.3	109019	177752	230788	239023	157840	246198	164509	130754	243227	305326	123648	171399	-80.0408	109527	99902.5	85297.4	100047	82648.2	149963	124113	104428	119693	137743	64046.2	-44287.4	28116.9	44951.1	28966.7	93797.4	65995.4
58.7	13016.9	44717.8	80318.9	13874.8	86995.9	74830	56448	49204.2	88764.8	53856.9	38244.9	44195.8	105352	111858	136802	145201	53687.8	171748	79998.5	112564	179210	228166	237490	158563	244556	162575	127672	241389	305475	124583	168020	3480.21	110894	100668	86773.1	102503	84165.3	152651	125407	104094	121166	140234	68416.6	-42168.4	29528.2	47034.4	30872.5	96099.7	68337.9
58.8	13028.4	43601.3	78083.7	13743.9	84831.8	72534.5	56186.2	49781.5	86762.9	54530.2	38947.4	44561.3	105008	110794	136686	140753	57045.2	167318	76030	116216	180446	225371	235629	159457	242795	160514	124493	239480	305352	125556	164715	6994.33	111788	101316	88105	104869	85541.4	155113	126566	103613	122637	142610	72767	-39978.7	31018.7	49071.4	32832.4	98375.9	70599.2
58.9	13141.2	42496.3	75814.7	13604.4	82649.3	70408	55954.5	50672	84830.3	55233	39536	44847.8	104559	109753	136423	136251	60551.9	162815	71973.6	119424	181466	222588	233687	160094	240858	158333	121234	237355	304991	126529	161355	10231.9	112967	101797	89514.9	107014	87004.1	157466	127641	103047	123903	144877	77087	-37843.4	32129.6	51026	34760.1	100580	72810.3
59	13253.6	41336.1	73526.9	13448.6	80172.7	68235	55845.3	51359.9	82862.7	55658.1	40273.7	45379.5	103995	108459	136031	131637	63960.9	158386	67794.3	122723	182715	219748	231564	160542	238824	156086	117910	235070	304415	127208	157861	13705.6	113880	102320	90578.7	109077	88125.8	159676	128557	102463	125022	147089	81251.2	-35419.6	33548.5	52948.8	36627.7	102660	75049.7
59.1	13265.2	40153.9	71175.6	13284.7	77806.6	65938.1	55381.3	51983	80748.5	56234.8	40824.6	45477.3	103370	107101	135568	127002	67297.5	153728	63810.9	125996	183627	216425	229217	161096	236563	153699	114508	232647	303610	127946	154393	17101.7	114927	102697	91645.7	111207	89482.6	161811	129523	101669	126089	149130	85469.5	-33140.7	34705.3	54807.8	38452.7	104711	77157.3
59.2	13304.3	38949	68800.9	13107.5	76210.8	63663	55117.4	52652.1	78535.9	56711	41617.3	45703.7	102643	105715	135022	122227	70469.4	149101	59764.5	129129	184286	213015	226639	161341	234193	151305	111008	230013	302513	128556	150719	20611.4	115718	103146	92796.5	113266	90936	163837	130259	100821	127011	151047	89610.6	-31006.9	35761	56644	40288.9	106643	79188.5
59.3	13312.7	37730.3	66409.1	12928	73928.4	61360.9	54771.3	53230.7	76667.2	56917.7	42163.4	45653.7	101836	104181	134305	117486	73609.5	144481	55646.4	132203	184738	209426	223711	161300	231700	148769	107462	227318	301235	129068	147098	23926	116476	103487	93853.9	115313	91974.5	165697	130903	99956.6	127831	152741	93736.9	-28530.4	36763.3	58469.7	42094.9	108521	81191.4
59.4	13283	36517	63984.9	12715.9	71690.8	59048.5	54516.3	53821.7	74445	57119.4	42779.7	45696	100970	102612	133576	112588	76930.1	139783	51481.9	135318	184919	205596	220744	161150	228918	145756	103926	224457	299714	129285	143333	27389.7	117057	103640	94980.5	117249	93012	167366	131452	99017.4	128639	154492	97795	-26359.7	37815.8	60280.6	43825.8	110318	83094.4
59.5	13375.6	35260.3	61466.2	12494.3	69516	56650.3	54108.8	54357.4	71916	57439.2	43344	45969.8	99995.6	101032	132647	107675	80000.4	134814	47303.5	138274	185295	201528	217495	160835	225919	143040	100289	221292	297994	129454	139470	30811.1	117500	103762	96192.6	119149	94169.4	168989	131919	97987.9	129295	156063	101798	-24106.3	38950.8	61975.6	45519.6	112070	84971.7
59.6	13354.3	33947.6	58934.9	12268.5	67177.7	54210.2	53563.9	54764.4	69474.8	57672.8	43700.1	46105.6	98942.9	99286.4	131657	102645	82970.9	130070	43124.8	140950	185041	197684	214286	160546	222879	140199	96648.1	218053	295994	129661	135311	34162.4	118045	103825	96989.5	121018	95275.4	170425	132211	96852.9	129874	157495	105753	-21830.9	40044.6	63643.4	47198.4	113770	86738.5
59.7	13318.4	32598	56379.6	12040.3	64945.2	51750.7	53115.7	55282.9	67061.1	57886.2	44136.4	46315.9	97775.1	97549.8	130679	97537	85750.1	124796	39079.7	143583	184814	193340	211016	159800	219748	137285	92937.3	214698	293955	129656	131563	37418.7	118673	103873	97774.4	122508	96250	171677	132458	95670.1	130283	158817	109657	-19463	40720.5	65233.6	48825.1	115370	88395.1
59.8	13281.2	31198.1	53778.9	11848.2	62666.7	49267.7	52609.3	55723.3	64691.8	58152.3	44557.1	46005	96526.2	95742.9	129486	92420.3	88744.1	119867	35015.4	146231	184609	188721	207338	159333	216367	134316	89194.4	211228	291450	129613	127569	40792.9	119084	104089	98428.9	123967	97209.6	172820	132567	94391.7	130686	160089	113465	-17069.6	41424.4	66804.2	50397.5	116838	90005.1
59.9	13193.7	29860.4	51160.7	11599.8	60460.8	46746.8	52103	56091.2	62332.3	58243.7	45026.8	46027.3	95204.8	93808.6	128160	87108.7	91580.5	114689	30961.1	148634	184278	184314	203499	159018	212862	131281	85344.9	207549	288183	129604	123495	43953.4	119098	104133	99053.8	125440	97857	173801	132473	93054	131227	161249	117096	-14586.1	42395.7	68234.7	51953.2	118199	91528.4
60	13178.8	28461.6	48542.6	11343.7	58136.5	44224.9	51519.8	56228.7	59940.1	58094	45489.4	46215.6	93775.3	91779.1	126774	81752.4	94401.2	109582	26821.5	150919	183832	179708	199284	158543	209344	128153	81488.2	203785	285351	129601	119186	47199.7	119249	104076	99774.7	126925	98769.3	174790	132420	91655.5	131388	162269	120664	-12202.7	43194.9	69697.5	53443.4	119551	92997.2
60.1	13109.7	27060.9	46005.5	11090.4	55952.8	41950.8	50826.9	56465.7	57364.6	58071.3	45843.8	46223.1	92242.9	89751.2	125300	76355	97015.2	104269	22855.2	153090	183298	174971	195075	157569	205616	124986	77805.4	199840	282418	129258	114951	50061.9	119697	103887	100327	128226	99272.9	175537	132203	90237.9	131477	163152	123743	-9815.39	44112.7	71077.5	54933.2	120753	94377.3
60.2	12983.4	25606.6	43342	10808.9	53843.7	39375.4	50055.8	56790.9	54843	58226.5	46088.5	46160.8	90622.8	87735.4	123817	70900.3	99533.4	98866	18836.1	155278	182532	170261	190827	156796	201733	121744	73876.9	195745	279153	128937	110564	53212.5	119685	103425	100937	129332	99938.8	176178	131832	88672.7	131397	163980	127185	-7571.82	45109.5	72352.5	56255	121852	95697.5
60.3	12967.5	24091.5	40740.2	10534.2	51559.4	36843	49438.7	57023.2	52319.3	58276.2	46493.2	46089.3	89003.5	85608	122271	65553.6	101866	93487.7	14762	157219	181759	165264	186495	155640	197684	118388	69973.9	191537	275693	128644	106291	56320.8	119419	102999	101330	130467	100531	176542	131429	87130.1	131355	164721	130482	-4907.86	45755.3	73587.5	57612.8	122890	96945.3
60.4	12867.7	22546.9	38108.6	10240.9	49186.5	34377.5	48655.9	57107.5	49585.2	58171	46858.3	45854.7	87392.6	83579.1	120645	60379.1	104389	88257.7	10895.1	159237	180692	160384	182044	154327	193622	114992	66031.2	187335	272089	128348	101748	59621.7	119209	102651	101685	131330	100719	176858	130837	85471.7	131133	165280	133700	-2599.35	46547.4	74796	58962	123933	98049.2
60.5	12697.4	21001.4	35487.8	9930.33	46832.2	31911	47732.9	57380	47016.1	57838.8	47134.4	45739	85841.9	81578.1	119115	55365.1	106732	82859.7	7094.02	160900	179441	155336	177463	153183	189475	111513	62029.9	182974	268215	127702	97466.8	62651.2	119078	102013	102208	132104	101032	176997	130162	83795.8	130871	165896	136834	-84.4051	47105.6	75993.9	60225.7	124801	99092.7
60.6	12563.4	19506.7	32824.8	9621.07	44186.1	29619.8	47077.2	57470.9	44450.1	57745	47310.5	45482.8	84238.8	79579.7	117650	50512.1	109221	77311.9	3259.18	162382	178165	150128	172850	151558	185209	108084	58067.9	178477	264287	126981	92883.3	65582.5	118792	101525	102325	133025	101304	176925	129374	82067.7	130541	166222	139968	2241.68	47562.6	77081.1	61410.6	125590	100069
60.7	12405.7	17964.4	30178.4	9320.35	41778.1	27343.4	46376.2	57565.3	41827.2	57650.1	47381.6	45330.8	82743.2	77716.5	116147	45761.9	111430	71878.9	-656.173	163886	177182	145072	167974	150013	180769	104535	54080.7	173926	260133	126079	88476.6	68409.1	118357	100828	102394	133854	101621	176715	128577	80277.1	130147	166478	142941	4795.56	48171.7	78120.9	62586.3	126269	100869
60.8	12236.6	16386.3	27540.2	8995.21	39601.1	25107	45502.3	57777.2	39376.3	57365	47716.2	45362.1	81266.6	75856	114662	41197.8	113360	66262.1	-4465.94	165041	175530	139644	163015	148508	176302	100863	50116.5	169297	255825	125073	84059.9	71318.4	117937	100097	102528	134441	101807	176328	127634	78482.1	129576	166575	145827	7197.05	48665.2	79072.8	63701.6	126886	101625
60.9	12090.5	14876.6	24945.4	8663.81	37441.8	22810.3	44631.7	57903.9	36745.8	56760	47819.6	45016.2	79772.3	74009.5	113194	36699.1	115329	60654.4	-8355.59	166200	174031	134264	157951	146951	171779	97180.1	46130.3	164568	251424	124097	79541.2	74159.8	117356	99453.3	102791	134905	101758	175745	126632	76540.6	128992	166646	148594	9456.19	49142.4	79925.5	64714.5	127414	102333
61	11992.5	13342.3	22353.6	8334.3	34980.9	20689.2	43954.7	58038	34110.2	56547.3	47814.8	44805.6	78297.4	72207	111729	32323.1	117516	55375.9	-12021.2	167613	172037	128730	152973	145282	167076	93504.5	42126.8	159767	246881	123087	74993.7	76965.4	116687	98655.4	102704	135424	101724	175028	125486	74630.1	128369	166558	151257	11734.5	49610.2	80748.8	65733.6	127841	102920
61.1	11736.8	11793.9	19744.5	8010.27	32794.8	18550.7	43331	57865.4	31408.3	56168.2	47989.7	44601.5	76802.9	70396.1	110298	27970.6	119476	49828.5	-15848.5	168707	170098	123147	148166	143465	162315	89805.6	38161.1	154933	242117	121974	70317.5	79562.4	115985	97800	102473	135771	101729	174242	124249	72966.7	127368	166435	153798	14083.4	49983.7	81596.2	66725.2	128204	103525
61.2	11584.9	10187.8	17151.4	7676.05	30335.3	16280.6	42487.6	57877.5	28755.9	55881.6	48100.2	44470	75213.5	68645.4	108820	23688.5	121209	44740.6	-19699.8	169647	168117	117688	143015	141826	157494	86073	34207.6	149922	237228	120760	65735.9	82279.6	115118	96717.2	102215	135899	101436	173237	122931	71026.8	126606	166301	156184	16137.6	50224.9	82320.3	67865.1	128465	103990
61.3	11415.6	8570.35	14545.1	7342.84	27876.5	13976.5	41609.1	57678	26096.1	55568.4	48143.5	44132	73664.9	66797	107299	19460.1	123096	39431.1	-23406.4	170400	166090	112115	137514	139951	152591	82320.1	30275.3	144883	232215	119440	61037.3	84766.1	114288	95777.4	102096	136110	101253	172145	121564	69081.9	125769	165992	158485	18358.8	50613.3	83022.2	68782.8	128684	104380
61.4	11211.5	6939.14	11936.5	6997.39	25448.5	11803.9	40848.3	57626.7	23486.4	55207.6	48238	43878.9	72103.7	65051.2	105718	15331.5	124696	34162.7	-26914.3	171261	163646	106525	132012	137995	147665	78591.2	26356.5	139815	227037	118216	56432.7	87236.2	113378	94751.1	101874	136131	100965	170865	120078	67104.6	124856	165597	160676	20582	50852.3	83695.2	69649.7	128743	104705
61.5	11023.9	5347.48	9407.16	6661.03	22803.3	9791.9	40048.1	57459.4	21001.7	54877.5	48336.5	43531.4	70532.7	63139.3	104094	11204	126417	28790.8	-30356.9	172008	161164	100662	126643	135913	142630	74841.1	22429.9	134768	221786	116842	51832.7	89705.9	112278	93669.8	101491	135888	100867	169416	118478	65078.1	123957	165023	162759	22754	51325.7	84245.4	70482.8	128783	104997
61.6	10845.7	3712.83	6817.78	6315.45	20517.6	7670.02	39076.1	57242.3	18543.8	54585.7	48112.5	43016.8	68941.8	61317.9	102470	7160.3	127884	23480.4	-33795.7	172497	158554	94720.5	121117	133969	137583	71094.2	18571.6	129600	216369	115434	47199.5	92009.7	111282	92855.6	101058	135440	100528	168066	116869	63064.9	122973	164412	164735	24744.4	51437.9	84731.4	71231.4	128677	104879
61.7	10602.8	2112.35	4240.67	5952.33	18299.1	5492.02	38008.4	57012.1	15718.5	54126.8	48087.7	42718	67336.5	59482	100748	3127.56	129177	18112.9	-37164	172927	155713	88773.3	115882	131809	132503	67261.2	14701.3	124426	210903	113895	42870.4	94294.4	109884	91526.3	100568	135278	100134	166398	115105	60981	121864	163639	166522	26848.4	51725.1	85221.2	71997.9	128485	104944
61.8	10348.2	459.825	1692.48	5591.61	16124.6	3477.12	37088.9	56919.7	13132.5	53520.8	47870.3	42089.7	65699.6	57657.9	99033.2	-788.121	130517	12890	-40622.9	173156	153004	83074.4	110205	129346	127359	63409.8	10942.9	119183	205336	112216	38313.5	96575.8	108672	90142.1	100036	134887	99772	164698	113382	58910.7	120613	162693	168161	29134.7	51796.7	85627.7	72620.2	128194	104975
61.9	10114.8	-1140.49	-809.66	5229.8	13885.1	1428.44	35891.5	56456	10688.4	52993.2	47638.3	41586.2	64072	55788.1	97336	-4671.37	131562	7577.87	-44000.4	173419	150227	76972.3	104311	126792	122181	59531.8	7209.78	113959	199624	110404	33872.1	98731.4	107217	88817.3	99445.3	134314	99082	162807	111525	56839.6	119363	161756	169632	31258.3	52018.5	86001.6	73257.7	127879	104953
62	9877.01	-2779.42	-3338.48	4844.83	11649.4	-335.354	34792.9	56009.2	8020.48	52415.8	47360	40912.5	62473.9	53998.7	95569.8	-8531.64	132561	2237.73	-47207.1	173356	147076	71054.8	98275.7	124440	116886	55687.6	3457.02	108618	193842	108527	29438	100833	105941	87537.4	98933.6	133827	98390.7	160760	109635	54757.3	118088	160624	171090	33181.9	52018.9	86317.6	73804.8	127462	104735
62.1	9617.81	-4415.38	-5827.77	4484.49	9388.51	-2147.02	33926.7	55803.4	5522.17	51881.6	47185.4	40465.3	60756.4	52114	93826.9	-12299.7	133588	-2908.85	-50530.4	173117	143806	65128.8	92112.2	121799	111580	51859.9	-290.264	103305	187880	106583	24846.9	102897	104256	86148.1	98312.7	133107	97574.9	158733	107587	52754.9	116712	159361	172364	35305.8	52026.3	86582.4	74331.1	127255	104526
62.2	9343.01	-6053.07	-8104.36	4111.38	6999.36	-3997.92	32953	55421.2	3194.66	51399.6	46763.2	40039.7	59104.6	50189.3	92014	-15999.3	134554	-7829.19	-53636.9	172780	140392	59442	86440.9	119149	106239	48035.5	-3929.68	97978.6	181883	104582	20198.1	104932	102796	84539.7	97573.5	132210	96595.6	156561	105610	50720.3	115253	158097	173538	37464.2	52144.9	86754.9	74760.8	126686	104277
62.3	9134.84	-7699.39	-10544.6	3727.04	4821.11	-5845.49	31971.7	54985.4	571.376	51250.8	46560.5	39706.7	57491.3	48399.5	90159.8	-19692.7	135422	-12689.9	-56626.6	172120	137173	53583	80599.5	116479	100887	44190.8	-7538.89	92557.8	175817	102678	15690.6	106913	101118	82783.5	96580.9	131003	95760.7	154310	103552	48604.4	113700	156744	174568	39443.5	52354.5	86851.5	75165.8	126007	103881
62.4	8854.81	-9364.64	-12996.1	3358.84	2583.09	-7599.04	30859	54522.6	-1991.62	50895.6	46267.1	39272.9	55735.1	46496.5	88187.1	-23301.7	136014	-17791.7	-59628.3	171297	133942	47735.7	74834.1	113913	95553.2	40397.8	-11153.7	87141.1	169674	100599	11282.7	108797	99542.3	81363.9	95596.7	129785	94934.6	151988	101433	46514.4	112083	155168	175475	41443.9	52199.5	86872	75570.9	125286	103479
62.5	8532.7	-11031.6	-15366.8	2978.02	455.971	-9141.19	29642.3	53897.3	-4519.33	50237.5	46035.5	38368.6	54030.1	44586	86238.1	-26853.7	136568	-22778.9	-62338.6	170398	130366	42046.3	68978	111171	90313.1	36629.5	-14689.7	81771.9	163422	98498.3	6978.26	110546	97807.1	79967.7	94520.7	128608	93688.1	149466	99270	44366.7	110450	153557	176229	43290.5	52003.4	86954.5	75900.9	124409	103021
62.6	8289.4	-12665.4	-17749.8	2628.82	-1699.85	-10872.8	28684	53498.4	-6918.73	49492.2	45550.7	37784.9	52325.8	42727.4	84170.4	-30371.8	137018	-27896.8	-65237.9	169400	126939	35985.3	62813.1	108323	84982.6	32866	-18140.6	76416.4	157157	96312.6	2799.08	112130	95851.5	78323.8	93605.9	127329	92540	146860	97106.3	42231.7	108702	151893	176883	45170	51799.9	86904.8	76184.9	123484	102426
62.7	7993.92	-14251.7	-20067.5	2246.1	-3920.15	-12355.9	27516.8	52963.4	-9367.06	48877.3	45196	37088.9	50619.4	40765.6	82076.2	-33794.2	137590	-32708.4	-67830.6	168471	123352	30246.6	56705.2	105520	79602.3	29104.3	-21578.2	71030	150809	93966	-1642.04	113759	93869.9	76631.2	92542	126019	91444.4	144186	94871.9	40110.7	106921	150083	177398	46965.2	51771.6	86899.6	76483.5	122466	101990
62.8	7671.87	-15799	-22368.7	1863	-5978.84	-14091.9	26610.4	52390.8	-11732.7	48404.8	44733.4	36693	48870.7	38805.2	80078.8	-37194.6	137758	-37548.9	-70515.1	167317	119623	24729.7	50810.5	102398	74249.1	25410.6	-24960.5	65607.3	144452	91544.1	-6084.07	115328	91954.6	74797.4	91338.8	124441	90127.2	141469	92593.6	37965.8	105012	148211	177789	48671	51554.7	86740.3	76727.2	121428	101462
62.9	7357.08	-17390.1	-24630.9	1491.29	-8073.76	-15454.5	25400.8	51939.7	-14151.8	47886.9	44263	35922.6	47136.8	36886.8	78033.2	-40415	138034	-42219.7	-73021.6	166252	115684	18780	44846.2	99156.7	68906.5	21663.1	-28215.2	60196.9	138568	89339.3	-10478.9	116881	89907.9	72943.5	90026.9	122903	89151.1	138702	90328	35847.4	102808	146248	178085	50441.9	51227.8	86602.9	76918.2	120286	100973
63	7024.61	-18933.7	-26901.1	1129.54	-10102.1	-17025	24330.9	51368.4	-16404.8	47244.5	43895.1	35065.9	45397.3	34963.1	75917.1	-43595.1	138086	-46674.1	-75479.3	165089	111773	13087.4	39114.5	95885.3	63494.4	17949.6	-31479.9	54859.1	132116	86773.5	-14742.8	118246	87570	71100	88745	121232	87721	135739	87977.7	33733.5	100895	144179	178160	52064	51035.3	86346.2	77041.9	119079	100402
63.1	6699.28	-20514	-29139.1	760.845	-12290.5	-18861.1	23163.4	50741.2	-18676.1	46441.9	43554.8	34296.4	43617.6	33002.1	73787.4	-46774	138282	-51047.2	-77945.8	163942	107736	7552.03	33341.8	92670	58157.3	14286	-34904.6	49446.3	125603	84434	-18967.9	119697	84989.5	69160.1	87472.3	119393	86361.1	132713	85608.1	31617.4	98931.8	142116	178619	53687.7	50721.9	86055.9	77111.8	117795	99762.1
63.2	6377.7	-22082.4	-31285.6	398.295	-14233.1	-20435.8	22210.1	49917.3	-20865.2	45662.8	43045	33413.1	41825.3	31005.7	71549.6	-49916	138207	-55591.5	-80364.1	162154	103523	1863.02	27662.3	89372.2	52857	10633.4	-38048.7	44073	119110	81950.3	-22944	120835	82628.9	67388.8	86044	117604	84931.4	129732	83197.9	29538.8	96925.5	139846	178479	55359.6	50199.6	85773.2	77215.4	116454	99060.8
63.3	6057.51	-23633.1	-33426.7	16.2408	-16154.6	-22300.8	20965.1	49071.1	-23087.5	44969.5	42525.2	32638.1	40055.6	29097.7	69271	-52929.3	138018	-59949.9	-82724.4	160510	99431	-3402.87	21876.9	86132	47609.2	7019.2	-41116.3	38714.4	112560	79289.8	-26985.9	121965	80480.1	65444.6	84455.7	115509	83330	126822	80740.9	27461.1	94763.8	137499	178184	56670.8	49861.4	85396.3	77257.6	115049	98271.8
63.4	5753.88	-25132	-35600.7	-367.167	-18269.4	-23759	19867.1	48342.5	-25420.1	44372.1	41952.1	31993.2	38215.7	27149.3	67005.2	-55958.9	137845	-64151.2	-84981.7	158759	95291.4	-8908.62	15874.4	82959.5	42301.2	3463.48	-44097.7	33336.3	105996	76523.2	-30808.8	122860	78310.9	63469.2	83267.6	113498	81967.4	123742	78324	25349.3	92629.3	135090	177802	58083.2	49384.8	84972.6	77187.7	113487	97437.9
63.5	5446.66	-26637.1	-37750	-735.213	-20117.1	-25318	18778.9	47491.6	-27643.2	43676.6	41309.6	31074.7	36389.4	25233.2	64703.3	-58854.6	137664	-68332.8	-87139.4	156963	91017.7	-14534.5	10137.9	79688.5	36994.6	-78.1749	-47021.7	28047.5	99388.9	74066.9	-34723.8	123700	75794.3	61483.8	81790.7	111268	80385.8	120612	75812.2	23238.7	90422.3	132583	177320	59720.4	48900.9	84531.5	77143.3	111938	96622
63.6	5152.83	-28168.4	-39832.9	-1091.28	-21852.5	-27060.9	17682.7	46836.8	-29780.7	42922	40621.9	30445.3	34512.5	23308	62367	-61652.9	137134	-72314.6	-89146.7	155170	86642.5	-20017.5	4435.11	76466.8	31699.6	-3583.07	-49885.5	22807.4	92733.9	71699.9	-38418.9	124338	73358.2	59410.2	80218	109087	78803.1	117476	73373.8	21139.7	88210	129986	176635	61186.4	48563	84014.9	77035	110301	95706.7
63.7	4860.39	-29651.1	-41857.6	-1457.57	-23733.6	-28829.8	16374.5	45892.9	-31974.7	41948.9	39966.9	29494.1	32653.3	21336.5	60105.3	-64397.6	136774	-76346.4	-91060.9	153265	82056.3	-25471.8	-1044.8	73069.7	26534.9	-7051.43	-52525.5	17588.1	86177.6	69279.5	-42280.8	125276	70810.3	57449.5	78787.3	106887	77195.1	114337	70814.5	19093.4	85907.5	127330	175880	62636.7	48067.2	83380.3	76826.3	108634	94713.1
63.8	4576.99	-31085.4	-43888.3	-1822.36	-25784.2	-30461.6	15263.7	44867.5	-34302.8	41090.9	39166.6	28525.7	30742.6	19449.9	57741.6	-67100.7	136322	-80082.4	-93074.8	151285	77571.4	-30703.5	-6786.32	69589.3	21333.3	-10486.9	-55262.8	12433.9	79457.8	66655.9	-45933.5	125884	68074.2	55332.8	77118.8	104712	75657	111038	68287.8	16978.6	83660.9	124662	174931	63787.3	47528.3	82767.1	76621.6	106845	93701.4
63.9	4241.27	-32517.3	-45943.1	-2168.69	-27748.3	-32189.5	14026	43869.5	-36387.7	40406.6	38560.4	27809.5	28869.7	17590.6	55363.7	-69697.5	135813	-83839.4	-94880.9	149373	73234	-35956.6	-12303.2	66032.1	16121.5	-13885.7	-58013.2	7308.55	72745.3	64016.5	-49609.6	126313	65480.7	53271.4	75297	102418	74100.5	107782	65675.7	14936.2	81270.9	121917	173916	65122.6	46995.1	82134.2	76365.7	104989	92634.8
64	3882.47	-33943.9	-47757.7	-2517.41	-29477.8	-33812.6	12735.5	42995.1	-38526.9	39634.6	37922.1	26958.2	26989.7	15623.4	52953.4	-72256.8	134922	-87752.1	-96520	146928	68593.9	-41171.3	-18008.9	62533.1	11047.7	-17210.4	-60594.5	2240.15	66050.5	61374.6	-53058.6	126876	62665.6	51180.5	73456.8	99995.7	72458.5	104545	63080.3	12912.1	78831.1	119088	172737	66487	46435.4	81420.8	76041.5	103065	91551.4
64.1	3622.14	-35348	-49655.2	-2865.36	-31285.5	-35465.9	11322.3	42091	-40668.7	38949.9	37186.8	25988.8	25083.7	13714.5	50550.8	-74701.9	134151	-91279.2	-97908.4	144507	64007.8	-46271.9	-23731	59002.6	5875.39	-20545.3	-63159.3	-2825.1	59394.9	58689.8	-56423	127339	59982.2	48954.9	71590.2	97386.2	70547.6	101223	60536.4	10644.6	76413.9	116185	171417	67804.9	45744.4	80599.5	75643.4	101101	90330.6
64.2	3236.01	-36674	-51506.7	-3194.66	-32961.2	-37078.6	10128.1	41094.9	-42531.8	38053.6	36423.6	25271	23258.7	11710.8	48044.9	-77057.4	133451	-94874.4	-99348.4	141942	59368.4	-51380.8	-29168.3	55397.6	795.888	-23783	-65643.6	-7818.84	52753.5	56081.7	-59866.5	127551	57157.7	46899.3	69784.6	94758.8	68819.2	97950.7	57945	8632.56	73937.5	113108	170022	68930.6	45219.1	79789.4	75003.8	99084.5	89056.2
64.3	2926.7	-38032.1	-53376.7	-3548.64	-34556	-38784.8	8793.65	40002.1	-44410.4	37243.8	35863	24466.5	21394.3	9799.83	45507.7	-79388.8	132507	-98298.7	-100710	139265	54608.2	-56364.7	-34326.9	51786.2	-4178.26	-26967.3	-68048.2	-12771.7	46203.8	53199.6	-63113.1	128037	54198.8	44735.4	68031.8	91945.2	66999.8	94579.3	55347.2	6616.88	71412.4	110006	168423	70036	44687.2	78880.8	74474.1	97005.4	87777.1
64.4	2522.2	-39316.6	-55195.9	-3879.95	-36087.1	-40345.4	7563.93	38731.7	-46423.4	36257.9	34971.8	23309.8	19494.8	7826.53	43074.8	-81630.2	131600	-101718	-101996	136311	49885.9	-61294.1	-39647.4	48243.7	-9115.88	-30209.6	-70398.3	-17740.4	39568.3	50264.3	-66263.3	128053	51309.8	42492.9	66065.6	89285.8	65298.1	91228.8	52730.9	4638.41	68925.3	106926	166879	71126.4	44107.7	77949.2	73905.7	94851.6	86423.3
64.5	2140.41	-40580.9	-56979.7	-4221.46	-37643.3	-42032.6	6315.93	37602.2	-48518.5	35493.3	34206.6	22398.7	17644.3	5919.63	40645.2	-83804.2	130452	-104976	-103250	133459	45018.7	-65977.5	-44778.7	44410.2	-13964.9	-33308.1	-72662.5	-22699.4	32882.7	47275.4	-69350.4	128011	48343.2	40298.6	64080.5	86351.2	63362.7	87749.7	50087.6	2695.01	66318.4	103799	165296	72112.9	43219.5	77231.2	73332.9	92648.4	84964.4
64.6	1759.91	-41810	-58728.7	-4545.36	-39308.8	-43576.2	5055.72	36678.8	-50522.5	34420.1	33328.4	21450.8	15784.9	3974.65	38121.5	-85915.3	129271	-108038	-104443	130552	40339	-70581.4	-49873.3	40654.6	-18780.7	-36337.8	-74899	-27528.9	26376	44211.1	-72293.2	128023	45244.6	37920.8	62134.7	83525.8	61482.4	84070.9	47429.7	749.8	63681	100617	163447	73235.1	42716.8	76249.4	72729.6	90463.5	83475.6
64.7	1433.85	-43014.3	-60378.2	-4868.97	-40924.3	-45128.5	3874.43	35664.3	-52332.3	33431	32487.1	20341.4	13927.9	2055.18	35694.6	-87955.6	127940	-110866	-105591	127663	35776.9	-74984.1	-55041.9	36934.4	-23547.6	-39305.2	-77013.1	-32252.5	19790.7	41387.1	-75419.2	127700	42406.9	35652.6	60148.2	80285.2	59523.5	80552.5	44806.3	-1184.79	61051.4	97420	161540	74107.9	41730.1	75200.8	72038.9	88233.9	82034.5
64.8	1132.61	-44222.3	-62032.8	-5179.32	-42491.9	-46446.8	2598.37	34710.1	-54204.8	32630.8	31695.5	19398.7	12061.6	96.3565	33242.5	-89924.3	126283	-113698	-106605	124601	30782.4	-79484.1	-59902.6	33338.5	-28249.9	-42190.6	-79113.2	-36926.1	13284.7	38564.2	-78276.4	127589	39409.4	33464.7	58182.1	77074.3	57445.3	76989.9	42121.3	-3108.99	58345.6	94263	159535	74685.7	41072.7	74066.4	71317.6	85891.3	80458.5
64.9	746.31	-45425.3	-63669.4	-5483.34	-43869.9	-47846.1	1483.02	33648.1	-56032.2	31755.7	30932.4	18480.2	10238.8	-1842.27	30668.6	-91844.3	124669	-116360	-107487	121468	26003.4	-83930.2	-64746.9	29731.2	-32853.3	-45035.4	-81135.4	-41514.1	6904.88	35686.8	-81018.9	127303	36234.9	31196.8	56002.7	74049.9	55554.3	73466.9	39470.9	-5015.93	55625.2	90933.3	157420	75447	40267	72881	70512.7	83560.1	78836.4
65	414.243	-46553.3	-65235.4	-5759.08	-44970.3	-49487.4	275.387	32567.5	-57748	30966.5	30125.5	17561.3	8343.49	-3729.2	28181.2	-93572.8	123410	-118999	-108356	118268	21184.3	-88148.9	-69389.6	25860.8	-37383.9	-47858.6	-83070.1	-46004.4	477.304	32765	-83694.7	126851	32886.9	28900.3	53838.9	70920.1	53543.9	69940.7	36794.3	-6932.34	52924	87614.6	155203	76081.9	39353.3	71683.1	69703	81164.1	77206.8
65.1	40.5669	-47664.6	-66803	-6049.21	-46338.8	-51040.6	-1068.86	31239.5	-59449.2	30106.8	29138.5	16480.7	6557.72	-5558.32	25583.2	-95342.9	121671	-121491	-109011	114939	16473.4	-92319.8	-73844.5	22175.6	-41902.2	-50616.8	-84880.6	-50422	-5814.04	29851	-86241.8	126426	29704	26543.6	51607.9	67787.6	51456.1	66295.6	34115.8	-8755.45	50139.1	84246.9	152903	76564	38531.6	70427.6	68839.7	78353.9	75540.3
65.2	-307.747	-48778.6	-68468.4	-6324.44	-47913	-52467.3	-2428.18	30132.3	-61313.9	29131.3	28254.6	15428.3	4740.46	-7395.2	23042.3	-96960.6	120056	-123991	-109614	111628	11729	-96500.9	-78433.4	18612.3	-46320.6	-53293.5	-86661	-54777.9	-12041.1	27037.9	-88667.9	125685	26341.9	24360.3	49427.6	64640.3	49481	62688.1	31397	-10605.5	47415.2	80796.1	150577	77088	37690.2	69127.4	67937	75820.5	73778.5
65.3	-633.225	-49798.5	-69958	-6576.32	-49177.5	-53974.2	-3738.55	28845.5	-62930.6	27956.6	27270.2	14380.1	2887.93	-9236	20453.9	-98532.6	118320	-126384	-110223	108462	6813.81	-100300	-82906.7	14824.7	-50724.6	-55907.1	-88380.4	-59011.6	-18198.2	23867	-91030	125162	23068	22227.8	47271.9	61624.5	47477.8	58988.7	28704.2	-12379.4	44658.3	77348.9	148065	77481.6	36655.5	67773.3	66960.5	73277.2	72057
65.4	-925.691	-50791.5	-71346.1	-6841.42	-50271.7	-55213.5	-4943.83	27669.9	-64458.3	26855	26306.2	13316.3	1145.88	-10964.9	17966.6	-100281	116392	-128420	-110724	104993	1888.06	-103976	-87369.6	11069.2	-55021	-58485.2	-90016.6	-63152.2	-24322.2	20961.9	-93363	124292	19644.4	19913.1	45048.1	58416.9	45331.1	55326.8	26023.9	-14154.9	41850.8	73875.7	145582	77922.4	36068	66391.6	65966.4	70666.5	70306.6
65.5	-1259.1	-51702.9	-72758.9	-7091.81	-51487.3	-56789.8	-6110.43	26361.7	-65738.5	25902.6	25311.3	12563.8	-667.95	-12837	15470.9	-101684	114498	-130613	-111101	101586	-2955.8	-107668	-91622.5	7541.93	-59218.3	-60991.1	-91547	-67268.1	-30294.5	17982.5	-95537.4	123477	16413.7	17471	42961.6	54917.2	43254.3	51695.1	23385.5	-15937	39034.1	70372.9	142879	78346.5	35220	64927.4	64919.4	68083	68485.2
65.6	-1655.9	-52588.1	-74066.7	-7344.97	-52658.6	-58134.1	-7372	25005.6	-67275.3	25270.5	24461.8	11496.6	-2475.79	-14654.4	13044.5	-102938	112685	-132469	-111376	98212.8	-7824.71	-111091	-95632.4	3875.79	-63320	-63417.8	-93002.4	-71337.2	-36260	15131.1	-97833.1	122537	13264	15203.1	40702	51532	41074.3	48004.1	20705.9	-17691.9	36199.2	66809.5	140130	78797.8	34539.5	63492.4	63826.4	65408	66660.6
65.7	-1966.09	-53473.7	-75373.7	-7575.85	-53731.2	-59529.7	-8431.23	23819.6	-68825.1	24146.5	23624.6	10553.7	-4253.36	-16371.9	10586.1	-104074	110616	-134237	-111679	94680.9	-12538.4	-114624	-99758.2	456.702	-67368.1	-65829	-94347.2	-75279.7	-42128.1	12547.9	-99854.2	121403	9923.6	12938.8	38526.2	48247.6	38946.8	44396.2	18070.9	-19358.6	33433.5	63308.5	137352	79125.6	33399.9	61972.4	62640.8	62703.3	64649.1
65.8	-2298.45	-54324.4	-76608.7	-7805.29	-55081	-60856.1	-9762.52	22809.2	-69986	23278.5	22696.8	9654.78	-6001.87	-18043.1	8078.65	-105189	108415	-135819	-111792	90966.8	-17245	-118041	-103814	-3049.61	-71389.9	-68180.8	-95627	-79093.2	-47907.5	9864.68	-101771	120245	6476.9	10827.8	36417	44970.2	37016.4	40646	15422.9	-21040.9	30680	59695.3	134467	79589.4	32498.4	60473.4	61451.5	59993.2	62586.2
65.9	-2540.19	-55149.2	-77784.8	-8034.11	-56341.6	-62356.5	-10791	21407.2	-71310	22451.5	21625.5	8812.52	-7764.92	-19680.1	5602.88	-106244	106157	-137352	-111791	87202.9	-21908.7	-121128	-107455	-6416.57	-75265.1	-70403.3	-96880.8	-82810.2	-53608.8	6828.93	-103460	118963	3226.29	8515.56	34249.6	41525.2	34731.5	36980.1	12723.3	-22707.2	27924.6	56115.8	131453	79652.3	31547.4	58876.7	60236.7	57210.1	60475.9
66	-2802.2	-55928.8	-78917.6	-8240.86	-57533.9	-63733.5	-12139.7	20101.8	-72522.6	21520.1	20693.1	7922.16	-9458.22	-21313.6	3126.62	-107226	103895	-138968	-111761	83366.1	-26534.2	-124191	-111116	-9869.71	-78997	-72551	-98009.4	-86539.6	-59264.9	3949.9	-104998	117660	-165.148	6224.97	31911.7	38420	32657.9	33272.2	10081	-24339.9	25121.4	52559	128478	79965.1	30548	57259.5	58976.5	54390.6	58322
66.1	-3107.36	-56662.1	-80053.8	-8439.27	-58519	-64924.6	-13374.1	18820.4	-73901.4	20574.7	19788.7	6909.84	-11105.7	-22950.6	685.756	-108079	101516	-140410	-111705	79394.1	-31344.7	-127248	-114868	-13234.1	-82722.6	-74685.4	-99084.4	-90070.1	-64848.1	1059.93	-106628	116301	-3312.31	4062.98	29632.3	34905	30582	29564.7	7496.32	-25918.8	22316.5	48931.5	125333	79976.8	29462.3	55650	57676.9	51619.1	56106.7
66.2	-3501.45	-57314.7	-81130.3	-8635.51	-59569.5	-66087.3	-14596.5	17755.9	-75115.4	19778.7	18858	6055.32	-12769.3	-24556.8	-1712.94	-108757	99284.6	-141613	-111449	75769.1	-35851.4	-129990	-118467	-16773.5	-86336.5	-76732.6	-100031	-93541.9	-70371.5	-2048.87	-108313	115052	-6447.27	1801.76	27285.1	31325.6	28438.2	25746.8	4945.35	-27493.9	19575.5	45336.8	122138	79943.6	28621.8	53973.4	56365.7	48809.7	53839.5
66.3	-3832.69	-57944.8	-82146.4	-8810.78	-60737.8	-67124	-15502.4	16623.6	-76258.6	18835.3	17846.1	5147.88	-14437.3	-26101.1	-4053.15	-109435	97016.2	-142707	-111230	72104.8	-40353.9	-132823	-121746	-20225.6	-89936.7	-78668.2	-100932	-96931.6	-75829.4	-4818.51	-109722	113379	-9887.87	-249.729	25208.1	28067.8	26457	21957.2	2373.5	-29013.2	16841.1	41797.7	118987	79888.3	27654.4	52302.5	54968	45964.1	51619
66.4	-4157.29	-58553.9	-83088	-8962.48	-61686.8	-68427.4	-16642.8	15464.9	-77213.1	17854.7	16658.8	4191.31	-16015.1	-27638.8	-6375.29	-109956	94327	-143858	-110788	68006.4	-44955.8	-135386	-124764	-23566.3	-93333.7	-80604.7	-101750	-100275	-81195.1	-7525.82	-110957	111749	-13402.1	-2427.16	22807.2	24507.9	24234	18229.1	-186.609	-30517.9	14065	38252.9	115698	79848	26542	50550.5	53599.3	43131.6	49410.5
66.5	-4496.25	-59071.9	-83996.8	-9125.71	-62918.5	-69573.9	-17916.5	14199.3	-78076.8	17114.9	15462.8	3274.99	-17623.6	-29174.7	-8687.77	-110456	91524.1	-144801	-110201	64268.7	-49467.1	-137862	-128062	-26958.4	-96663.5	-82451.8	-102459	-103464	-86422.1	-10532.9	-112157	110115	-16833.7	-4606.95	20233	21060.5	21959.6	14607.5	-2446.4	-31943.3	11322	34700.5	112302	79515.6	25559	48712.4	52184.4	40242.4	47082.4
66.6	-4788.12	-59567.9	-84865.3	-9282.32	-64132.1	-70718.7	-19183.2	12870.8	-79314.5	16212.2	14511.4	2054.71	-19162.3	-30616.3	-11020.7	-110886	88795.1	-145451	-109792	60425.2	-53902.1	-140185	-131001	-30200.7	-99852.7	-84266.2	-103099	-106542	-91576.8	-13625.3	-113305	108575	-20194.1	-6697.31	18009.9	17404	19927.8	10934.2	-5009.38	-33351.3	8581.82	31184.2	108804	79213.6	24410.6	46874.5	50769.7	37338.8	44753.6
66.7	-5076.7	-60015.1	-85683.9	-9423.63	-64991.7	-71729.3	-20362.5	11613.2	-80057.5	15347.1	13627.8	1022.88	-20668.5	-32091.5	-13326.9	-111164	86011.4	-145990	-109110	56356.7	-58304.3	-142412	-133932	-33334.5	-102980	-85960.6	-103860	-109563	-96633.5	-16697.7	-114426	106540	-23468.6	-9038.51	15580.3	13704.8	17632.1	7268.13	-7493.37	-34785.2	5895.17	27715.1	105318	78846.8	23361.1	45038.8	49309	34425.2	42482.2
66.8	-5354.08	-60458.3	-86478.8	-9551.34	-65719.5	-72668.2	-21310.3	10364.1	-80854.8	14490	12604.6	5.42247	-22122.4	-33525.8	-15621.7	-111430	83352.3	-146443	-108326	52354.9	-62653.4	-144492	-136605	-36480.9	-106031	-87542.7	-104372	-112456	-101528	-19563	-115426	104802	-26758.6	-11319.5	13382.6	10219.9	15255.8	3708.58	-9931.69	-36154.5	3192.72	24276.7	101776	78728.1	22312.7	43212	47780.3	31538.9	40152.2
66.9	-5692.95	-60844.1	-87146.8	-9669.96	-66595.2	-73716.3	-22365.3	9115.57	-81720.9	13485.4	11552.2	-972.049	-23602.5	-34978.2	-17900.4	-111654	80442.3	-146972	-107506	48350	-67038.5	-146519	-139175	-39767.6	-108988	-89071.8	-104741	-115267	-106310	-22328.2	-116106	102894	-30292.1	-13578.7	11098.7	6682.13	12857.1	136.451	-12375.8	-37461.5	573.923	20706.1	98203.8	78313.9	21156.6	41310	46333	28639.4	37809.3
67	-6006.83	-61166.5	-87958.9	-9790.87	-67382.5	-74897.6	-23550.6	7623.25	-82446.1	12456	10564.6	-2011.13	-25044.7	-36335.3	-20135.2	-111725	77507	-147213	-106646	44375.3	-71206.3	-148393	-141422	-42975.9	-111838	-90533.9	-105061	-118034	-111009	-25101.7	-116816	100663	-33577.3	-15749.4	8875.59	3312.29	10649.5	-3402.99	-14790.4	-38781.9	-2008.88	17250.2	94628.3	78030.4	20124.7	39416.7	44833.8	25751.1	35452.6
67.1	-6333.66	-61421.7	-88577.5	-9893.15	-68217.1	-75808.6	-24487.8	6403.84	-83123.3	11283.2	9516.41	-2804.54	-26430.4	-37717.9	-22413.9	-111808	74359.2	-147354	-105828	40400.6	-75463.1	-150100	-143731	-45843.7	-114512	-91947.3	-105360	-120673	-115619	-27838.3	-117498	98593.4	-36890.7	-17779.8	6679.72	-303.525	8468.49	-6965.41	-17193.8	-40035.1	-4626.07	13796.6	90953.4	77461	19143.4	37540	43261.6	22855.2	33141.5
67.2	-6506.12	-61662.8	-89173.8	-10009.8	-69049.5	-76619.6	-25536.2	5160.37	-83913.7	10705.9	8425.63	-3969.22	-27646.7	-38949.2	-24599.5	-111844	71273.1	-147411	-104802	36325.6	-79507.5	-151808	-146035	-48853.9	-117141	-93255.2	-105567	-123169	-120066	-30558.6	-118129	96287.1	-40063.4	-19973.3	4556.69	-3878.34	6178.89	-10530	-19588.1	-41259.8	-7153.9	10383.3	87220.5	76961.6	17975.3	35616.9	41695.5	19885.6	30847.9
67.3	-6809.03	-61826.5	-89654.1	-10090.2	-69635.3	-77288.8	-26418.9	4034.82	-84487.6	9669.89	7053.22	-5097.76	-29023.5	-40260.1	-26764.8	-111763	68185.4	-147408	-103811	32299.3	-83610.9	-153112	-148150	-51820.6	-119684	-94492.1	-105702	-125528	-124473	-33188.8	-118713	93967.2	-43177.3	-22210.6	2167.59	-7353.51	3881.03	-14072.1	-21929.6	-42445.7	-9635.1	6995.13	83548.5	76420.2	16731.9	33688.6	40144.7	17015.3	28455.5
67.4	-7028.11	-61962.9	-90110	-10183.1	-70493.9	-77990.2	-27388.3	2875.86	-84883.2	8867.08	6221	-5900.92	-30332.9	-41483.5	-28965.4	-111637	64980.8	-147259	-102713	28395.8	-87496.6	-154292	-150144	-54832.8	-122147	-95619.2	-105721	-127494	-128664	-35839.5	-119139	91817.2	-46286.6	-24213.8	-3.85075	-10955.6	1576.13	-17629.8	-24245.9	-43616.9	-12171.4	3499.98	79685.6	75731.3	15657.1	31735	38490	14184.8	26099
67.5	-7283.09	-62031.8	-90542.3	-10244.7	-71252.1	-78809.5	-28479.4	1664.19	-85339.7	7838.2	5150.17	-7016.15	-31635.7	-42679.4	-31207.6	-111415	62021.1	-147004	-101454	24158.2	-91443.8	-155487	-151983	-57471.8	-124576	-96743.7	-105689	-129657	-132710	-38547	-119624	89600.4	-49366.5	-26294.7	-2150.15	-14389	-576.445	-21025.6	-26492.8	-44715.1	-14623.4	135.809	75779.3	75073.1	14645	29557.6	36805.8	11286.4	23752.8
67.6	-7538.56	-62078	-90914.8	-10305.4	-71851.4	-79576.1	-29392.6	355.561	-85475.6	6763.17	4124.13	-8112.04	-32948	-43866.9	-33309.2	-111099	58900.3	-146515	-100134	20267.8	-95437.3	-156509	-153724	-60394.6	-126880	-97829	-105518	-131751	-136817	-40994.6	-119839	87178.3	-52480.7	-28471.8	-4359.21	-17786.7	-2647.36	-24293.9	-28737.6	-45750.4	-17034.4	-3256.66	71928.5	74084.4	13294.1	27579.1	35152.2	8445.18	21445
67.7	-7747.83	-62088.5	-91272.6	-10343.1	-72653.8	-80147.3	-30332.7	-990.391	-85703.8	5833.45	3136.26	-9074.97	-34167	-45069.5	-35432.4	-110732	55668.1	-146060	-98621.7	16253.3	-99428.7	-157431	-155416	-63180.2	-128747	-98832.7	-105326	-133690	-140759	-43549.1	-120007	84935.4	-55671.9	-30525.1	-6440.97	-21159.2	-4873.81	-27599.1	-30918.1	-46799	-19438.3	-6632.94	68064.5	73314.4	12168.8	25538.2	33493.8	5519.9	19086.3
67.8	-7953.3	-61963.3	-91582.9	-10385.4	-73164.4	-80834.2	-31272.9	-2316.33	-86022.9	4750.03	2117.36	-10053.1	-35369.3	-46170.9	-37616.5	-110339	52567.5	-145433	-97241	12279.3	-103148	-158354	-157008	-65971.6	-130817	-99764.3	-105081	-135578	-144571	-46068.8	-120065	82410.3	-58707.5	-32428.7	-8805.82	-24544.5	-6811.45	-30900.6	-33060.2	-47767	-21742.2	-10010.8	64202.7	72504.3	10934	23578.4	31850.9	2661.49	16761.8
67.9	-8168.99	-61841.4	-91780.4	-10420	-73887.3	-81523	-32093.6	-3692.48	-86349.2	3664.55	845.929	-11098.9	-36572.7	-47267.3	-39701.8	-109818	49705.6	-144663	-95640.7	8224.42	-106881	-158714	-158204	-68832.8	-132830	-100611	-104716	-137297	-148238	-48473.4	-120078	80005.1	-61675.5	-34310.4	-10811.4	-27972.3	-8975.42	-34158.2	-35161.9	-48698.3	-24024.1	-13372.7	60383.3	71636.4	9659.19	21577.5	30119	-196.304	14473
68	-8458.2	-61697.8	-91913.3	-10448.3	-74656.7	-82124.7	-32920	-5044.32	-86546.1	2767.73	-378.002	-12164.4	-37727.2	-48287.3	-41775.5	-109247	46236.3	-143940	-94089.8	4351.64	-110567	-159357	-159462	-71332.1	-134730	-101378	-104284	-138927	-151758	-50787.9	-119971	77424	-64496.4	-36212.5	-13028.5	-31341.2	-11042.4	-37372.4	-37195.9	-49624.5	-26295.6	-16605.3	56435.9	70794.4	8508.06	19531.3	28440.8	-3074.51	12234.8
68.1	-8655.52	-61481.5	-92021.4	-10465.5	-75087.3	-82602.3	-33748.9	-6153.05	-86691.7	1934.3	-1437.31	-13093.3	-38902.3	-49276.4	-43734.5	-108595	42967.9	-143088	-92444.7	366.219	-114096	-159752	-160650	-73955.1	-136390	-102096	-103809	-140524	-155194	-53217.3	-119825	74768.7	-67270	-38018.9	-15068.9	-34717.3	-13189.6	-40499.8	-39180.5	-50539.2	-28496.9	-19796.2	52517.7	70003.2	7540.34	17492.7	26684.8	-5889.62	9944.04
68.2	-8866.36	-61159	-92123.9	-10468.3	-75263.5	-83128.4	-34376.9	-7328.91	-86798.9	961.533	-2615.16	-14039	-39989.3	-50272.2	-45664.2	-107897	39612	-142128	-90811.3	-3536.5	-117512	-160061	-161517	-76519	-138037	-102725	-103234	-141962	-158603	-55811.1	-119523	72130.9	-70080.7	-39767.1	-17208	-38153.5	-15424.7	-43599.9	-41100.6	-51365.7	-30712.7	-22878	48465	68927.6	6416.42	15487.7	24988.5	-8656.23	7700.61
68.3	-9114.43	-60859.9	-92123.8	-10472.5	-75826.3	-83507.1	-35256.5	-8465.6	-86921.8	151.338	-3794.85	-15076.2	-41090.4	-51230	-47584.2	-107088	36308.4	-141100	-88958.7	-7642.29	-120717	-160135	-162218	-78856.1	-139554	-103319	-102594	-143308	-161815	-58043.8	-119237	69197.7	-72946.9	-41627.5	-19258.1	-41572.1	-17563.8	-46581.6	-42732.5	-52202	-32831.7	-26008	44528.7	67994.7	5410.68	13529.9	23278.4	-11427.5	5491.73
68.4	-9363.42	-60443.7	-92108.7	-10463	-76261	-83953.5	-36048.8	-9669.85	-86775.3	-844.123	-4818.64	-16094.6	-42165.1	-52160	-49133.7	-105922	33076	-139980	-87055.7	-11461.6	-123934	-160183	-162819	-81152.3	-141040	-103864	-101889	-144589	-164890	-60350	-118809	66506.1	-75508	-43650	-21253.7	-44836.8	-19710.8	-49537.7	-44544.6	-52920.5	-34935.3	-29036.9	40443.4	66782.9	4086.15	11563	21526.4	-14239.4	3221.02
68.5	-9531.93	-60051.3	-92014.5	-10433.8	-76660	-84297.1	-36810.9	-10778.9	-86691.3	-1834.84	-6023.54	-17198	-43179.8	-52986.6	-51021.6	-104969	29738	-138755	-85234.8	-15460.2	-126968	-160071	-163440	-83499.6	-142431	-104306	-101150	-145755	-167898	-62486.8	-118362	63634.6	-78274.4	-45531.1	-23468.8	-47983	-21655.1	-52341	-46407.7	-53610	-37018.9	-32057.3	36417.5	65762.1	2914.66	9589.37	20070.3	-16997.6	1009.13
68.6	-9674.63	-59579.3	-91938.8	-10395.2	-76948.4	-84705.6	-37637.7	-11906.8	-86436.3	-3067.04	-7005.97	-18406.6	-44169.6	-53789.4	-52877.3	-103914	26350.5	-137421	-83220.5	-19271.6	-129974	-159919	-163897	-85845.1	-143704	-104690	-100394	-146793	-170711	-64715.5	-117634	60798.8	-81013.3	-47340.4	-25576.2	-51275.7	-23446.3	-55104.1	-48159.4	-54278.9	-39016.3	-34995.1	32329.6	64599.7	1538.5	7572.59	18332	-19680	-1221.28
68.7	-9893.44	-59033	-91710.6	-10350	-77397.8	-85143.3	-38380.9	-13156.6	-86224	-3809.5	-8358.24	-19499.2	-45092.8	-54608.9	-54661.6	-102840	23081.2	-135953	-81115.7	-23170.7	-133040	-159537	-164042	-88145	-144847	-104936	-99491.2	-147802	-173511	-67011	-117148	57983.7	-83702.7	-49059.1	-27641.3	-54605.3	-25440.7	-57877.4	-49869.8	-54903.1	-41023.8	-37926.9	28248.2	63404.2	542.505	5458.81	16632.1	-22403.6	-3413.16
68.8	-10005.9	-58435.4	-91471	-10298.3	-77554.2	-85313.1	-39148.7	-14410.1	-86202.1	-5167.64	-9484.28	-20458.8	-45967.5	-55392.3	-56437	-101670	20094.7	-134447	-79131	-26923.4	-135951	-159032	-163993	-90296.9	-145897	-105162	-98558.7	-148631	-176050	-69186.6	-116333	55021	-86194.4	-50924.4	-29652.3	-57654.4	-27614.2	-60461.3	-51504.1	-55445.9	-42949	-40770.6	24239.5	62190.3	-493.542	3469.05	14903.5	-24984.4	-5591
68.9	-10188.4	-57821.9	-91231.4	-10233.6	-77778.7	-85476.8	-39799.8	-15635.9	-85855.3	-6260.17	-10440.8	-21574.9	-46779	-56129	-58102.1	-100457	16611.1	-132847	-77278.5	-30775.6	-138661	-158473	-163997	-92547	-146876	-105363	-97532.3	-149401	-178479	-71149.3	-115648	51975.2	-88643.5	-52502.2	-31621.8	-60877.6	-29566.4	-62990.5	-53056.3	-55971.6	-44614.8	-43540.6	20221.4	60948.9	-1642.31	1487.55	13176.4	-27543.2	-7762.52
69	-10380.6	-57105	-90895.4	-10155.6	-77799.8	-85759.6	-40431.3	-16852	-85570.8	-7068.88	-11696.2	-22619.9	-47621.1	-56799.3	-59707.2	-99145	13261.8	-131189	-75143.1	-34493.9	-141411	-157792	-163871	-94530.1	-147790	-105481	-96456.9	-150038	-180753	-73111	-114843	48909.3	-91028.4	-54107.7	-33603.1	-64239.2	-31535.5	-65460.8	-54615.2	-56439.1	-46494.8	-46302.1	15784.8	59431.9	-2673.2	-458.43	11389.7	-30094.6	-9891.95
69.1	-10560.6	-56382.9	-90482.2	-10087.1	-78065.8	-85974	-41028.2	-18176.7	-85124	-8056.06	-12827.6	-23555.5	-48422.8	-57408	-61273.6	-97865.2	9891.34	-129367	-72923.9	-38136	-143946	-157010	-163626	-96423.8	-148525	-105538	-95346.7	-150583	-182899	-75155.8	-113823	45944.3	-93357.5	-55705.2	-35517.9	-67235	-33499.6	-67765.9	-56175.5	-56940.8	-48290.9	-49068.4	11816.8	58109.7	-3694.65	-2445.99	9725.5	-32646.1	-11984.3
69.2	-10642.3	-55703	-90064.4	-10003.2	-78084.5	-86185.5	-41729.8	-19417.7	-84782.7	-9122.95	-14056.2	-24427.1	-49131.8	-57985.5	-62793.6	-96512.8	6358.32	-127444	-70658.6	-41916.5	-146328	-156217	-163211	-98253.8	-149173	-105523	-94199.6	-151015	-184892	-76988.1	-112695	42731.9	-95629	-57092.5	-37364.3	-70133.9	-35494.6	-70009.7	-57656.1	-57333.2	-50040.8	-51737.7	7917.33	56920.1	-4801	-4415.01	7905.9	-35144	-14030.5
69.3	-10742.8	-54905.1	-89595.1	-9916.28	-77974.5	-86225	-42462.9	-20519.7	-84124.2	-10105.5	-15102.7	-25327.5	-49790.1	-58578.3	-64261.9	-95063.1	3099.43	-125572	-68361	-45566.2	-148711	-155228	-162908	-99963.8	-149793	-105435	-92971.3	-151344	-186784	-78853.5	-111522	39761.6	-97870.8	-58732.2	-39374.4	-73067.4	-37485.2	-72203.5	-59064	-57711.6	-51778.4	-54387	3935.78	55683	-5851.22	-6392.25	6152.06	-37637.3	-16106.3
69.4	-10863.6	-54032	-89002.4	-9812.38	-77978.5	-86172.5	-42941	-21761.7	-83630.4	-11307.6	-16075.4	-26300.9	-50460.6	-59049.5	-65672.1	-93630.8	-82.2509	-123485	-66117	-49048.5	-151029	-154170	-162324	-101702	-150302	-105281	-91701	-151497	-188529	-80802.3	-110382	36880	-99972.6	-60407.1	-41311.3	-75814.9	-39403.7	-74330.7	-60391.6	-58031.7	-53414.6	-56938	11.4122	54381.3	-6685.62	-8329.55	4393.62	-40087.8	-18164.8
69.5	-10885.2	-53160	-88431.4	-9695.07	-77834.3	-86288.3	-43421.7	-22924.5	-83070	-12426.3	-16949.3	-27268.8	-51064.9	-59480.6	-67041.2	-92089.7	-3320.05	-121422	-63835.5	-52915	-153146	-152848	-161254	-103489	-150616	-105077	-90400.1	-151634	-190113	-82467.1	-109156	33818.1	-102215	-61672.7	-43049.5	-78428.1	-41078.2	-76429	-61996.7	-58351.8	-55048.4	-59490.2	-3838.26	52947	-7665.77	-10274.2	2680.21	-42489.4	-20161.1
69.6	-10978.5	-52208.7	-87763.8	-9587.53	-77524.7	-86153	-43951.4	-24014.5	-82122.5	-13472.1	-17902.7	-27914.8	-51599.1	-59902.9	-68335.7	-90484.2	-6567.52	-119311	-61482.8	-56616.5	-155044	-151559	-160435	-105325	-150847	-104624	-89078.7	-151687	-191529	-84199.7	-107790	30530.7	-104389	-63046.6	-44931.9	-81126.3	-43010.4	-78469.1	-63247.8	-58616.2	-56591.6	-61923.9	-7670.84	51577.6	-8729.8	-12137.5	928.848	-44791.6	-22109
69.7	-11044.1	-51226	-87048.9	-9458.27	-77522.9	-86075.1	-44372.6	-25182.4	-81515.2	-14344.9	-18968.6	-28699.8	-52134.7	-60292.2	-69560.2	-88844.3	-9867.38	-117166	-59156.8	-60084	-156850	-150020	-159357	-107099	-151074	-104294	-87626.6	-151611	-192857	-85837.6	-106273	27595.2	-106374	-64386.2	-46631	-83871.2	-44864.2	-80431.7	-64475.4	-58840.4	-58106.7	-64397.7	-11469.8	50168	-9793.96	-14000.6	-784.779	-47091.5	-24003.4
69.8	-11119.4	-50160.9	-86274.3	-9339.43	-77403.4	-85926.1	-44947.3	-26328.4	-80827.4	-15300	-19844.4	-29509.9	-52624.7	-60579.6	-70687.3	-87118.4	-13359.9	-114846	-56632.3	-63536.6	-158743	-148404	-158084	-108657	-151105	-103920	-86105.6	-151475	-194087	-87398.8	-104700	24349.8	-108434	-65551.9	-48514.8	-86690.2	-46644.6	-82242.3	-65627.5	-59022.3	-59538.2	-66460.2	-15245.4	48522.9	-10791.6	-15897.4	-2488.48	-49360.2	-25845.7
69.9	-11109.8	-49069.6	-85470.8	-9217.4	-77098.1	-85726.4	-45293.1	-27375.7	-80005.3	-16363	-20946.2	-30333	-53082.9	-60825.1	-71706.6	-85276.7	-16601.2	-112366	-54063.2	-67249.3	-160431	-146647	-156729	-109859	-151075	-103425	-84561.8	-151264	-195227	-88943.5	-103175	21380.7	-110154	-66750.8	-50446	-89235.3	-48301.4	-83972.3	-66751.3	-59173.9	-60976.8	-68743.5	-19008.7	47025.4	-11645.2	-17784	-4169.78	-51570.9	-27644.2
70	-11091.7	-47930.6	-84665.5	-9067.23	-77031.8	-85316.3	-45642.8	-28401.3	-78914.7	-17342.8	-22123.4	-31237.6	-53456.3	-60995.1	-72711.3	-83462.7	-19841.3	-109968	-51543.5	-70646.1	-161814	-144725	-155489	-111111	-151009	-102922	-83011.2	-150914	-196188	-90525.2	-101758	18590.6	-111980	-67968.5	-52123.4	-91913.5	-49907.6	-85746.7	-67779.4	-59242	-62305.5	-70974	-22739	45448	-12626.8	-19619.3	-5864.82	-53726	-29509.9
70.1	-11132.2	-46756.7	-83784.5	-8942.61	-76744.8	-84987.8	-46350.6	-29515.6	-77822.9	-18161.8	-23157.6	-32094.6	-53855.9	-61143.9	-73577.8	-81527.6	-23009.8	-107499	-48968.1	-73982.6	-163172	-142882	-154051	-112688	-150821	-102344	-81430.9	-150475	-197033	-92015.5	-99992.6	15535.7	-113675	-69182.7	-53695	-94360	-51531.1	-87333.5	-68780.3	-59276.1	-63636.6	-73138	-26391.4	43814.2	-13488.7	-21500.3	-7552.74	-55876.4	-31260.2
70.2	-11231.8	-45602.1	-82842.2	-8776.35	-76322.3	-84536.3	-46745.1	-30551	-76754.2	-19365.1	-24183.2	-32838.8	-54330.4	-61276.9	-74398.2	-79459.4	-26303.1	-104896	-46532.4	-77281.5	-164382	-140793	-152381	-113906	-150568	-101759	-79775	-150015	-197761	-93338.4	-98209.7	12710	-115499	-70327.8	-55259.1	-96793.5	-53167.8	-88883.4	-69733.3	-59269.4	-64934.7	-75225.8	-30002.2	42370	-14395.3	-23333	-9261.65	-57911.7	-32927.1
70.3	-11195.2	-44361.3	-81939	-8614.23	-76079.7	-84193.7	-47194.9	-31657.5	-75744.3	-20222.6	-24987.5	-33474.7	-54591.4	-61342.6	-75172.1	-77414.5	-29516.9	-102186	-44084.3	-80468.9	-165541	-138762	-150746	-115021	-150206	-101089	-78067.1	-149526	-198308	-94540	-96315.5	9747.03	-117154	-71321.6	-56809.7	-99090.6	-54641	-90302.6	-70610.6	-59230.8	-66171.7	-77217.5	-33617.5	40745.7	-15105.3	-25119.2	-10962.4	-59987.6	-34582.1
70.4	-11220.8	-43091.4	-80897.1	-8430.88	-75587.5	-83705.5	-47550.2	-32562.2	-74645.6	-21288.1	-26153.3	-34199.6	-54812.2	-61383.4	-75896.8	-75305.8	-32608.7	-99527.1	-41438	-83564.7	-166692	-136640	-148889	-116183	-149736	-100407	-76313	-149177	-198702	-95918.7	-94462.1	6645.51	-118862	-72462.9	-58458.5	-101331	-56308.4	-91685.1	-71387.8	-59163.5	-67326.3	-79096.9	-37155.9	39201.9	-16069.2	-26906.7	-12569.7	-62020.1	-36211.5
70.5	-11210.3	-41795.5	-79795.9	-8247.07	-75135.5	-83150.9	-47861.5	-33640.5	-73457.6	-22210.9	-27260.6	-34974	-54958.4	-61315.5	-76490.9	-73139.9	-36078.9	-96640	-38822	-86535.4	-167587	-134633	-147053	-117279	-149155	-99620.9	-74555.2	-148456	-199029	-97045.9	-92412.7	3552.92	-120153	-73555.2	-60068.1	-103502	-57861.3	-93010	-72151.8	-59094.3	-68404.9	-81067.4	-40667.7	37650.6	-16945	-28648.5	-14125.7	-63964.8	-37833.3
70.6	-11185.7	-40427.1	-78650	-8064.85	-74755.9	-82573.1	-48128.9	-34533.9	-72381.4	-22852.5	-28211.3	-35529.3	-55026.6	-61206.1	-77076.6	-70913.6	-39236.1	-93825.8	-36153	-89625.5	-168265	-132290	-145038	-118220	-148491	-98770.1	-72789.8	-147589	-199459	-98262.9	-90456.2	620.735	-121605	-74359.2	-61650.4	-105619	-59355.5	-94247.6	-72828.5	-59013.5	-69456.3	-82831.3	-44136.1	36201.2	-17618.2	-30396.6	-15756.9	-65891.9	-39362.4
70.7	-11164.4	-39051.8	-77512.8	-7873.61	-74118.5	-82028	-48423.2	-35389.6	-71143.4	-23905.4	-29307.6	-36055.2	-55131.7	-61027.8	-77615.6	-68651.9	-42194.7	-90992.6	-33710.1	-92483.1	-168730	-129819	-142843	-119224	-148099	-97918.4	-70990.3	-146679	-199463	-99242.4	-88334.5	-2478.55	-122832	-75310.2	-63403.5	-107442	-60765.9	-95423.7	-73486.6	-58792.3	-70516.4	-84613.5	-47638.4	34858.9	-18359.4	-32110.4	-17350.9	-67705.5	-40830.5
70.8	-11181.2	-37619.1	-76274.6	-7674.69	-73785	-81579.7	-48735.6	-36332.9	-69778.3	-24718.1	-30269.9	-36810.9	-55185.5	-60741.5	-77994	-66322.6	-45150.8	-88215.9	-30864	-95458.9	-169159	-127193	-140511	-120041	-147275	-96967.4	-69159.6	-145653	-199394	-100291	-86175.6	-5432.84	-124048	-76196.1	-64761.3	-109390	-62210.6	-96472.4	-74104.6	-58609	-71496.1	-86291.3	-51035.2	33374.7	-19044.7	-33801.6	-18909.8	-69436.6	-42229
70.9	-11183.7	-36159.9	-75029.1	-7472.05	-73045.5	-80769.3	-48921.8	-37159	-68159.3	-25586.5	-31063.1	-37475.9	-55155	-60488.3	-78330.7	-63982.6	-48210.3	-85335	-28203.7	-98129.9	-169541	-124620	-138241	-120788	-146366	-95958.5	-67273.4	-144606	-199192	-101184	-84068	-8448.59	-125077	-76953.2	-66248.6	-111196	-63638.6	-97440.7	-74633.2	-58371.4	-72421.7	-87832.6	-54456.5	31864.9	-19755.7	-35416.5	-20430.8	-71168.3	-43607.4
71	-11045.5	-34644.8	-73767.8	-7266.76	-72416.6	-80044.8	-49240	-37975.5	-66958.3	-26483.2	-31749.4	-38147.3	-55113.7	-60229.8	-78668	-61657.9	-51268.1	-82238.1	-25665.4	-100924	-169814	-122017	-135803	-121482	-145448	-94901.3	-65327.5	-143483	-198819	-101993	-81945	-11356.5	-126041	-77843.2	-67609.1	-113062	-65030.5	-98349.7	-75145.3	-58051	-73289.7	-89374.6	-57680.2	30141.7	-20456.4	-37021.5	-21945.2	-72802.9	-45010.4
71.1	-10982.8	-33093.6	-72402.5	-7051.37	-71780.9	-79285.2	-49384.7	-39005.3	-65534.6	-27607	-32638.2	-38600.6	-54987.3	-59873.6	-78925.9	-59250.1	-54263.6	-79149.6	-23013	-103561	-169962	-119276	-133354	-121968	-144455	-93819.3	-63366.8	-142281	-198325	-102833	-79703.5	-14226.2	-126936	-78618.3	-68969.8	-114959	-66200.5	-99151.1	-75634.5	-57742.7	-74097.3	-90821	-60913.5	28433	-21287.4	-38568	-23358.2	-74404.4	-46260
71.2	-10848.1	-31552.2	-70989.9	-6839.05	-71365.3	-78306	-49718.1	-40022.3	-63822.3	-28706.2	-33312.2	-39105.8	-54844.2	-59487.3	-79209	-56883.6	-57280.8	-76038.1	-20274.4	-106178	-170040	-116474	-130691	-122476	-143334	-92726.6	-61349	-141046	-197608	-103460	-77623.3	-17215.5	-127750	-79462.2	-70160.9	-116643	-67584.4	-99939.7	-76096.2	-57406.6	-74814.2	-92256.7	-64067	26848	-22139.7	-40098.5	-24855	-75960.5	-47449.4
71.3	-10783	-29941.2	-69531.3	-6614.92	-70512.4	-77392.2	-49725.1	-40828.2	-62279.5	-29700.7	-34017	-39497.3	-54688.7	-59104.6	-79378.3	-54470.5	-60255.6	-72830	-17760.9	-108500	-169729	-113701	-127961	-122747	-142169	-91514.7	-59341.9	-139716	-196896	-104116	-75269.7	-20019.5	-128443	-80090.6	-71401.4	-118159	-68840.2	-100627	-76747	-57011.6	-75508.1	-93582.8	-67242.7	25212.3	-22993.2	-41625.1	-26283	-77469.1	-48634.3
71.4	-10636.3	-28401.5	-68024.4	-6380.51	-69760.9	-76478.8	-49876.6	-41645.6	-60972.8	-30464.6	-34849.2	-39990.7	-54505.1	-58685.3	-79845.5	-51986.4	-63146.6	-69683.2	-15198.1	-110941	-169551	-110747	-125181	-123034	-140879	-90135.2	-57286.9	-138262	-196063	-104740	-72859.6	-23019.8	-129154	-80654.2	-72703.5	-119614	-69893.2	-101232	-77103.3	-56627.7	-76158.7	-94853.1	-70327.9	23771.2	-23554.8	-43081.2	-27706.1	-78823	-49695.6
71.5	-10628.3	-26780.5	-66491.7	-6149.3	-68786.5	-75545	-49728.5	-42447.9	-59457	-31370.2	-35564.4	-40292.1	-54257.6	-58171	-79850	-49530.7	-65961.5	-66441.2	-12682.3	-113239	-169075	-107878	-122332	-123404	-139559	-88881.7	-55214.7	-136698	-195106	-105180	-70500.2	-25909.6	-129659	-81128.3	-73782.7	-120959	-70987	-101709	-77379.9	-56155.4	-76705.8	-96018.8	-73230.7	22080.7	-24268.7	-44524.8	-29320.2	-80151.9	-50748.2
71.6	-10492.3	-25128.8	-64852.1	-5924.07	-67945.8	-74511	-49593.5	-43229.5	-57894.1	-32201.1	-36290.9	-40585	-53955.7	-57635.6	-79872.2	-47093.2	-68871.9	-63199.2	-10148.7	-115643	-168374	-104589	-119505	-123523	-138141	-87529.5	-53076.2	-135114	-194049	-105592	-68096	-28752.4	-130170	-81610.9	-74983.1	-122122	-72224.8	-102153	-77627.8	-55659.4	-77173.5	-97184.1	-76106.9	20519.2	-24926.8	-45888.9	-30656.6	-81460.5	-51756.3
71.7	-10397.9	-23450.9	-63267.7	-5690.42	-66986.3	-73320.7	-49603.1	-43903.5	-56124.4	-33179.6	-36870.2	-40877.8	-53621.7	-57080.6	-79825.4	-44696.5	-71672.8	-59730.9	-7478.53	-117773	-167539	-101506	-116537	-123703	-136639	-86223.7	-50979.4	-133345	-192720	-106073	-65684.8	-31609	-130555	-82003.6	-76096.4	-123184	-73338.2	-102422	-77775.8	-55173.2	-77584.7	-98198.5	-78924.9	19014.9	-25375.1	-47204.1	-31995.9	-82588.7	-52682.9
71.8	-10277.9	-21732.3	-61606.7	-5455.53	-66093.2	-72134.2	-49462.8	-44650	-54359.7	-33928.7	-37663.6	-41368.8	-53302.2	-56464.1	-79699.1	-42217.1	-74581.7	-56349.5	-4773.35	-119923	-166781	-98252.1	-113498	-123786	-135060	-84848.3	-48807.4	-131610	-191397	-106431	-63107.9	-34248.3	-130799	-82345.7	-77148.3	-124448	-74300.6	-102693	-77948.5	-54679.3	-78018.2	-99168	-81708.4	17177.7	-26006.5	-48501.2	-33321	-83850.7	-53578.1
71.9	-10145.4	-19981.4	-59865.9	-5206.29	-65056.4	-70869.3	-49377.3	-45191.1	-52535.3	-34657.4	-38436	-41667.4	-52955.8	-55842.9	-79543.9	-39751.9	-77316.3	-52982.9	-2112.5	-121941	-165899	-95065.2	-110193	-123743	-133392	-83389.6	-46669.6	-129784	-189874	-106698	-60495.3	-36829.7	-130991	-82838.9	-78174.3	-125508	-75200.9	-102942	-78059.2	-54126.4	-78635.6	-100134	-84407.2	15510.4	-26491.3	-49755.8	-34580.7	-84980.9	-54422.9
72	-9995.41	-18264.5	-58140	-4979.17	-64249.7	-69523.1	-49093	-45735.9	-50875.1	-35528.1	-39095.8	-41934.9	-52575	-55159.7	-79371.1	-37268.6	-79966.3	-49470.8	448.793	-123945	-164763	-91652.8	-106929	-123497	-131620	-81900.8	-44468.1	-127899	-188374	-106725	-57983.2	-39511.1	-131009	-83183.9	-79173.3	-126362	-76253.2	-103083	-78061.2	-53605.1	-78926.9	-100976	-86654.6	14075	-27087.7	-50960.8	-35754.3	-86029.9	-55210
72.1	-9774.45	-16536.1	-56378.9	-4733.74	-63190.8	-67992.7	-49002.5	-46177	-49068	-36285.6	-39613.9	-42223.3	-52162.8	-54486.8	-79235.5	-34735.2	-82510.2	-45989.5	3050.48	-125845	-163486	-88166.6	-103617	-123382	-129819	-80429.1	-42248.8	-125890	-186686	-106822	-55347.2	-42282.4	-131067	-83502.4	-80189.5	-127125	-77168.6	-103193	-77994.7	-52967.2	-79155.6	-101703	-89184.2	12617.5	-27752.2	-52133.1	-37007.3	-87005.2	-55889.8
72.2	-9597.19	-14743.8	-54563.2	-4471.47	-62217.4	-66388.8	-48662.9	-46843.2	-47103	-37009.5	-40213.6	-42469.9	-51685.9	-53783.4	-78962.9	-32268.3	-84959.7	-42544.9	5613.31	-127563	-162271	-84460	-100414	-123092	-127993	-78869.8	-40020.3	-123839	-184869	-106840	-52847.7	-44847.9	-131124	-83790.5	-80995.6	-127765	-78025.7	-103332	-77867.9	-52352.3	-79330.5	-102397	-91785.3	11012.5	-28146.2	-53252.4	-38143.5	-87908.1	-56550.1
72.3	-9429.17	-12934	-52698	-4206.03	-61262.8	-64960.2	-48449.8	-47444.5	-45333.1	-37763.1	-40750.7	-42603.8	-51225.1	-53029.4	-78730.8	-29819.6	-87518.8	-39097.1	8198.59	-129264	-160747	-80847.1	-96993.6	-122818	-126012	-77251.2	-37775.7	-121728	-182937	-106778	-50360.6	-47508.1	-130858	-84016.9	-81830.5	-128314	-78893.7	-103298	-77724.9	-51708.5	-79462.4	-102998	-94247.9	9427.58	-28647.3	-54345.6	-39282.8	-88737.9	-57096.1
72.4	-9209.38	-11176.6	-50878.4	-3963.66	-60268.8	-63418.6	-48454.5	-47985	-43406.1	-38306.9	-41251.6	-42726	-50729	-52331.2	-78447.6	-27286	-90061.1	-35730.3	10780	-131024	-159284	-77302.6	-93341.5	-122494	-124013	-75579.6	-35541.2	-119616	-180932	-106630	-47752	-50157.1	-130451	-83932.2	-82516	-128943	-79687.4	-103196	-77566.4	-51010	-79563.5	-103545	-96639.5	7849.49	-29173.5	-55405.2	-40414.4	-89549.2	-57618.3
72.5	-9073.15	-9344.44	-48947.1	-3702.35	-59053.1	-61782.1	-48238.2	-48283.5	-41490	-38999.7	-41806.3	-42745.9	-50184.8	-51610.3	-78144.8	-24845.5	-92530.3	-32249.3	13270.1	-132402	-157626	-73699.6	-89821.5	-122050	-121986	-73845.6	-33269.5	-117401	-178794	-106704	-45208	-52723.7	-129957	-84127.9	-83278.6	-129515	-80458	-103071	-77317.2	-50311.9	-79592.7	-104049	-98931.9	6389.88	-29518.8	-56393.3	-41506	-90292.7	-58094.5
72.6	-8871.46	-7514.91	-47010.2	-3445.35	-57908.7	-60272.9	-47882	-48741.3	-39610.4	-39905.6	-42359	-43019.4	-49672.6	-50837.2	-77845	-22443.3	-94819.5	-28896.6	15771.2	-133935	-155856	-70019	-86239.1	-121266	-119874	-72293.9	-30988.8	-115122	-176617	-106476	-42521.8	-55239.4	-129400	-84348.1	-83908	-129813	-81111.4	-102826	-77040.6	-49564.2	-79627.5	-104421	-101184	4784.24	-29842.2	-57370	-42531	-90958.6	-58522.7
72.7	-8628.16	-5708.62	-45010.3	-3179.89	-56562.9	-58584.1	-47497.6	-49197.8	-37497.9	-40605.1	-42767.3	-43180.4	-49160.6	-49999	-77543.3	-20044.2	-97034.6	-25595.7	18167.5	-135202	-153847	-66448.1	-82699.7	-120412	-117649	-70548.3	-28740.1	-112790	-174331	-106012	-39783.3	-57784.6	-128747	-84395.2	-84638.7	-129934	-81494.7	-102475	-76669.2	-48737.1	-79580.7	-104714	-103379	3214.8	-30347.9	-58291.7	-43548.9	-91585.1	-58955.3
72.8	-8483.96	-3926.15	-42983.8	-2915.17	-55404.4	-57039	-47314.2	-49678.6	-35275.5	-41307	-43287.6	-43249.3	-48593.6	-49203.1	-77247.3	-17614.6	-99299.8	-22209.2	20542.7	-136460	-151711	-62765	-79202	-119746	-115447	-68757.2	-26481.7	-110411	-171872	-105650	-37139.5	-60133.6	-127918	-84355.2	-85122.4	-129965	-81869	-102106	-76318.5	-47936.5	-79461.6	-105320	-105500	1793.23	-30754.3	-59135.6	-44524.6	-92077.7	-59349.1
72.9	-8274.96	-2084.54	-40935.8	-2650.6	-54219.3	-55338.6	-47052.8	-50121.8	-33360.7	-41672.6	-43574.5	-43395	-47966.7	-48413	-76901.7	-15276.9	-101394	-18794.5	22823.8	-137399	-149416	-59063.1	-75599.8	-119253	-113124	-66944.7	-24202.3	-107944	-169285	-105229	-34444.6	-62696	-127130	-84240.1	-85459.6	-130190	-82492	-101651	-75851.9	-47123.3	-79275.3	-105520	-107526	412.546	-31266.7	-59915.5	-45517.8	-92585.4	-59672.6
73	-8125.5	-310.97	-38816.7	-2389.41	-52760.6	-53515.8	-46397.3	-50553	-31538.3	-42174.9	-43848.5	-43328.4	-47381.5	-47539.4	-76462.5	-12952.9	-103287	-15276.6	25154.3	-138514	-147177	-55292.1	-71860.5	-118284	-110773	-65082.7	-21909	-105380	-166629	-104784	-31769.1	-65239	-126160	-84177.4	-85927.6	-130137	-83088.9	-101020	-75428	-46298.1	-79097	-105639	-109391	-1178.08	-31653.4	-60671.6	-46410.8	-93040.2	-59901.5
73.1	-7908.31	1456.29	-36675.9	-2121.72	-51468	-51659.1	-45759.4	-50848.6	-29484.6	-42635.4	-44198.5	-43344	-46644.9	-46662.8	-76062.8	-10645.4	-105237	-11808.8	27393.3	-139519	-144728	-51468.5	-67861.9	-117248	-108338	-63211.9	-19545.4	-102834	-163835	-104351	-29038.4	-67537.5	-125024	-84141.7	-86488.5	-129972	-83478.1	-100384	-74888.3	-45440	-78793.6	-105678	-111258	-2543.37	-32180.3	-61358	-47241.1	-93413	-60119.7
73.2	-7667.34	3261.45	-34534.3	-1857.15	-50263.2	-49934.5	-45160.2	-51212	-27378	-42889.8	-44350.6	-43377.1	-45998	-45734.8	-75632.6	-8425.93	-107080	-8544.62	29808.4	-140269	-142345	-47743.6	-64013.7	-116296	-105820	-61325.4	-17207.8	-100189	-161017	-103788	-26379.1	-69802.4	-123847	-83743	-87039.4	-129607	-83717.6	-99712.9	-74309.6	-44601.7	-78482.7	-105693	-113053	-4040.04	-32532.7	-62058.3	-48017	-93694.4	-60353.8
73.3	-7492.95	5062.73	-32302.8	-1596.99	-48798	-47965.7	-44759.4	-51485.9	-25214	-43436.8	-44660.4	-43352.3	-45293.9	-44805.6	-75117	-6115.23	-108990	-5142.49	32220.6	-140959	-139803	-44146.7	-59948	-115193	-103357	-59405.4	-14846.2	-97456.7	-158124	-103198	-23651.3	-72247.1	-122594	-83610.3	-87343.5	-129233	-84133	-98939.6	-73713.9	-43717.2	-78076.8	-105689	-114747	-5396.3	-32933.9	-62675.5	-48783.7	-93953.6	-60467.9
73.4	-7276.53	6873.99	-30130.2	-1332.7	-47332.3	-46164.5	-44269.6	-51754	-23107.4	-43910.4	-44800.9	-43355.8	-44604.2	-43857.5	-74576.9	-3905.08	-110874	-1820.25	34457.5	-141543	-136990	-40341.5	-56064	-113879	-100738	-57387.2	-12583.2	-94698.5	-155173	-102338	-20880.9	-74522.5	-121274	-83111.6	-87600.3	-128707	-84336.4	-98079.8	-73083	-42790.1	-77674.9	-105556	-116317	-6744.73	-33245.8	-63249.5	-49499.3	-94163.7	-60576.5
73.5	-7041.64	8648.35	-27936	-1077.06	-45637.7	-44238.6	-43653.4	-51870.9	-21148.1	-44354.7	-44852.2	-43202.8	-43884.3	-42949.3	-74033.7	-1727.79	-112554	1600.72	36594.7	-142083	-134074	-36382.1	-52192.4	-112670	-98085.6	-55437	-10230.9	-91934.1	-152053	-101393	-18209.5	-76611.8	-119993	-82722	-87771.9	-128263	-84673.2	-97153.8	-72414.4	-41809.3	-77262.6	-105288	-117806	-8023.53	-33517	-63790.4	-50217.2	-94338.4	-60621
73.6	-6789.09	10464.4	-25694.7	-820.631	-44007.3	-42375.4	-43095.4	-52181.4	-19146.1	-44816.1	-44948	-43096.6	-43173.8	-42009.1	-73434.4	376.445	-114363	4848.02	38540.6	-142584	-130982	-32571.6	-48162.3	-111334	-95421	-53433	-7852.18	-89084.5	-148536	-100367	-15502	-78851.7	-118292	-82431.2	-87874.6	-127459	-84919.5	-96122.4	-71725.8	-40834.4	-76820.3	-105035	-119250	-9250.9	-33818.2	-64255	-50871.7	-94454.5	-60646.7
73.7	-6467.72	12294.2	-23412.6	-554.261	-42559	-40425.7	-42474.5	-52426.3	-17057.2	-44970	-45012.3	-42627.9	-42426.8	-41069.8	-72492.7	2457.38	-115973	8197.81	40572	-143166	-128130	-28824.3	-44364.1	-109718	-92689.8	-51360.7	-5520.1	-86186.4	-145197	-99566.5	-12858.1	-80958.4	-116605	-81851.7	-87819.9	-126904	-85109.5	-95079.8	-70952.4	-39839.8	-76262.9	-104672	-120512	-10732.2	-33980.4	-64703.1	-51518.7	-94493.7	-60632.4
73.8	-6211.64	14018.4	-21139.3	-304.034	-40857.3	-38182.8	-41749.6	-52594.8	-14956.8	-45350.8	-44861.9	-42302.3	-41688.6	-40198.5	-71893.7	4547.27	-117638	11703.7	42572.2	-143289	-124963	-25070	-40434.5	-108179	-89939.5	-49345.6	-3174.59	-83284	-141858	-98614.8	-10328.8	-83007.8	-114924	-81383.8	-87758.6	-126112	-85344.9	-93962.4	-70134.1	-38856.4	-75647.8	-104253	-121721	-12054.1	-34319.5	-65076.9	-52106.1	-94462	-60582
73.9	-5964.21	15787.9	-18837.7	-48.8788	-39306.7	-36314	-41063.8	-52639.1	-12892.6	-45653.7	-44673.1	-42044	-40987.8	-39262.7	-71273.4	6568.2	-119217	14989	44391.1	-143516	-121700	-21306.9	-36564.9	-106528	-87176	-47281.7	-891.464	-80342	-138406	-97594	-7777.48	-85043.4	-113224	-80947.2	-87799.8	-125146	-85443.2	-92804.3	-69321.8	-37828.7	-75000.9	-103824	-122825	-13297.2	-34572.1	-65440.5	-52655.3	-94379.9	-60449.3
74	-5745.86	17529.7	-16516.3	213.614	-37850.1	-33976.9	-40232.3	-52579.2	-10516.6	-45873.7	-44856.2	-41685.1	-40208.7	-38305.7	-70516	8511.97	-120391	18341.6	46336.6	-143645	-118203	-17406.6	-32645.4	-104963	-84290.3	-45229.9	1322.74	-77369.3	-134914	-96578.5	-5034.76	-86881.2	-111410	-80247.1	-87661.5	-123996	-85372.1	-91515.4	-68409.6	-36846.3	-74329.4	-103286	-123913	-14563.3	-34713	-65699.7	-53188.1	-94245.9	-60236.6
74.1	-5506.06	19261.7	-14181.1	456.485	-36217.3	-31837.4	-39436.6	-52439.4	-8446.49	-46040.6	-44684.6	-41391.2	-39446	-37375.8	-69770	10460.6	-121582	21457.9	48114.1	-143599	-114576	-13591.7	-28613.2	-103294	-81371.2	-43081.7	3578.9	-74365.2	-131359	-95213.6	-2379.35	-88617.6	-109610	-79508.9	-87573.4	-122665	-85323.2	-90261.1	-67461.3	-35794.8	-73570.5	-102714	-124902	-15802.8	-35020.7	-65981.5	-53679.4	-94028.1	-60037.2
74.2	-5294.61	21005.6	-11885.9	704.854	-34493.9	-29691.5	-38536.6	-52283.2	-6256.31	-46039.5	-44713.2	-41066.7	-38708.9	-36399.3	-69039.5	12315	-122727	24535.9	49855.4	-143626	-110986	-9688.19	-24814.4	-101477	-78477.6	-40955.3	5774.7	-71296.3	-127741	-93904.6	330.662	-90256.6	-107444	-78762.7	-87587	-121300	-85092.5	-88929.2	-66441.7	-34760.9	-72827.2	-102114	-125742	-16920.8	-35096	-66140	-54038.9	-93781.3	-59840.6
74.3	-5009.49	22663.2	-9576.44	939.583	-33075.3	-27660.1	-37883.4	-52147.4	-3991.29	-46226.8	-44557.2	-40840.9	-37886.4	-35375.4	-68300.1	14164.3	-123819	27694.5	51653.8	-143521	-107585	-5914.7	-21031.4	-99730.3	-75519.5	-38829.7	7976.37	-68190.7	-123931	-92653.1	2861.93	-92036.3	-105427	-78028.1	-87578.8	-119842	-85088.1	-87528.5	-65453.4	-33688.4	-72042.9	-101381	-126461	-18014.8	-35169.3	-66211.1	-54444.7	-93382.1	-59563.3
74.4	-4779.88	24364.1	-7291.36	1177.71	-31569.8	-25386.7	-37027.5	-52095.9	-1471.79	-46401	-44507.8	-40366.6	-37089.6	-34444.7	-67557.8	15993.2	-124914	30812.9	53519.3	-143372	-103872	-2199.16	-17152.9	-97962	-72506.6	-36752.5	10124.9	-65087.1	-120070	-91252.3	5373.54	-93532.6	-103159	-77160.8	-87415.5	-118448	-85089.6	-86098.4	-64454.7	-32592	-71205.6	-100568	-127119	-19086.1	-35393.8	-66257.5	-54791.2	-92984.6	-59271.1
74.5	-4381.58	26031.4	-4952.18	1423.46	-29918.5	-23147.3	-36328.9	-51786.8	739.125	-46501.1	-44447.6	-39985.1	-36235.1	-33470.9	-66746.4	17811.7	-125812	33813.8	55208.7	-142954	-100208	1626.37	-13210.3	-95917.6	-69484.8	-34551.5	12280.5	-62036	-116106	-89957.8	7951.28	-95007.8	-100794	-76244.4	-87161.6	-117187	-84813.8	-84702.6	-63352	-31527	-70313.8	-99709.8	-127797	-20120.1	-35576.8	-66285.4	-55038.8	-92498.7	-58894.6
74.6	-4205.12	27686	-2650.91	1670.7	-28304.8	-20710.4	-35480.6	-51529.9	3132.37	-46459.7	-44386.3	-39573.3	-35378.9	-32451.1	-65921.8	19559.7	-126657	36771.2	56806.8	-142478	-96374.9	5187.52	-9129.63	-93792.3	-66445.5	-32335.4	14635.8	-58838	-112172	-88565.8	10444.8	-96491.2	-98466.4	-75241.2	-86669.6	-115668	-84265.3	-83168	-62248.1	-30412.7	-69396	-98795.5	-128339	-21247.2	-35635.3	-66261.9	-55256.9	-91932.9	-58517.7
74.7	-3884.34	29266	-302.587	1891.1	-26774.6	-18455.7	-34566.5	-51509.4	5190.78	-46431.9	-44334.8	-39098.8	-34554.3	-31402	-64993.9	21376.1	-127472	39441.7	58243	-141969	-92454.4	8990.64	-4958.98	-91539.2	-63398.4	-30129.5	16697.5	-55673.4	-108277	-87107	12944.3	-97903.2	-95810.6	-74409.7	-86270.5	-114080	-83999.7	-81658	-61159.8	-29323.8	-68492.8	-97868.8	-128759	-22319.1	-35854.9	-66146.3	-55424.3	-91371.4	-58111.8
74.8	-3622.96	30817.6	2033.57	2133.52	-25141.9	-16326	-33734.7	-51309.7	7179.04	-46474.9	-43950.2	-38639.4	-33687.2	-30374.1	-64084.3	23063	-128310	42199	59804.3	-141315	-88329.4	12499.4	-1164.55	-89346.4	-60310.7	-27905.9	18747	-52460.9	-104288	-85423.6	15355.8	-99492.6	-93305.3	-73339.5	-85847.6	-112403	-83633.7	-80066.7	-59995	-28162.3	-67511.4	-96865.9	-129062	-23270	-35870.6	-66031.9	-55544.6	-90704.6	-57624.7
74.9	-3288.66	32342.6	4392.76	2339.62	-23580.5	-14073.3	-32920.1	-51263.1	9100.38	-46580.6	-43545.6	-38274.6	-32761.3	-29318.2	-63224.9	24840.7	-128916	45044.4	61241.2	-140480	-83900.2	16169.3	2687.65	-87178.1	-57259	-25725.8	20768.8	-49214.5	-100273	-83691.4	17748.5	-100853	-90706.3	-72200.4	-85428.3	-110410	-83168.3	-78422.2	-58810.9	-27036	-66437.7	-95763.2	-129306	-24195.2	-36032.4	-65830.9	-55658.4	-89931.7	-57092.3
75	-2962.26	33851.9	6720.9	2573.42	-21894.6	-11645.8	-31846.6	-51089.9	11229.1	-46691.3	-43292.5	-37717.9	-31812.3	-28296.6	-62235.9	26569.4	-129541	47750.5	62513	-139622	-79667.5	19769.4	6272.56	-85130.9	-54159.2	-23525.9	22756	-45970.6	-96146.2	-82253.9	20197.9	-102129	-87991.6	-71075.4	-84956.3	-108322	-82556.1	-76740.2	-57643.9	-25855.3	-65329.7	-94579.4	-129464	-25185.8	-35979	-65626.7	-55710.3	-89145.3	-56544.7
75.1	-2664.68	35357.8	9101.73	2789.24	-20144.4	-9407.73	-30776.9	-50982	13425.2	-46475.8	-43340.5	-37156.1	-30874.3	-27197.1	-61136.7	28258.9	-130049	50359.4	63842.1	-138651	-75480.3	23335.7	10111.1	-82891.1	-50985.2	-21292.3	24741.1	-42792.8	-91994.6	-80393.6	22455.9	-103319	-85399.8	-69912.7	-84293	-106066	-82060	-75076	-56424.9	-24728.8	-64223.8	-93344	-129580	-26248.4	-35860.1	-65367.3	-55699.8	-88321.9	-55953.1
75.2	-2422.87	36860.2	11430.2	3004.61	-18576.3	-7236.16	-29826.4	-50624.3	15559.2	-46527.4	-42984.3	-36615.1	-29945.6	-26051	-60141.3	30017.6	-130290	52816.5	65067	-137591	-71077.4	26698.9	14028.6	-80555	-47793.1	-19060.9	26670.9	-39575.9	-87782.4	-78694.3	24940.8	-104530	-82515.5	-68798.3	-83727.5	-104007	-81494.2	-73239.4	-55175.8	-23571	-63104	-92086.9	-129495	-27182	-36015.6	-65065	-55611.5	-87479.1	-55314.9
75.3	-2158.25	38301	13796.3	3215.87	-16859.3	-4754.74	-28866.7	-50470.6	17576.9	-46614.1	-42788.7	-36072.6	-28966.8	-24938	-59036.5	31710.9	-130652	55382.6	66277	-136572	-66760.5	29948	17663.4	-78145.9	-44608.5	-16927.9	28594.7	-36274.1	-83587.7	-76954.7	27264	-105584	-79600.3	-67567.4	-83026.3	-101784	-80908.2	-71434.9	-53919.2	-22376.5	-61899.8	-90816.3	-129416	-28072.7	-36006	-64673.2	-55518.6	-86479.2	-54720
75.4	-1841.32	39816.1	16139.1	3422.41	-15138.6	-2505.72	-27856.4	-50106.7	19692.7	-46508.3	-42402	-35555.9	-27971.6	-23708.4	-57857.1	33341.5	-130783	58030.1	67286.7	-135385	-62110.1	33369	21128.8	-75668.9	-41417.8	-14737	30425.2	-33035.8	-79292.9	-75081.8	29540.9	-106586	-76800	-66435	-82329.7	-99543.8	-79979.7	-69586.9	-52614.3	-21221.8	-60657.4	-89476.3	-129223	-29209.8	-35869.9	-64270	-55343.8	-85435.4	-54044
75.5	-1544.76	41172.3	18453.1	3615.7	-13458.5	-100.274	-26623.4	-50070.1	21675.9	-46501.1	-41992.7	-34969.1	-26939	-22462.7	-56648.4	35010.2	-130769	60366.1	68346.6	-134128	-57616	36571.5	24734.6	-73085.7	-38242.9	-12554.3	32278.3	-29764.8	-75061.3	-72919.7	31812.2	-107585	-73564.3	-65196.2	-81479.3	-97060.4	-79267	-67753.7	-51261.2	-19838.8	-59406.6	-88063.4	-128974	-29998	-35872.5	-63785.2	-55173.8	-84354.5	-53317.2
75.6	-1292.65	42546.8	20766.6	3822.74	-11773.8	2503.2	-25700.9	-49896.3	23640.7	-46117	-41635.7	-34355.6	-25908.6	-21236.5	-55378.5	36724.5	-130902	62878.8	69455.1	-132613	-53100.4	39893.9	28388	-70713.3	-35100.3	-10376.9	34056.8	-26536.8	-70772.6	-70671.4	33869.2	-108443	-70475.2	-63730.8	-80585.3	-94688.4	-78419.2	-65810	-49890.7	-18686.2	-58077.9	-86586.9	-128614	-30705.8	-35889.7	-63232.2	-54943.3	-83157.6	-52590.1
75.7	-1120.36	43819.1	23073.3	4006.51	-10014.9	4794.9	-24623.2	-49483.3	25446	-45947.4	-41286.3	-33522.8	-24800.4	-20029.9	-54056.1	38382.9	-130834	65393.6	70469.1	-131237	-48610.5	43229.5	31982.2	-68197	-31953.9	-8224.2	35796.3	-23284.8	-66432.1	-68602.4	35931.7	-109112	-67253.4	-62196.1	-79620.6	-92319	-77685.2	-63857	-48532.1	-17552.2	-56728.6	-85066.1	-128165	-31490.9	-35657.6	-62640.1	-54632.9	-81956.5	-51820.7
75.8	-776.184	45110.9	25289.1	4207.47	-8303.39	7082.28	-23434.5	-48978.8	27314.6	-45678.8	-40851.5	-32987.7	-23743.2	-18804.4	-52667.3	39995.9	-130611	67550.5	71183.2	-129696	-43950	46434.3	35550.6	-65586.2	-28705	-6051.44	37516.7	-20080.4	-62103.7	-66468.5	37932.5	-109835	-64074.2	-60670.1	-78758.5	-89927.8	-76894.4	-61891.2	-47145.2	-16356.5	-55380.6	-83499.2	-127578	-32383.5	-35502.6	-62084.6	-54292.1	-80708.3	-50959.3
75.9	-504.779	46300.5	27546.7	4398.51	-6687.73	9356.82	-22289	-48616.2	29109.5	-45549	-40546.8	-32467.8	-22665.8	-17546.7	-51326.6	41586.7	-130451	69659.4	72020.2	-128049	-39215.8	49438.2	39018.1	-62789.6	-25572	-3892.93	39167.5	-16838.4	-57778.9	-64304.4	39896.1	-110438	-60703.7	-59097.4	-77726.2	-87136.9	-75767.7	-59901.5	-45731.3	-15149.6	-53997	-81855.9	-126922	-33322.9	-35281.7	-61438.1	-53923.5	-79348.4	-50151.7
76	-159.701	47510.8	29744.8	4584.29	-5096.67	11536.1	-21534.7	-48002.4	31121.3	-45265	-39909.2	-31820.6	-21569.3	-16329.4	-49976.9	43142.2	-130420	71742.6	72795.2	-126422	-34481.9	52474.4	42519	-60340.8	-22353.9	-1770.86	40818.6	-13631.3	-53466.3	-62048.3	41877	-110893	-57239.2	-57500.4	-76587.6	-84301.2	-74769.9	-57964.1	-44289.5	-13928.3	-52618.3	-80201.3	-126267	-34032.4	-35037	-60722.4	-53596	-77960.8	-49290.9
76.1	159.337	48655.4	31943.6	4760.19	-3486.48	13695	-20543	-47538.8	32889.9	-45229.3	-39410.7	-31138.8	-20487.8	-15078.2	-48514.9	44340.7	-130036	73725.3	73639.7	-124589	-29781.6	55404	45804.3	-57519.1	-19215.9	388.162	42399	-10380.9	-49122.4	-59630.1	43714.5	-111373	-54006.2	-55990.3	-75358.3	-81339.5	-73782.9	-55962.1	-42872.8	-12741.7	-51100.8	-78550.2	-125361	-34859.1	-34778.8	-59987.1	-53187.8	-76508.3	-48344.2
76.2	434.323	49808.9	34093.9	4926.14	-1812.95	16111	-19610.8	-46982	34642.8	-45102.5	-38967	-30467.3	-19365.1	-13778.3	-47074.2	45911.2	-129660	75760.3	74124	-122807	-24998.1	58474.1	48974.3	-54792	-16064.4	2564.08	43879.2	-7155.1	-44716.9	-57206.5	45637.2	-111937	-50733.6	-54559.9	-74263.3	-78558	-72698	-53944	-41444.4	-11523.5	-49629.2	-76790.6	-124501	-35472.7	-34426	-59133.8	-52740.7	-75038.5	-47377.3
76.3	757.614	50854.7	36212.1	5083.42	-277.328	18214.1	-18269.7	-46495.4	36205.7	-44824.7	-38386.9	-29948.6	-18220.2	-12453.1	-45589.7	47503.8	-129166	77555.8	74642	-120890	-20240.8	61373.1	52055.9	-52098	-12888.3	4685.14	45319.7	-3980.36	-40292.9	-54900.3	47263.4	-112173	-47269.6	-52756	-73119.8	-75716.7	-71640.8	-51906.7	-39970.8	-10314.3	-48202	-74923	-123525	-36205.3	-34157.5	-58344.2	-52259.4	-73473.4	-46350.4
76.4	1032.32	51905.6	38342.5	5229.29	1296.44	20399	-17200.9	-46056.7	37945.2	-44573	-37807.8	-29166.1	-17053.7	-11098.8	-44029.9	49011.1	-128455	79397.5	75121.5	-119112	-15456.8	64221.5	55151.8	-49403.3	-9780.6	6798.27	46764.9	-811.481	-35937.4	-52529.2	48873.9	-112467	-43718.6	-51171.5	-71815.7	-72725.6	-70483.9	-49822.1	-38477.4	-9131.25	-46651.4	-73092	-122475	-36775.3	-33898.7	-57440.3	-51754.5	-71811.6	-45293.4
76.5	1312.79	52850.4	40409	5366.96	2876.52	22637	-16307.4	-45625.2	39627.7	-44375.8	-37353.9	-28390.1	-15884.3	-9738.59	-42431.6	50510.2	-127744	81209.2	75631.3	-117097	-10851.3	66849.8	58308.8	-46567.5	-6652.12	8868.3	48099.5	2705.92	-31495	-50336	50552.7	-112580	-40107.2	-49393.4	-70464.7	-69636.9	-69172.7	-47730.5	-36930.1	-7940.18	-45110.3	-71293.1	-121304	-37576.4	-33716.2	-56490.4	-51215.3	-70082.3	-44184.7
76.6	1593.77	53758.6	42404.1	5512.53	4550.36	24810	-15133.7	-45012.9	41433.4	-44053.2	-36837.6	-27384.8	-14721.8	-8375.94	-40840.4	52020.8	-126833	82803.4	76239.3	-114916	-6187.96	69490.8	61231.6	-43812	-3503.17	10936.7	49312.3	5736.43	-27068.1	-48034.8	52127.5	-112718	-36582.3	-47611.9	-69040.9	-66637.2	-67970.6	-45581.6	-35355.1	-6736.93	-43518.7	-69402.3	-120110	-38300.5	-33526.4	-55510	-50608.1	-68380.5	-42978.2
76.7	1788.21	54640.4	44676.5	5647.84	6194.27	26922.7	-14011.2	-44501.2	43003.2	-43846.4	-36298.8	-26939.7	-13503.1	-6929.75	-39486.3	53568	-125901	84205.1	76751.1	-112690	-1464.02	71865.6	64373.7	-41073.4	-401.355	12973.3	50568.3	8843.92	-22747.3	-45359.2	53691.2	-112701	-33031.1	-45876.9	-67689.8	-63447.8	-66461.9	-43421.2	-33840.5	-5582.57	-41954.5	-67426.2	-118856	-38958.6	-33245.8	-54415.2	-49939.1	-66601	-41759.5
76.8	2150.46	55467.1	46611.4	5792.3	7657.04	29027.8	-12973.4	-44101	44604	-43452.4	-35866.2	-26317.7	-12254.5	-5480.29	-37819.2	55000.8	-124799	85642.5	76935.3	-110411	3155.14	74296.9	67359.3	-38074.3	2988.67	15023.6	51736.4	11908.9	-18315.8	-42780.9	55255.3	-112576	-29248.2	-44107.8	-66355.9	-60155.2	-65070.1	-41305.9	-32299.9	-4407.81	-40379.7	-65456	-117500	-39434.1	-32905.6	-53332.8	-49242	-64816.8	-40482.5
76.9	2433.06	56236.4	48528.6	5913.33	9144	31139.3	-11847.1	-43741.8	45933.7	-43112.6	-35332.5	-25356.8	-10977.2	-4065.55	-36110.8	56409.2	-123594	87083.2	77241.7	-107902	8099.41	76667.9	70067.1	-35189.2	6023.06	17226.2	52856.1	14883.1	-13904.6	-40218	56793.4	-112539	-25428.7	-42295.4	-64879.7	-56935.3	-63512.6	-39086.6	-30678.6	-3224.01	-38758.9	-63363.7	-116002	-40030.9	-32618.5	-52228.9	-48480.9	-62953.5	-39241.8
77	2753.41	57024.9	50383.9	6023.71	10833.8	32889	-10770	-43365	47349	-42807.8	-34636.5	-24435.6	-9734.11	-2602.2	-34428.5	57893.3	-122508	88402.9	77379.7	-105475	12846.9	79001.4	72744.6	-32038.4	9085.89	19264.2	53970.7	17880.6	-9477.55	-37744.7	58031.9	-112494	-21717.7	-40339	-63471.9	-53608.6	-61923.5	-36911.9	-29120.7	-2017.39	-37165.2	-61329.7	-114442	-40465.3	-32366.6	-51043.8	-47711.7	-60964.4	-37989.4
77.1	3061.77	57722.1	52217	6132	12381.6	35026.9	-9695.01	-42923.3	48767.5	-42500.6	-34029.4	-23612.7	-8436.74	-1095.61	-32654.6	59339.1	-121349	89591.2	77575.8	-102942	17441.3	81196.9	75608.9	-29104.9	12073.5	21210.8	55030.2	20891.5	-5015.82	-35306.4	59268.6	-112385	-17738.7	-38467.4	-61792.6	-50297.8	-60561.7	-34687	-27534.1	-873.423	-35494.3	-59251.5	-112773	-40899.7	-31903.1	-49790.1	-46916.1	-59014	-36668.3
77.2	3274.2	58362.3	54014.5	6246.13	13873.9	37008.5	-8469.34	-42548.9	49873.9	-42126.6	-33304.6	-22947.3	-7143.47	678.062	-30777.2	60779.3	-120090	90795.9	77599.6	-100280	22309.9	83272.6	78122.8	-26211.7	14988.7	23150.2	56027.7	23846.7	-549.594	-32664.9	60599.8	-112278	-14198	-36470.4	-60123.8	-46803.4	-58967.9	-32573.3	-25989.8	321.026	-33787.9	-56843.7	-111108	-41366.3	-31633.9	-48580.2	-46113.9	-56990.3	-35314.9
77.3	3523.17	58967.3	55779.5	6346.45	15550.5	39226.6	-7310.37	-42095.7	51161.8	-41720.1	-32685.5	-22070.1	-5826.72	2095.76	-28839.7	62198.9	-118755	91783.6	77519.5	-97750.7	27100.3	85189.1	80571.8	-23183.5	17961.9	25055.6	56978.5	26709.7	3870.35	-30025.1	61737.2	-111937	-10343.3	-34461.2	-58127.6	-43347.9	-57131.8	-30370.5	-24386	1487.83	-32110.4	-54727.1	-109310	-41901.2	-31170.1	-47361.9	-45192.3	-54996.4	-33982.8
77.4	3802.92	59527.2	57493.8	6432.34	17172	41063.6	-6331.96	-41516.2	52451.1	-41259	-31996.3	-21342.7	-4473.51	3644.09	-26891.3	63599	-117351	92707.7	77235.8	-94950.4	31858.4	87128.9	82781	-20103.3	20919.9	26845.8	57876.5	29579.9	8253.34	-27274.9	62988.1	-111660	-6407.3	-32605.8	-56433.8	-39930.5	-55384.5	-28216.1	-22736.8	2640.92	-30398.9	-52560.7	-107446	-42349.3	-30763.7	-46076.9	-44265.2	-52946.6	-32622.5
77.5	4061.06	60056.3	59138.6	6520.85	18552.3	42884.7	-5129.99	-41010.5	53604.6	-40811.4	-31382.4	-20571.1	-3146.22	5134.5	-25034.6	64915.3	-115938	93444.4	77011.4	-92130.2	36287	89087.3	84935.6	-17155.6	23860.2	28686.9	58688.5	32443.1	12515.6	-24507	64041.8	-111025	-2830.53	-30798.3	-54705.4	-36139.7	-53854.5	-26019.9	-21140.9	3800.21	-28714.8	-50380.9	-105477	-42901.2	-30213.2	-44766.3	-43380.8	-50854	-31157.7
77.6	4413.43	60482.5	60773.4	6595.9	20028	44613.1	-3999.38	-40552.2	54617.8	-40410	-30633.2	-19794.1	-1860.78	6616.13	-23040.5	66313.2	-114327	94251.4	76726.8	-89158.8	40949.7	90910.4	86979.1	-14216.1	26726.1	30429.4	59282.5	35214.9	16878	-21730.2	65216.6	-110423	1034.09	-28790	-52946.8	-32597.2	-52367.5	-23923.1	-19508.9	4940.15	-26999.3	-48132.3	-103443	-43190.5	-29838.6	-43410.8	-42450.1	-48706.8	-29677.7
77.7	4591.19	60938.8	62304.4	6678.26	21588.7	46445.3	-2953.7	-39809.1	55665.3	-40011	-29915.4	-18959.1	-532.24	8098.33	-21116.8	67571.1	-112545	95153.4	76526.3	-86206.4	45529.3	92509.1	89006.5	-11392.7	29575.8	32219.6	60091.2	37945.3	20814.7	-19067.4	66360.5	-109795	4970.62	-26617.9	-51093.8	-28775.7	-50597.7	-21766.4	-17862.5	6100.95	-25232.3	-45899.2	-101342	-43566.3	-29422	-42068.7	-41461.6	-46540.7	-28176.6
77.8	4812.4	61323.4	63810.4	6744.01	22787.9	48321.2	-1834.68	-39155.1	56696.4	-39268.7	-29309.7	-18117.8	844.625	9560.92	-19165.9	68799.1	-110675	95734.6	75987.2	-83229.6	50151.2	94206.4	90955.6	-8470.92	32415.9	33943.9	60780.1	40659.5	25159.8	-16454.1	67199	-109158	8809.95	-24638.3	-49292.4	-25156.8	-48869.1	-19630.9	-16209.4	7188.43	-23461.4	-43636.5	-99144.1	-43882.8	-29030	-40667.3	-40448.8	-44342.3	-26619
77.9	5013.43	61694.9	65191.6	6808.5	24310	50109.4	-686.268	-38433.9	57749.5	-38785.9	-28656.2	-17007	2073.69	11031.4	-17123.2	69909.2	-108522	96314.9	75510.4	-80088.9	54329.1	95667.7	92956.1	-5265.97	35214.4	35691.6	61431.5	43307.5	29399.7	-13903.1	68033.9	-108400	12804.7	-22663	-47179.2	-21415.8	-47112	-17498.5	-14574.7	8298.95	-21738.2	-41349.6	-96964.5	-44241	-28465.1	-39233.4	-39410.9	-42180.7	-25065.2
78	5201.12	61998.8	66572.6	6848.74	25743.2	51844.3	233.443	-37606.9	58903.8	-38029.8	-27871.5	-16160.9	3303.11	12524.1	-15110.3	70986.3	-106585	96781.3	75067.3	-76976.6	58618.8	96975.2	94845.1	-2289.16	37889.5	37354.2	62030.4	45963	33670.9	-10970.9	68742.7	-107612	16705.6	-20605	-45157.8	-17736.7	-45170.1	-15358.9	-12933.8	9397.72	-20066.6	-39091.6	-94622.2	-44481.1	-28146.6	-37739.5	-38364.8	-39884.8	-23537.6
78.1	5394.58	62228.5	67899.9	6901.25	27158.2	53539.2	1166.98	-36698.2	59601.7	-37597.5	-26855.1	-15418	4580.64	13988.3	-13107.8	72026.7	-104553	96985.2	74334	-74146.1	62879.5	98194.2	96619.2	889.33	40478.2	39029.9	62576.3	48536.4	37909.5	-8419.71	69381.2	-106677	20718.7	-18460.3	-43293.3	-14198.7	-43232.5	-13172.4	-11314.5	10491.6	-18320	-36815.1	-92261	-44675.7	-27674.2	-36221.6	-37323.2	-37644.5	-22072.5
78.2	5628.26	62391.9	69208.1	6930.53	28804.1	55174.1	2273.06	-35865.7	60249.1	-36928.3	-26056.4	-14530.3	5852	15407.3	-11158.5	72985.1	-102806	97342.6	73569.9	-71106.8	67196.7	99385.3	98345.8	3974.44	43105.8	40626.4	63048.3	51081.2	42070	-5581.12	69789	-105744	24711.1	-16391.9	-41229.1	-10512.5	-41210.7	-11074.8	-9707.31	11575.2	-16558.6	-34445.1	-89895.5	-44887.2	-27071.5	-34639.3	-36240.6	-35351.6	-20593.7
78.3	5831.52	62488.1	70455.6	6956.37	30293.1	56509.7	3250.78	-34974.9	61175.8	-36215.7	-25277.5	-13692.9	7078.22	16783.4	-9135.56	73841.1	-100603	97555.6	72819.3	-67875.9	71650	100697	100099	7094.96	45645	42208.8	63481.5	53502.7	46275.3	-2727.38	70507.4	-104755	28507.3	-14294.8	-39172.2	-6820.64	-39238.3	-8944.92	-8065.08	12639.5	-14817.8	-32117.4	-87394.3	-45194.1	-26663.8	-33081.6	-35145.3	-33016.6	-19139.3
78.4	6054.88	62477.9	71613.7	6995.91	31847.5	58024.7	4529.02	-33898.6	61927.1	-35523.5	-24674.7	-12640.4	8311.72	18150.3	-7133.61	74680.8	-98304.1	97563.8	72007.9	-64488.1	75825.4	101569	101503	10230.8	48157.1	43726.2	63868.3	55973.7	50443.2	-82.5634	71195.9	-103817	32317.9	-12246.7	-37171.7	-3014.6	-37269.2	-6870.44	-6444.71	13721.7	-13051.5	-29736.6	-84944.5	-45123	-26163.4	-31501.5	-33969.7	-30679.6	-17625.7
78.5	6290.02	62538.3	72721.2	7025.26	33205.7	59322.7	5429.84	-32840.3	62624.1	-34958.6	-23918.7	-11710.6	9538.53	19440.4	-5141.79	75404.7	-95960.6	97708.5	71241.8	-61329.8	79908.1	102583	102836	13287.8	50649.4	45174.3	64162.2	58353.5	54533.3	2479.68	71702.7	-102538	35770.1	-10118.4	-35011.2	567.951	-35312	-4709.69	-4842.72	14584.2	-11265.3	-27401.1	-82351	-45171.7	-25695.2	-29945.6	-32835.6	-28278.1	-16120.3
78.6	6465.77	62482.7	73738.8	7047.88	34441.7	60371.9	6679.37	-31556.2	63303.7	-34290.3	-23132.8	-10799	10790	20714.2	-3217.18	76080.6	-93592.1	97602	70358.3	-58035.8	83942.9	103411	104078	16452	53070.1	46632.2	64423	60739.5	58577.4	5287.03	72126.2	-101166	39473.6	-8146.45	-33044.7	4165.8	-33425.5	-2644.53	-3246.97	15640.5	-9464.26	-25066.6	-79635.6	-45199.7	-25057.9	-28372.3	-31687	-25941.7	-14653.1
78.7	6747.63	62414.3	74692.1	7049.73	35585.2	61556.1	7649.5	-30530.7	63967.9	-33591.2	-22399.5	-10117.4	11923.5	22001.8	-1279.71	76687.5	-91175.8	97370	69481.7	-54610.7	87984.4	103991	105049	19607.6	55491.6	48063.2	64677.6	63044.7	62549.6	7998.2	72484.3	-100044	42971	-6052.57	-30977.9	7937.35	-31229	-546.203	-1640.48	16699.4	-7685.59	-22725.5	-76932.5	-45352.8	-24484.6	-26795.2	-30538.4	-23535.6	-13138.9
78.8	6905.78	62269.3	75596.8	7036.23	36957.2	62752.7	8656.71	-29390.8	64413.7	-33009.8	-21541.3	-9132.85	13119	23324.1	711.847	77269.4	-88614.6	97181.6	68547.4	-51200.3	91602.2	104537	106234	22498.5	57819.6	49411.6	64850.8	65322.3	66529.5	10676.5	72740.3	-98751.3	46803.7	-3891.03	-28767.4	11717.6	-29198.8	1539.05	-49.8864	17687.3	-5915.07	-20350.6	-74198.2	-45353.1	-23964.9	-25147	-29363.3	-21210.8	-11630.8
78.9	7088.21	62127.6	76448.5	7026.52	38253	64070.4	9754.02	-28123	65109.4	-32229	-20494.6	-7965.91	14291.2	24605.5	2721.08	77701.1	-85988.6	96828.4	67434.7	-47721.6	95144.6	105192	107254	25498.8	60152	50749.4	65032	67485.6	70400.2	13567.6	72922.5	-97080.1	50160.8	-1782.16	-26656.3	15362.3	-27022.8	3604.76	1519.76	18628.7	-4157.29	-17967.8	-71409.4	-45196.5	-23404.1	-23535.6	-28123.7	-18835.7	-10076.5
79	7219.76	61891.3	77268.5	7005.09	39398.8	65253.4	10761.7	-27181.1	65478.7	-31556.8	-19642	-6911.97	15496.7	25913.6	4655.88	78192.5	-83176.9	96537.1	66397.3	-44223.6	98813.1	105602	108046	28464	62355.3	52033.9	65121.2	69549.6	74325.6	16137.6	73214.3	-95695.9	53775.1	361.352	-24554.6	18837.8	-24893	5570.84	3105.96	19542.5	-2358.27	-15592	-68597.8	-45144.8	-22800.3	-21875.1	-26893.1	-16445.4	-8544.04
79.1	7359.45	61597.5	77983.2	6994.58	40587.1	66366.8	11826	-26203.7	65818.4	-30823.2	-18925.3	-5843.3	16591.3	27147	6619.76	78859.8	-80507.1	96123.6	65124.2	-40781.6	102462	105951	108837	31379.3	64553.9	53231.4	65133.8	71509.3	78177.7	18657.1	73314.1	-94222	57311.1	2502.26	-22320.3	22484.1	-22598	7543.62	4652.7	20439.5	-711.053	-13235.8	-65800	-45056	-22185.4	-20186	-25653.3	-14098.1	-7023.12
79.2	7600.98	61321.8	78630.4	6977.9	41806.1	67328.8	12887.4	-24970	66091.5	-30078.8	-18010.7	-4661.58	17709.5	28334.4	8613.79	79118.3	-77754.4	95537.3	63956.2	-37098.2	105919	106073	109498	34460.3	66624.7	54440	65122.2	73461	81941.7	21092.2	73474.9	-92611	60910.2	4671.32	-20040.3	26124.1	-20481.9	9538.74	6250.72	21340.8	969.113	-10829.9	-62834.3	-45019	-21650.7	-18264.9	-24311.3	-11687.7	-5470.52
79.3	7777.32	61024.1	79190.2	6953.96	43019.2	68423.6	13757	-23614.8	66696.9	-29280.5	-17078.1	-3527.84	18743.9	29515.2	10528	79332	-74831.3	94992.9	62878	-33444.9	109399	106414	109939	37476.1	68770	55557.7	65043.7	75311.9	85527.1	23743.1	73559.7	-90735.7	64289.2	6752.85	-17641.3	29756.3	-18279.7	11512.6	7717.47	22186.8	2719.67	-8504.1	-59850.7	-44982.6	-21211.3	-16542	-22994.1	-9284.23	-3940.85
79.4	7963.41	60583.9	79673.9	6920.98	44185.5	69404.1	14746.9	-22143	66808.3	-28400	-16320.6	-2560.28	19785.8	30657.5	12427.3	79544.1	-72045.2	94401	61514.8	-29705.1	112609	106455	110269	40368.1	70764.1	56628.4	64939.7	77131.2	89110.6	26328.1	73505.4	-88890.6	67710.2	8822.43	-15557.7	33337	-16074.2	13436.3	9171.11	23099.6	4423.85	-6143.1	-56868.9	-45031.2	-20522.2	-14882	-21680	-6881.79	-2364.47
79.5	8073.5	60186	80170.8	6896.5	45193.2	70484.2	15874.5	-20808.3	67193.2	-27408.2	-15259.7	-1483.11	20804.9	31766.9	14260.8	79672.9	-68993.8	93501.7	60170.1	-26065.7	116026	106479	110868	43316.1	72689.5	57745.5	64795.2	78531.6	92563	28820.2	73323.5	-87312.5	70869.4	10982.7	-13278.5	36922.4	-14040.9	15295.4	10650.8	23932.2	6157.42	-3758.68	-53857.8	-44851.3	-19764.9	-13206.6	-20338	-4520.38	-830.895
79.6	8159.13	59703.5	80573.7	6849.19	46004.5	71311.1	16734.4	-19598.4	67318.1	-26625.5	-14098.8	-695.61	21856.7	32816.5	16171.6	79684.7	-66003.1	92703	58834.9	-22352.4	119222	106254	111229	46255.8	74553.2	58799.5	64694.6	80222.3	95902.7	31506.2	73320.6	-85256.9	74165.7	13161	-11013.3	40340.3	-11770.1	17019.1	12137.7	24780.6	7766.94	-1382.06	-50839	-44688.3	-19074	-11541.7	-18994.8	-2046.25	599.625
79.7	8366.61	59151	80607.6	6784.07	46978.2	72115.7	17808.6	-18118.5	67602.3	-25575.2	-13026.8	82.8117	22847.7	33854.8	18034.4	79623	-63062.4	91830.5	57209.7	-18547.4	122392	106264	111197	49188.5	76442.9	59771.6	64469.7	81799.4	99222	33869.2	73198.9	-83312	77407.2	15055.7	-8816.52	43637.1	-9698.85	18801.6	13602.8	25578.5	9432.25	904.017	-47715.7	-44545.6	-18498.7	-9893.67	-17657.3	356.693	2065.21
79.8	8492.64	58607.5	80876.5	6712.31	48000.1	72733.5	18789.3	-16586.3	67443.9	-24649	-12045.6	1132.7	23774.6	34883.1	19933.5	79537.2	-60283.7	90882.4	55732.2	-14793.1	125446	105943	111056	51749.5	77913.4	60700.3	64224.1	83344.6	102479	36171	72858.1	-81456.8	80339.1	17174	-6476.53	46981.1	-7474.26	20601.4	15068.3	26387.8	11031.6	3240.37	-44666.3	-44422.9	-17857.7	-8203.55	-16310.2	2802.03	3476.59
79.9	8649.15	58034	81072.3	6645.65	48917.2	73407.2	19763.8	-15183.1	67407.7	-23662.6	-11208.3	1917.66	24696.5	35876.8	21791	79397.7	-57335.5	89824	54324.5	-11243.5	128164	105484	111225	54468.2	79670.2	61357.5	64020.5	84855.6	105533	38545.2	72447.9	-79380.9	83181.6	19405.3	-4103.02	50322.4	-5248.16	22262	16411.5	27131.3	12634	5506.17	-41547.5	-44252.3	-17179.9	-6476.87	-14945.9	5209.83	4867.46
80	8722.06	57350.1	81234.4	6580.45	49614.3	74261.8	20615.7	-13558.9	67412.8	-22612.7	-10249.6	2804.78	25614.7	36787.6	23648.8	79209	-54286.7	88641.2	52990.9	-7424.02	130752	104908	111097	57046.3	81301	62153.7	63716.8	86240.3	108448	41018.7	72139.4	-77221.9	86210.3	21480.2	-1534.74	53520.5	-3186.35	23912.3	17844.7	27842.3	14520.5	7808.19	-38510.5	-44039.3	-16475.8	-4816.9	-13604.8	7516.57	6208.64
80.1	8815.94	56599.8	81327.6	6519.95	50432.7	74818.4	21466.5	-11971.2	67391.1	-21583.3	-9254.82	3610.61	26463.9	37653.3	25439.4	78917.7	-51087.6	87596.1	51453.6	-3651.84	133262	104546	110779	59689.2	82858.9	62919.6	63625	87554.2	111334	43312.9	71752.6	-74998.1	89151.2	23540.7	785.053	56740.7	-786.123	25504.3	19222.9	28563.3	16061.2	10104.5	-35419.8	-43835.3	-15806.7	-3162.98	-12206.4	9842.26	7523.5
80.2	8938.68	55860.9	81313	6440.94	51246.4	75397.1	22152.1	-10287.7	67292	-20642.8	-8290.77	4725.48	27359.5	38253.1	27167.2	78570.5	-47794.3	86430.8	49935.5	139.41	135545	104039	110482	62426.6	84395.5	63708.3	63233.2	88857.9	114044	45565.5	71151.4	-72687	92215.9	25485.5	3139.99	59777.7	1602.1	27220	20569.4	29265	17574.6	12073.9	-32302.5	-43454.7	-14825.3	-1496.64	-10885.2	12138.1	8901.04
80.3	9050.17	55113.1	81254.4	6369.34	52013.5	75824.1	23076.4	-8697.45	67039.8	-19680.1	-7223.18	5524.01	28156.5	39145.2	28829.4	78106.4	-44511.6	85175.2	48519.4	3874.38	137844	103357	110013	64902.4	85812.7	64447.8	62762.8	90083.6	116632	47822.7	70638.4	-70479.6	95266	27212.8	5393.74	62954.9	3726.17	28761.8	21937.8	29937.8	19126.1	14333	-29249.7	-43032.7	-14201.6	188.137	-9567.88	14441.3	10248.7
80.4	9098.86	54300.7	81162.7	6291.47	52554.7	76404.5	24059.3	-7131.03	66616.4	-18914.8	-6063.97	6509.45	28963.1	39953.6	30412.6	77593.1	-41142.8	83920	47040.5	7734.32	139900	102647	109689	67320.4	87138	65114.6	62246.1	91205.4	119174	49965.2	69750.3	-68168.4	97821.9	29169.9	7825.99	66065.1	6197.07	30305.5	23208.9	30552.1	20710.1	16473.9	-26193.4	-42710.6	-13356.6	1826.43	-8251.7	16756.7	11529.7
80.5	9190.66	53456.4	80997.4	6189.15	53310	76923.2	24828.3	-5603.28	66294.2	-17883.8	-5045.89	7610.74	29710.5	40691.8	32137.7	77022.3	-37742.5	82741.5	45460.6	11572.5	142146	101703	109181	69894.9	88478.2	65661.3	61793.1	92301.1	121672	52139.1	69086.6	-66053	100584	31236.7	10090.8	69124.9	8491.07	32162.1	24451.8	31189.2	22195	18640.3	-23108.6	-42135.1	-12579.6	3501.81	-6871.95	19006.2	12759.3
80.6	9242.03	52621	80749	6096.54	53964.5	77283.5	25615	-4005.55	65998.1	-16953.2	-3964.3	8626.56	30470.7	41433.5	33704.5	76454.9	-34298.2	81185.7	43803.9	15252.4	144051	100647	108591	72202.7	89696.9	66246.7	61206	93314.3	124040	54215.1	68108.2	-63666.4	103173	33329.1	12300.4	72150.4	10616.2	33742.3	25724	31772.4	23630.6	20831.9	-20012.8	-41655.8	-11773.2	5153.07	-5527.83	21196.5	13990.9
80.7	9381.3	51708.8	80471.8	5987.43	54709	77461.5	26482.9	-2496.6	65685.7	-16131.6	-2801.73	9565.58	31242.3	42144.3	35283.3	75790.6	-31022.6	79582.6	42034.2	18813.6	145861	99775.2	107751	74592.3	90884.3	66758.2	60594.9	94230.6	126730	56306.3	67339.4	-61160.2	105740	35305.5	14502.8	75013.2	12892.2	35247.8	26971	32318	25080.7	22979.5	-17014	-41337.5	-10908.5	6836.19	-4172.85	23446.6	15170
80.8	9430.45	50746	80147.6	5865.1	55575.7	77733.8	27372.1	-1090.95	65518.1	-15369.2	-1648.99	10397.7	31891	42857.3	36850.7	75119.9	-27559.3	78072.2	40301.7	22357.3	147533	98542.8	107065	77010.2	91923.4	67209.9	59926	95029.1	128889	58480.2	66481.6	-58522.6	107937	37314.1	16744.5	77959.1	15337	36682.7	28140.2	32866.8	26470.8	25011.9	-14039.1	-40740	-10199.9	8494.34	-2857.27	25659.2	16255.3
80.9	9444.2	49728.4	79756.2	5771.34	56092.2	77992	28149.8	492.896	65326.8	-14172.6	-504.067	10988.5	32643.8	43486.9	38435.3	74469.5	-24329.8	76383.7	38729.1	25767.9	149189	97410.5	106035	79093.8	92985.3	67593.5	59222.4	95793.9	130925	60573.1	65688.5	-55832.4	110313	39271.3	18986.6	80542.5	17525.1	38089.4	29359.7	33365.8	27904.6	27015	-10924	-40220.6	-9425.31	10123.5	-1502.61	27822.3	17313.1
81	9465.24	48683.8	79302.9	5660.82	56613.5	77903.8	28834	2112.13	64737.7	-13294.6	502.287	11933.8	33338.7	44084.2	39967.9	73754.5	-20810.8	74556.4	36884.8	29610.6	150696	96270.6	105140	81294.2	93998.1	67955.8	58495.2	96459.8	132845	62416.9	64844.2	-53178.1	112447	41151.1	21390.3	83061.1	19728	39457.6	30518.1	33851.2	29319	29052.9	-7871.06	-39796.2	-8496.56	11690.4	-129.913	29914.9	18440.7
81.1	9454.13	47615.9	78776.9	5550.97	57080.3	77650.2	29638.1	3426.73	64277.6	-12208.7	1504.55	12915.5	34037.2	44697.7	41492.5	72992.8	-17438.5	72894.5	35305	33534.6	152206	94861.4	104061	83366.2	94954	68239.3	57756.8	97028.6	134669	64507.9	63938.3	-50591.3	114505	42902.6	23770.7	85442.1	21975.4	40771.1	31613.3	34331.3	30669.5	30961.3	-4872.02	-39327.4	-7729.7	13295.8	1231.9	32043.7	19549.9
81.2	9468.59	46598.8	78163.9	5441.45	57374.1	77689.1	30408.2	4954.41	63825.1	-11218	2579.11	13698.4	34691.2	45263.5	42938.6	72155.2	-13919.9	71254.7	33583.8	37278.5	153240	93485	102822	85308.3	95790.2	68486.2	56995.7	97545.9	136379	66449.9	63021.9	-47919.4	116438	44801.7	25967.4	87979.1	24004.1	42099	32707.4	34791.8	31980	32831.9	-1828.73	-38877.2	-7030.69	14807.2	2567.77	34118.8	20565
81.3	9487.47	45472.9	77466.4	5322.52	57557.3	77719.2	31221.6	6619.69	63212.3	-10229.7	3550.02	14566.3	35347	45797.5	44341.7	71367.9	-10448.6	69396.3	31857.6	40682.5	153986	91816.4	101462	87260.4	96602	68737.6	56157.4	97986.1	137990	68234.3	61853.5	-45105.1	118282	46570.8	28237	90323.3	26172.2	43381	33766.6	35154.1	33254.2	34695.7	1180.55	-38220.8	-6239.23	16328.6	3889.29	36098.6	21614.4
81.4	9450.46	44340.6	76718.2	5183.22	57640.9	77625.1	31716.7	7921.72	62396.5	-9207.8	4683.76	15191.1	35945.5	46317.6	45715.1	70479.8	-6850.51	67464.3	30148.6	44060.8	154894	90231.2	100311	89115.5	97300.7	68877	55317.9	98304.7	139425	70136.6	60574.2	-42323.9	120255	48208.7	30326.7	92698.1	28174.6	44607.5	34773.1	35520.5	34464.2	36438.9	4233.07	-37753.9	-5441.85	17868.6	5144.54	38079.4	22537.3
81.5	9389.16	43141.6	75891.1	5034.75	57960.7	77545.8	32446.9	9297.41	61646.8	-8051.97	5597.32	15996.6	36437.5	46712	47042.9	69468.8	-3323.82	65267.6	28354.1	47767.7	155830	88626.7	98966.5	91001.1	97894.3	69019.9	54413.2	98609.9	140787	71832.6	59426.8	-39679.4	122246	50061.2	32544	94909.8	30424	45743.1	35753.7	35837.9	35631.2	38201.8	7172.44	-37239.8	-4513.32	19408	6439.95	39997.9	23482.2
81.6	9472.6	41925.5	75042.3	4890.98	58234.5	77452.7	33048	10581.9	60951.1	-6952.07	6523.69	16974.6	36839.8	46988.5	48329.5	68213	179.58	63360.4	26661.9	51161.1	156549	86955.9	97528.3	92625.7	98534.9	69126.8	53469.5	98771.8	142050	73290.8	58386.4	-37005.9	123884	51773.1	34806.1	97350.9	32612.6	46890.8	36719.5	36145.2	36690.4	39877.8	10076.3	-36653.1	-3759.5	20886.7	7710.22	41859.7	24406.7
81.7	9397.35	40731.7	74234.1	4743.2	58432.1	77311.9	33586.5	12067.8	60207.6	-5979.32	7649.66	17914.8	37227.7	47177.3	49485	66971.1	3655.17	61365.1	24732.4	54520.8	156954	85212	96190.3	94183.5	99010.9	69181.7	52522.1	98864.1	143155	74735.2	57243.5	-34060.7	125329	53268.1	36899.3	99504.1	34674.2	47942.3	37651.7	36438.7	37743.7	41614.8	12998	-36041.6	-3086.54	22345.6	8954.1	43690.9	25330.9
81.8	9398.63	39526.4	73350.9	4606.4	58503.1	77319.1	34245.8	13466.7	59432.6	-4841.72	8555.69	18774.3	37545.8	47240.3	50552.9	65487.1	7060.46	59500.3	22994.3	57956.1	157518	83531.7	94601.7	95870.8	99385.3	69181.4	51505.3	98853.7	144088	76327.6	56054.9	-31045	126633	54584	39026.9	101511	36917.4	48943.5	38619.2	36645.3	38819.1	43248.4	15888	-35413	-2150.61	23770.1	10240.8	45504.8	26125.7
81.9	9345	38276.9	72328.1	4460.01	58769.4	76968.5	34819.5	14891.6	58776.2	-3891.96	9350.64	19547.4	37758.5	47258.9	51510.3	63919.8	10593.4	57655.2	21251.1	61060.2	157793	81734.8	92913.8	97504.3	99685.1	69104.8	50409.1	98799.4	144938	77552.8	54731.5	-28282.1	128065	56046.2	41205.1	103410	38891.3	49921.1	39501.5	36914.5	39803.2	44801.8	18838	-35009.3	-1424.73	25179.6	11454.2	47256.6	26831.6
82	9221.98	37059.3	71284.5	4290.71	58874.4	76722.5	35504.4	16431.3	57866	-2798.43	10324.7	20189.6	37893.4	47169	52406.6	62236.8	13829.9	55691.9	19393	64563.9	157893	79932.2	91298.8	99020.3	99919.7	68961.5	49275.6	98704.9	145612	79065.9	53354.5	-25514	129358	57533.1	43367	105383	40859.3	50950.9	40351.2	37090.4	40719.8	46289.1	21688.8	-34454	-742.748	26473.9	12673.1	48940.7	27565.2
82.1	9186.4	35783.9	70139.1	4136.5	59001.5	76355.2	36027.3	18003.1	57065.1	-1476.93	11428.7	20793.8	38025	46984	53143.3	60463.8	17177.2	53616.5	17703.4	67956.1	157819	78086.1	89572	100233	100086	68775.6	48165.4	98524.9	146108	80491.8	51892.8	-22732.4	130665	59297.3	45345.6	106962	42826.3	51880.4	41181.9	37276.9	41647.3	47768.4	24449	-33827.4	188.023	27737.6	13865.6	50600.9	28258.1
82.2	9044.04	34417.5	69022.5	3975.39	59054.5	75857	36432.7	19200.9	56225.3	-544.432	12389.7	21367.9	38098.2	46735.6	53804.2	58685.5	20783	51472	15873.2	71078	157832	76261.2	87697	101506	100193	68524.3	47018.9	98243.4	146542	81919.1	50464.5	-19886.8	131585	60836.1	47412	108669	44825.1	52723.6	41918.5	37450.3	42519.9	49070.3	27222.5	-33264.8	969.926	28742.9	14907.7	52092.8	28935.2
82.3	8964.01	33066.8	67866.1	3821.72	59018.2	75402.4	36748.5	20396.9	55035.7	552.383	13324.8	22206.2	38135.9	46500.5	54451.7	56783.4	24241.5	49309.7	13877.7	74205.7	157706	74263.2	85982.6	102656	100186	68260.2	45843.4	97866.2	146879	83333.1	49043.9	-17289.3	132674	62297.3	49378.1	110419	46799.4	53497.2	42722.8	37571.5	43307.5	50439.6	29938.1	-32513.4	1836.6	29896.7	16026.8	53631	29552.8
82.4	8977.75	31717.9	66668.1	3667.23	58889.4	74882.6	37200.9	21564.9	53967	1498.26	14494.8	22901.3	38110.7	46115.7	55033.2	54832.8	27705.6	47072.8	12191.6	77039.3	157388	72258.2	84127.8	103795	100159	67923.7	44699.5	97426.3	147111	84433.4	47613.7	-14400.7	133433	63715.1	51444	111809	48721.1	54301.8	43488.9	37588.2	44080.2	51757.4	32643.1	-31628.1	2538.85	31073.6	17157.9	55076.5	30111.4
82.5	8924.13	30338.3	65420.9	3492.42	58763.7	74194.2	37579.6	22745.6	52682.5	2379.42	15428.4	23553.2	38045.8	45741.2	55566.5	52749.5	31096.7	44868.7	10443.5	79920.6	156820	70170	81806.2	104772	99984.1	67522.6	43470.9	96904.7	147249	85766.1	46241.6	-11367.9	134358	64991.5	53198.9	113132	50730.6	55066.3	44179.9	37639.9	44754	53090.8	35267.8	-30884	3291.73	32256.8	18211.2	56497.7	30687.3
82.6	8873.14	28953.3	64131	3327.58	58701.9	73465.9	38219	24123.6	51424.1	3404.82	16171.8	24165	37910	45319	55967	50676.1	34519	42571.6	8399.94	82865.1	156071	68080.6	79560.2	105798	99703.1	67109.3	42178.6	96321.7	147298	86669	44669	-8483.96	134994	66303	54900.7	114394	52493.2	55777.5	44773.2	37588.4	45493.6	54286.1	37961.1	-30116.1	4188.99	33382.6	19295.1	57868.5	31249.1
82.7	8700.16	27557.5	62823.1	3171.38	58628.7	72738.1	38576.1	25239	50144.2	4202.19	17175.8	24956.2	37678.8	44788.4	56323.2	48507.5	37895.4	40397.6	6597.39	85630.2	155234	65676.7	77536.9	106720	99348.9	66583	40933.6	95664.1	147146	87687.2	43204	-5585.75	135513	67899.4	56857	115895	54354.2	56414.8	45362.6	37548	46120.4	55478.9	40447	-29360.5	4932.4	34451.4	20341.1	59220.5	31694.9
82.8	8590.1	26127.9	61460.1	3017.97	58339.1	71942.4	38860.2	26464.1	49269.5	5031.49	18057.4	25706.8	37483.6	44216.6	56676.8	46378.8	41377.4	38003.8	4831.72	88318.1	154503	63536.7	75472.9	107658	98921.8	66035.2	39687.6	94927.9	146887	88625.9	41726.9	-2595.71	135977	69104.2	58635.9	117036	56147.1	57004.1	45889.8	37508	46741.2	56631.6	43077.9	-28700.1	5730.42	35472	21356.8	60403.7	32153.2
82.9	8438.23	24687.4	60073.7	2853.07	58154.1	71177.7	39137.8	27824.3	48296.8	5948.85	18831.7	26389.3	37238.7	43609.9	56910.1	44132.9	44623.1	35816.2	3000.7	90916.4	153568	61336.9	73187	108409	98469	65432.2	38302.2	94083.6	146497	89583.4	40128.8	321.011	136348	70249.5	60482.7	118180	57840.5	57596.7	46433.4	37410.8	47292.7	57735.5	45494.2	-27939.7	6512.27	36767.1	22349.7	61587	32607
83	8298.63	23255.1	58635.5	2679.29	57975.5	70237.3	39548.7	28982.2	47092.5	6859	19899.1	26941.1	36907.3	43036.5	57045.5	41859.2	47815.5	33502.4	1039.97	93508.6	152526	59190.4	70871	108968	97899.8	64786.9	36961.8	93199.8	146129	90581.5	38626	3078.13	136482	71395.4	62000.5	119278	59442.5	58126.1	46912	37299.2	47540.1	58781.3	48008	-27296.4	7290.88	37779.1	23352	62785.7	33080.4
83.1	8098.22	21882.2	57103	2503.29	57614.1	69304.4	39684.9	30030.3	45896.2	7712.69	20816.7	27679.7	36573.4	42367	57167	39540.4	51115.4	31224.9	-843.669	96044	151291	56772.6	68454	109562	97268.4	64128.9	35352.2	92269.9	145516	91474.6	37095.9	5942.46	136449	72674.1	63451.1	120131	60999	58667.4	47360.7	37113.4	47986.6	59751.6	50415.2	-26482.5	7969.43	38779.4	24294.8	63973.6	33493.5
83.2	7949	20482.4	55578.1	2333.74	57195.5	68308.6	39984	31074.7	44677.3	8547.68	21745.6	28361.1	36170.1	41663.1	57300	37195	54090.6	28962.1	-2615.31	98553.4	150060	54346.8	66099.6	110015	96571.7	63320.9	33984	91169	144890	92119.2	35542.7	8878.45	136433	73739.6	65244	120801	62477.9	59060.8	47744.9	36895.4	48405.3	60730.5	52824.4	-25852.6	8518.32	39672.1	25237.7	65039.4	33844
83.3	7798.23	19033	54056.8	2151.3	56757.4	67232.9	40295.3	31969.6	43410.4	9620.97	22510.1	29063	35747.4	40908.2	57363.3	34859.5	57280.1	26556.8	-4520.64	101013	148808	51942.5	63808.4	110688	95831	62519.4	32599.5	90066.1	144151	92770.5	34106.3	11806.4	136283	74839.1	66666.5	121263	63857.4	59462.6	48085.6	36693.7	48793.4	61595.7	55173.3	-25109.4	9292.75	40563.4	26155.2	66042.2	34144.8
83.4	7685.13	17571.2	52479.3	1999.25	56364.7	66144.4	40400.9	33096.4	42176.1	10551.7	23334.9	29747.5	35302	40121.3	57412.2	32451.5	60433.1	24210.9	-6294.82	103185	147455	49447.8	61434.2	111121	95008.5	61715.6	31218.8	88902.9	143218	93334.8	32643.2	14677.8	135842	75773.9	68135.5	121770	65160.9	59808	48420.2	36468.6	49074.2	62469.3	57485.5	-24335	9900.61	41432.3	27083.2	66971.3	34461
83.5	7538.22	16144.4	50875.9	1833.07	55647.9	64950.7	40422.2	34227.5	40816.3	11290.1	24298.6	30130.6	34789.1	39352.3	57298.4	30081.5	63383	21834.5	-7938.57	105231	145845	46985.8	59075.3	111331	94028.1	60896.7	29762	87645	142173	93917.9	31181.4	17684.7	135363	76794	69569	122052	66536.4	59757.7	48720.8	36175.1	49437.5	63198.2	59746	-23746.4	10416.1	42258	27952.8	67850.8	34668.6
83.6	7392.1	14671.5	49228.5	1658.55	55225.4	63818.8	40692.9	35405.7	39304.5	12201.1	25171.6	30761.2	34258.2	38512.7	57233.3	27585	66369.9	19501.8	-9498.39	107271	143750	44537.1	56358.4	111593	93094.7	59961	28273.6	86265.6	140983	94506.3	29552.3	20505.4	134928	77378.4	71211.5	122367	68091.9	59931	48966.2	35888.4	49702	63914.5	61988.7	-23066.5	11100.7	43042.2	28838.6	68684.8	34922.5
83.7	7140.3	13208.6	47517.8	1506.65	54594.5	62867.5	40766.3	36555.8	37992.9	13391.9	25757.4	31291.2	33686.1	37625.5	57129.4	25158.7	69256.9	17196.4	-11209.2	109499	141843	42000.7	53823.1	111691	92053.8	58984.6	26768.2	84862.6	139742	94884	27805.1	23272.5	134134	77964.6	72680.5	122580	69407.6	60036.2	49079.6	35557.8	49944.1	64577.6	64162.7	-22112.4	11663.7	43742.6	29661.1	69404.4	35136.3
83.8	6933.52	11756.2	45797.1	1336.94	53971.3	61498.9	40745.3	37524	36648	14222.5	26477.4	31963.8	33121.3	36646.5	56982	22649.2	71951.9	15007.4	-12843.9	111671	139834	39680.1	51214.7	111606	90980.5	58012.2	25271.3	83470.4	138371	94972.5	26365.3	26114.1	133786	78574	74102.4	122702	70713.2	60171.2	49216.4	35211.4	50183.5	65244.6	66265.1	-21543.3	12334.4	44480.9	30529.6	70096.4	35334.9
83.9	6741.75	10305.6	44079.1	1159.73	53345.9	60146.4	40711.6	38554.7	35000.9	14869.1	27102.1	32688.8	32444.4	35739.5	56653.3	20079.8	74687.2	12605.7	-14524.9	113665	137615	37201.3	48544.7	111574	89798.9	56997.1	23759	81981.4	136909	95265.5	24681	28724.4	132858	79219.4	75126.1	122811	72175.9	60218.7	49291.1	34881.2	50289.3	65830.1	68316.9	-20770.9	12981.3	45127.7	31307.1	70774.2	35542.4
84	6584.16	8866.37	42347.9	999.791	52676	58739	40737.1	39416	33756.3	15598.6	27804.9	33145.1	31817.2	34856.8	56343.4	17488	77389.8	10266.4	-16017.9	115151	135318	34611.9	45874.6	111593	88561	55951	22151.9	80425.1	135311	95420.4	22984.1	31584.3	131972	79727	76319.7	122932	73434.8	60211	49346.5	34457	50383.7	66319.9	70220.9	-19988.9	13484.4	45770.8	31998.6	71440.8	35691
84.1	6425.46	7419.04	40573.8	826.092	51864.2	57521.7	40752.5	40571.4	32402.2	16273.8	28422.4	33402.9	31072.8	33892.8	55942.2	14969.9	80041.5	8042.28	-17647.6	116641	132877	32270.1	43215.8	111528	87291.1	54872.2	20569	78871.1	133549	95594.2	21204.3	34423.3	131054	80285	77427.5	122873	74730.2	60070.4	49387.8	34027	50430	66825.4	72093.4	-19189.2	14120.6	46391.8	32719.5	72001.7	35852.5
84.2	6250.33	5938.01	38773	642.858	51041.2	56105.5	40529.6	41347	31003.1	17161.6	29085.7	33787.1	30314.5	32813.8	55527.1	12473.1	82735.5	5808.11	-19037.2	118082	130742	29729.7	40542.8	111138	85996.3	53992.5	19005.4	77257.2	131788	95576	19438.2	37044.4	129890	80548.2	78629.2	122618	75993.7	60182.2	49345.4	33520	50438.7	67228.2	73925	-18404.3	14677.3	47009.2	33423.3	72505.6	36035.4
84.3	6054.41	4762.49	36967.7	467.212	50290.9	54684.1	40517	42093.7	29586.7	18178.4	29881	34191.4	29585	31883	55107.8	9901.16	85255.1	3458.78	-20593.2	119573	128369	27156.4	37939.9	110674	84566.5	52827.9	17437.1	75628.6	129876	95635.7	17748.1	39690.3	128877	80997.1	79769.3	122313	77185.9	59891.7	49304.7	33094.7	50477.2	67670.2	75683	-17567.6	15507.7	47532.7	34104.1	72939.2	36193.3
84.4	5811.59	3338.08	35177.6	320.507	49790	53170.6	40448	42946.4	28289.5	19016.3	30643.2	34800.2	28817.5	31115.7	54655.3	7339.2	87567.5	1253.19	-22154.3	120969	125715	24844.2	35198.3	110030	83141.6	51637.4	15912.9	73949.4	127946	95276.7	16090.7	42561.9	127555	81581.8	80906	121922	78315.4	59573.6	49196.2	32588.1	50400.8	68051.6	77425.9	-16736.8	16008.6	48040.3	34755.4	73337.3	36340.7
84.5	5582.57	1935.74	33384.4	166.826	48986	51701.9	40269.3	43689.4	26953.5	19806.8	31432.9	35101.2	28088.3	30180.8	54167.8	4935.28	89643.4	-781.949	-23512.3	122057	123010	22306.4	32622.1	109180	81663.2	50442	14406.8	72187.7	125935	95419.6	14431.4	45400.3	126432	81716.9	81703.9	121334	79215.4	59221.6	49033	32100.8	50248.6	68432.3	79127.6	-15998.8	16454.6	48472.7	35381.6	73630.1	36427.1
84.6	5284.2	543.371	31558.3	7.21036	48167.5	50270.3	40037.2	44382.8	25467.7	20461.6	32185.6	35365	27379.3	29335.3	53688.3	2629.71	91988.9	-2948.1	-25206.1	123321	120276	19795.4	29899.5	108628	80065	49178.6	12853.5	70461	123780	95145.1	12750.6	48099.5	125015	82053.7	82505.9	120628	80249.2	58809.2	48815.2	31565.8	50156.6	68700.6	80725.2	-15156.4	17016.6	48855.2	36009.8	73920.1	36497.3
84.7	5099.99	-836.459	29657.4	-140.856	47392.3	48748.3	39902.9	44962.7	24008.8	21173.4	32681.7	35561.5	26753.9	28432.5	53304.4	386.084	94006.5	-4949.29	-26615.1	124283	117456	17231.1	27073	107810	78480	47902.4	11325.3	68643.5	121660	94995.6	11082	50667.5	123631	82488.5	83566.2	119834	80789.7	58349	48600	30986.2	49997.1	68831.7	82290.6	-14268.5	17637.9	49234.1	36600.1	74133.4	36427.2
84.8	4862.38	-2213.07	27778.1	-299.349	46722.6	47171.1	39556.7	45581.9	22642.9	21948.1	33164.3	35853	26083	27596.2	52903.9	-1730.7	96142.8	-7188.39	-28051.1	125202	114707	14818.7	24231.9	107043	76844.4	46618	9804.96	66860.6	118974	94984.6	9418.11	53158.5	121899	83003.2	84287.6	119121	81395.4	57844.6	48355.6	30493.7	49744.8	68965.1	83713.4	-13396.8	18006.1	49584.5	37144.4	74367.5	36479.5
84.9	4668.98	-3601.82	25933.6	-448.286	45736.7	45702	39497.8	46183.6	20971.8	22854.7	33695.3	36186.3	25448.3	26816.5	52596.4	-3707.17	98172.1	-9468	-29487.7	126202	111778	12318	21467.1	106025	75182	45313	8295.99	65020.5	116709	94822.1	7793.03	55642.9	120219	83278.9	85229.6	118383	82051.6	57267.9	48078.2	29904	49519.6	69061.1	84986.9	-12386.6	18674.1	49915.2	37632	74423.6	36516.5
85	4459.81	-5026.95	24033	-572.422	44988.4	44175.2	39144	46473.8	19589.1	23703.7	34215	36522.5	24796.2	26054.5	52244.8	-5630.87	100348	-11669.9	-30803.7	126868	108670	9835.41	18676.6	105117	73516.5	43981.6	6825.77	63138.6	114385	94384.1	6155.3	58259.4	118343	83264.8	85803.9	117472	82783.8	56639	47732.9	29361.9	49285	69114.7	86329.5	-11461.3	19277.9	50257.6	38196.3	74523.6	36481.2
85.1	4287.01	-6365.12	22184.9	-716.431	44013	42568	38895.2	46967.1	18064.5	24299.6	34937.2	37045.7	24190.3	25417.8	51940.1	-7398.57	102423	-13737.3	-32058.9	127640	105592	7397.39	15872.9	104107	71805.7	42652.5	5319.06	61241.9	112013	93994.4	4602.03	60853.8	116343	83065	86361.2	116543	83218.1	56033.4	47360.3	28768.3	48982.9	69128.7	87588.6	-10502.9	19592.1	50552.1	38696	74511.1	36456.2
85.2	4141.92	-7679.59	20317.6	-856.425	43017.1	40904.8	38578.3	47634.4	16481.1	24999.7	35497.4	37152.6	23576.9	24725.7	51600.3	-9150.11	104055	-15671.7	-33173.3	128264	102146	4683.15	13270.3	103056	70047.4	41269.8	3860.38	59318.7	109516	93543.5	2847.57	63330.2	114422	82848.4	86963.9	115287	83732.3	55397.4	46961.6	28158.7	48724.1	69241.4	88755.2	-9524.69	20009.2	50843.2	39204.9	74540.9	36402
85.3	3890.73	-9009.31	18439.8	-1012.7	41984.2	39202.7	38397.9	48342.8	15090.6	25663.7	35942.8	37421.1	22976.9	23985.9	51248.1	-10863.2	105797	-17792.3	-34269.5	128558	98964.3	2253.11	10529.4	101953	68221.6	39908.7	2427.88	57419.8	106979	92877.2	1255.99	65821	112407	82735.1	87267.1	113976	84352.1	54720	46526.9	27515.5	48424.2	69200.7	89826.7	-8715.92	20526.2	51133	39638.9	74405	36299.8
85.4	3587.39	-10252.8	16555.8	-1152.3	41108	37444	38165.3	48691.1	13690.7	26425.9	36286.2	37825.6	22379.9	23330.3	50878.8	-12567.4	107527	-19843.6	-35519.5	129125	95489.4	-237.496	7787.22	100837	66395.7	38530.2	967.563	55444.9	104320	92267.9	-244.492	68064.7	110350	82584	87715.8	112629	84689.2	53912.4	46018.8	26899.2	48050.2	69031	90816.8	-8026.89	20982.3	51359.6	40054.1	74255.7	36174.5
85.5	3356.81	-11490.4	14626.9	-1276.42	40072.2	35731.6	37962.3	49318.8	12291.6	27213.3	36813.2	37895.4	21784.1	22638.3	50508	-14122.1	109206	-21842.4	-36783.1	129556	92274.8	-2644.26	5291.06	99540.7	64643	37129.4	-385.998	53469.2	101651	91725.1	-1805.53	70362.5	108142	82183.4	88345.6	111193	85034.2	53143.8	45506.4	26237.4	47631.8	68808.5	91717.6	-7153.8	21486.4	51494.2	40468.9	74053.9	36010.8
85.6	3068.74	-12726	12722.6	-1399.94	39041.9	34288.9	37305	49774.8	11002.7	27698	37208.9	38065.1	21247.7	21995.6	50092.1	-15649.2	110409	-23548.2	-37711.4	129763	89025.2	-5063.08	2667.86	98083.2	62858.1	35673.7	-1740.71	51785.2	98881.7	90894.9	-3342.77	72447.4	106082	81872	88802.3	109954	85388.3	52360.2	45049.4	25622	47232.7	68569.7	92589.7	-6184.84	21798.6	51647.1	40807.5	73768.9	35809.6
85.7	2861.64	-13929.6	10834.1	-1546.66	37928.1	32814.5	36882.2	50097.7	9436.82	28259.4	37436.7	38228.6	20709.5	21368.5	49678.3	-17098.4	111900	-25392.2	-38604	129880	85572.7	-7314.79	107.761	96709.2	60989	34267.8	-3097.27	49784.8	96168.3	90222.1	-5004.46	74571.2	103656	81464.7	89033.8	108347	85487.3	51497.4	44505.5	24982.3	46852.6	68297.2	93477.7	-5251.84	22291	51750.3	41089.9	73460.4	35610.2
85.8	2606.34	-15156.7	8998.08	-1688.82	36945.6	31180.5	36664.3	50485.2	8056.33	28847.6	37841.6	38335.8	20113.8	20702.1	49247	-18564	113275	-27211.8	-39552.8	130094	81959	-9589.52	-2428.56	95241.5	59101.7	32869.9	-4483.33	47689.6	93341.6	89337.8	-6673.69	76668.7	101486	81074.6	89136.4	106732	85617.5	50672.8	43926.1	24284.6	46374.3	67991.8	94168.3	-4235.5	22709	51797.7	41359	73083.1	35374.1
85.9	2373.45	-16359.1	7104.63	-1814.15	35883.4	29551.3	36225.4	50723.6	6492.96	29359.3	38354.9	38456.9	19595.7	20043.2	48838.8	-19894.3	114536	-29086	-40496.1	129999	78444.7	-11847.1	-4937.54	93715.3	57186.3	31497.4	-5789.79	45677.6	90585.9	88334.7	-8162.59	78830.9	99146.4	80654.5	89179.1	104933	85650.5	49771	43340.7	23596.7	45936.1	67630.5	94869.3	-3198.14	23136.2	51515.8	41597	72662.2	35138.2
86	2174.13	-17543.6	5234.73	-1933.84	34856.6	27837.7	35726.6	51035	4990.24	29907	38644.7	38449.5	19074.9	19422.9	48399.5	-21233.3	115786	-30782	-41334.7	129883	74809.2	-14027	-7415.28	92049.6	55341.1	30062.7	-7071.82	43628.1	87635	87035.1	-9683.79	80827	96703.4	80158.1	89135.6	102961	85811.7	48815.5	42695.3	22922	45433	67209.5	95468.9	-2202.35	23504.5	51457.5	41804.2	72169.2	34837.8
86.1	1953.91	-18739.8	3411.56	-2064.41	33748.4	26026.1	35485	51292	3557.93	30513.2	38902.1	38441.4	18560.2	18786.9	48004.8	-22557.2	116937	-32648.1	-42138	129589	71374.3	-16380.3	-9864.08	90468.7	53441.6	28661.2	-8355.84	41567.6	84748.6	85906	-11387.5	82606.7	94175.7	79333.5	89130.6	101202	85873.4	47783.9	42025.8	22269.9	44900.7	66679	96022.8	-1289.56	23900	51359	41981.9	71549.8	34736.3
86.2	1769.53	-19908.3	1675.39	-2190.87	32719.1	24270.7	35009.5	51638.8	2082.16	31195.4	39234.4	38240.3	18032.6	18392.2	47460.5	-23777	118020	-34548.7	-42914.8	129213	67775	-18686.2	-12343.7	88657.2	51481.5	27294.7	-9585.12	39576.2	81730.9	85043.1	-12909.7	84675	91543.8	78837.7	88905.8	99348.1	85606	46842.9	41364.3	21594.8	44360.3	66067.5	96460.4	-442.772	24085.5	51270.2	42146.1	70987.4	34409.3
86.3	1554.92	-21039.9	-135.032	-2300.53	31641.5	22531.5	34251.8	51991.4	670.117	31733.8	39622	38127.5	17470.5	17742.2	46955.2	-24935.9	118975	-36086.3	-43439	128747	64068.2	-20856.8	-14751.5	86839.6	49536.5	25847.2	-10805	37541.5	78767.6	83932.8	-14329.4	86537.5	88857	78417.1	88776.2	97540.2	85569.5	45829.3	40675.4	20871.7	43749.5	65575.1	96871.2	566.608	24347.5	51135.5	42259.2	70326.3	34054.3
86.4	1333.68	-22117.7	-1937.49	-2436.71	30660.9	20715	33965	52223.8	-729.988	32337.1	39713	37738.4	16936	17164.9	46480.8	-26075.9	119601	-37768.5	-43973.3	128391	60407	-23133.8	-17104.4	84937.7	47552.4	24426	-11996.3	35469.5	75791.2	82703.1	-15737.4	88211.2	86148.7	77783.6	88547.1	95489.8	85342.7	44771.2	39940.5	20162.3	43131.4	64906.4	97248.3	1510.47	24611.9	50884.2	42335.3	69584.2	33667.6
86.5	1061.85	-23199.9	-3701.73	-2554.62	29869.3	18902.2	33557.2	52288.1	-2004.13	32941.9	39984.5	37706.1	16429.5	16521.9	46031.5	-27158.4	120288	-39249.5	-44721.9	127780	56965.4	-25178.3	-19414.1	83148.9	45598.2	23015.1	-13158.9	33430.4	72743.5	81272	-17261.3	89860.7	83388.7	76972.7	88415.2	93440.9	85112.6	43701	39218.5	19429.5	42401.1	64340.3	97534.5	2566.49	24880.5	50621.9	42379.1	68867	33309
86.6	824.337	-24248.3	-5484.16	-2658.34	28723.3	17173.9	32865.3	52149.8	-3121.18	33409.2	39917.3	37426.3	15914.2	15898.5	45476.4	-28208.3	120886	-40657.2	-45389.5	127017	53430.3	-27245.5	-21572.1	81286.7	43569.1	21634.6	-14236.1	31418.8	69635.6	79680.3	-18489.6	91415	80606.5	76235.5	88059.2	91247.8	84605.2	42602.8	38433.5	18717.8	41693.6	63638.9	97625.8	3293.94	25206.9	50373.9	42385.5	68076.6	32828.5
86.7	654.155	-25315.6	-7166.61	-2783.74	27450.5	15474.4	32337.2	52007.2	-4288.54	33772.8	40153.6	37306.3	15399.4	15260.6	44913.6	-29270.6	121383	-42200.6	-45807.1	126247	49833.1	-29357.1	-23775.9	79498.5	41561.9	20249	-15313.4	29310.3	66499.4	78465.9	-19767.8	93055.3	77804.8	75409.1	87634.7	88854.8	84325.9	41534.9	37709.4	17960.3	40944	62875.3	97807.8	4208.02	25495.2	50110.6	42320.1	67290.8	32337
86.8	500.231	-26345.2	-8882.96	-2872.28	26319.9	13782.5	31722.4	52153.5	-5837.82	34242.2	40388.3	37009.6	14890.1	14658.1	44354.5	-30508.5	122001	-43653.5	-46261.7	125223	46134.6	-31400.1	-25998.7	77739.9	39552.4	18827.9	-16339.9	27204.2	63328.4	77096.6	-21141.6	94517.7	74706.4	74428.9	87268.9	86774	83766.6	40324.1	37171.3	17207.7	40127.4	62114.5	97901.1	5245.61	25808	49761	42200.9	66420	31861.2
86.9	256.733	-27322.5	-10555.2	-2970.47	25175.7	12138.3	31160.9	52112.4	-7026.93	34632.2	40392.1	36752.8	14404.4	13993.6	43809.6	-31412	122351	-44862.5	-46654.7	124332	42644.5	-33383.8	-28051.6	75815.1	37566.8	17413.2	-17292.4	25191.1	60168.5	75666.3	-22559.3	95915.4	71662.8	73544.3	87070.1	84404.9	83008.4	39164.4	36343.4	16418.6	39369.2	61305.6	97894.4	6077.63	26018.1	49394.6	42143.1	65478.3	31312.3
87	9.32161	-28264.3	-12235.8	-3090.52	23955.6	10571	30740.8	52058	-8495.94	35261.1	40575.4	36431.6	13843.7	13302.6	43158.6	-32309.6	122452	-46067.5	-46956.6	123398	39063.8	-35327.4	-30172.9	73799.5	35531.5	15986.4	-18210.9	23096.6	56950.3	74152.6	-23836.5	97193.7	68553.2	72547.8	86446	81904.2	82205.1	37959.1	35507.1	15658.5	38584.5	60460.1	97833.1	6978.72	26192.9	48986.7	42057.3	64428.2	30732.9
87.1	-222.815	-29171.4	-13897.8	-3185.66	22775.6	8932.14	30271.1	51785.4	-9804.01	35944	40635.1	36417.7	13344.7	12640.4	42513	-33214.3	122795	-47228.1	-47343.5	122379	35440.2	-37263.3	-32240.3	71589.8	33473.1	14540.4	-19115.7	21039.5	53697.1	72671.4	-25075.4	98485.9	65337.6	71435.3	85956.9	79541.9	81502.4	36811.2	34623.4	14879.9	37786.5	59629	97777.8	7817.49	26268.7	48465.8	41886.6	63388.8	30149.8
87.2	-448.549	-30053	-15518.5	-3279.08	21572	7224.32	29672.3	51749	-11051	36446.6	40671.1	36301.7	12825.9	12036	41931.9	-34096.1	122790	-48425	-47613.4	121191	31675.5	-39117.2	-34328.5	69400.9	31389.5	12879.2	-19995	18911.9	50453.5	71156	-26189.4	99855.8	62140	70575.8	85234.4	77076.7	80837.2	35348.5	33788.5	14165	37012.6	58772	97596.9	8856.67	26603	47980.9	41694.7	62296.2	29555.2
87.3	-699.939	-31113	-17142.8	-3371.22	20776.6	5819.83	29085.8	51717.9	-12470.6	36789.8	40728	36017.3	12269.5	11333	41190.1	-34919.8	122774	-49475.5	-47903.8	119788	28054.2	-40649.4	-36252.8	67230.1	29331	11465.3	-20845.2	16822.7	47223.3	69609.4	-27310.5	101013	58714.1	69415.4	84365.5	74455.2	80177.5	34168.3	32879.1	13346.2	36080.3	57838.2	97407.3	9630.62	26575	47530	41504.2	61169.5	28905.6
87.4	-908.822	-31962.7	-18715.9	-3475.13	19534.4	4415.77	28621.5	51649.2	-13740.1	36946.3	40964.6	35508.1	11733.1	10358.4	40488.4	-35630.9	122600	-50558.4	-48077.5	118702	24406.4	-42385.4	-38172.6	65245.9	27275.5	10067.7	-21657.3	15069.8	43941.4	68105.9	-28333.9	101896	55543.8	68215.8	83613.9	71897.9	79301.3	32993.8	31954.7	12586.6	35237.9	56909.9	97125.3	10548.5	26619.5	46974.8	41287.1	60016.1	28262.5
87.5	-1052.88	-32757.6	-20220.7	-3559.71	18379.5	2744.96	28095.4	51665.1	-14971.4	37299.1	40939.2	35238.3	11191.6	9699.41	39758.9	-36396.9	122421	-51484.1	-48341.2	117453	20634.5	-44027.6	-40180.9	63141	25243.5	8626.9	-22476.4	12987.4	40628.7	66321.7	-29378.2	102875	51862.3	66948.7	82864.3	69397.4	78487.3	31852.6	31118.9	11797.8	34424.2	55886.7	96717.9	11464.3	26762.6	46456.9	41080.9	58804	27619.2
87.6	-1218.78	-33530.2	-21713.2	-3640.33	17387.6	1205.94	27567.1	51476.8	-16118.6	37742.3	40895.3	34812.9	10660.2	9012.82	39004.3	-37056.9	122066	-52572.8	-48420	115924	16964.4	-45680.1	-42016.5	60812.6	23186.1	7209.61	-23264.8	10860.3	37325.6	64538.9	-30511	103933	48451.3	65602.5	82056.4	66727.6	77514.7	30648.4	30226.4	11010.2	33548.4	54930.7	96240.3	12197.3	26929.9	45906.1	40791.6	57570.3	26994.2
87.7	-1428.6	-34272.4	-23192.8	-3719.05	16194.6	-328.989	26884.6	51437.9	-17190.3	38286.7	40937.2	34414.3	10040.9	8334.69	38255.2	-37713.5	121831	-53712.5	-48454	114430	13404.3	-47112.2	-43662.8	58605.5	21457.5	5776.09	-24066.3	8737.73	33942	62557.5	-31720.6	104692	45101.8	64160.7	81053.6	64304.9	76635.4	29420.5	29257.2	10177.6	32682.3	53965.2	95746.1	13004.6	26939.1	45299.5	40488.6	56337.7	26333.1
87.8	-1610.97	-34963.2	-24667.6	-3775.6	15002.5	-1949.36	26253.9	51092.7	-18383.4	38433.8	41095.9	34283.5	9452.57	7698.01	37424.1	-38292.9	121441	-54594.6	-48422.1	112995	9786.83	-48719	-45370.9	56079.4	19421	4361.23	-24757.7	6699.28	31087.7	60433.7	-32676.2	105369	41772.8	62591	80057.4	61529.5	75679.5	28219.1	28277.5	9360.53	31796.3	52954.5	95202.8	13766.3	26996.4	44652.6	40147.5	55019.4	25628.9
87.9	-1864.09	-35639.3	-26089.6	-3850.29	13769.1	-3515.79	25345.3	50600.3	-19450.3	38705.3	41155.5	33845.7	8879.61	7036.69	36601.6	-38886.3	120984	-55220.6	-48208.1	111251	6301.71	-50134.6	-46976	53772	17371.7	2970.82	-25459	4628.39	27750	58371.4	-33712	106248	38362.2	61109.6	78727.6	58810.1	74544.7	27015.4	27337.3	8579.39	30882.9	51936.9	94620.2	14529.2	27024.2	43981.7	39793.9	53776.8	24963.1
88	-2066.06	-36276.8	-27474.1	-3921.3	12481.4	-5070.33	24631.6	50589.2	-20534.2	38822.9	41116.3	33400.2	8339.91	6382.04	35735.6	-39384.5	120410	-55997.4	-48159.2	109408	2853.32	-51686.2	-48601.5	51541.6	15299.6	1569.39	-26126.5	2532.74	24395.2	56512.6	-34648.4	106714	34897.2	59831	77709.8	55922.9	73313.8	25809.3	26408	7816.52	29986	50827.7	93874	15382.2	26986.8	43316.6	39408.7	52410.4	24235.3
88.1	-2338.42	-36883.9	-28826.3	-3998.54	11269.7	-6684.42	24110.2	50262.5	-21582.3	39053.6	40723.8	32747.1	7803.48	5649.88	34857.3	-39960	119521	-56643.2	-48197.5	107514	-719.268	-53064.5	-50110	49311.2	13183.9	215.675	-26729.3	487.351	21112.8	54637.9	-35456.6	107215	31281.7	58423.7	76529	53074.7	72285	24527.1	25452.7	7039.51	29088.8	49722.3	93097.2	16005	26936.2	42580.3	39003.5	51101	23399.1
88.2	-2568.54	-37505	-30140.7	-4051.77	10065.8	-8296.77	23586.3	49720.1	-22747.4	39360.7	40477.4	32421.3	7216.85	4964.34	33956.4	-40478.2	118751	-57345.6	-48209.5	105486	-3840.5	-54250.6	-51564.9	46778.7	11098.8	-1155.13	-27334.6	-1520.36	17832.6	52616.9	-36290	107731	27881.2	56974.6	75305.2	50410.8	71059	23294.1	24482.4	6224.69	28158.1	48532.8	92299.1	16622	26916.4	41793.7	38573.7	49765.8	22566.2
88.3	-2771.82	-38055.9	-31417.5	-4099.22	8929.38	-9706.48	22964.2	49053.3	-23780.3	39564.1	40306.6	31657.6	6658.23	4268.87	33085	-40929.6	117914	-57885.9	-48117.6	103525	-7505.61	-55652.2	-53061.8	44366.2	9087.2	-2516.95	-27909.8	-3504.87	14557.3	50602.2	-37117.2	108045	24242.4	55308	73947.6	47431.7	69821.8	22040.5	23505.4	5471.48	27190.8	47338.8	91380.1	17363.6	26810.7	40996.2	38143.7	48422.9	21726.6
88.4	-2945.13	-38591.8	-32653.4	-4142.55	7790.58	-11210.4	22162.3	48726.9	-24725	39627.4	39980.3	30980.7	6114.91	3612.48	32159.4	-41325.1	116799	-58388.4	-47933	101470	-10573.9	-56898.8	-54351.2	41850.2	7015.92	-3883.23	-28513.2	-5493.83	11301.1	48641	-37965.1	108493	20668.9	53775.3	72411.4	44604	68669.8	20821.7	22519.8	4696.8	26286.6	46233.8	90499	18265.5	26774.3	40195.5	37656.9	46997.1	20906.5
88.5	-3061.63	-39099.3	-33846.7	-4190.82	6784.76	-12864.5	21409.6	48061.5	-25719	39601.7	39636.8	30605.8	5572.95	2950.1	31237.1	-41679.6	115560	-58766.2	-47694.2	99397.4	-13882	-58003.2	-55806.3	39485	4969.29	-5197.04	-29116.8	-7436.37	8046.22	46348.2	-38678.6	108652	17290.2	52363.4	70784.3	41846.8	67378.4	19538.6	21452	3958.25	25369.4	45047.6	89045.9	18919.2	26707.8	39373.3	37165.8	45593.7	20015.5
88.6	-3169.78	-39560.3	-34997.5	-4243.4	5558.76	-14220	20884.7	47483.9	-26686	39848	39295.8	30213.5	4994.98	2313.66	30342.4	-42024.4	114527	-59303.8	-47433.4	97150.6	-17112.8	-58983.7	-57181.3	36993.5	2896.56	-6530.36	-29695.4	-9549.27	4751.06	44180.8	-39376.4	108684	13594.2	50715.7	69197.1	38908.6	66036.8	18252.1	20414.5	3190.93	24371.2	43823	88018.6	19410.9	26610	38538.4	36623.7	44112.6	19120.8
88.7	-3387.69	-40009.6	-36108.6	-4275.49	4426.15	-15733.6	20105.7	46999.9	-27497.2	39929.9	38969.2	29607.4	4496.43	1711.88	29458.3	-42387.7	113343	-59770	-47109.3	95074.9	-20350.9	-59902	-58502.6	34510.4	865.574	-7821.34	-30288.8	-11357.9	1492.52	41836	-40005	108853	10281.7	48947.7	67795.9	35947.2	64757.9	16993.7	19378.1	2477.27	23361.7	42582.9	86851.8	19938.6	26417.2	37685.3	36131.5	42582.6	18221.3
88.8	-3584.07	-40414	-37215.1	-4305.14	3213.04	-17119.4	19280.4	46436	-28588.9	40123.1	38661.4	28887	4011.43	1141.46	28448.3	-42619.3	112029	-60082.4	-46776.5	92601.1	-23648.1	-60750.6	-59694.1	31821.2	-1103.11	-9115.41	-30865.7	-13117.8	-1761.84	39861.1	-40633	108633	6591.38	47216.6	66433.1	33134	63326	15662.8	18362.5	1762.71	22418.3	41281	85713.5	20441.3	26294.2	36805.2	35547.9	41105.2	17391.9
88.9	-3745.58	-40764.1	-38258.7	-4340.68	1901.84	-18397.9	18315.3	45944.8	-29377.3	40193.7	38251.4	28306.5	3447.81	506.862	27496.7	-42828.3	110525	-60326.1	-46375.6	90370.2	-26929.3	-61681.1	-60793.7	29485.3	-3093.3	-10409.7	-31464.5	-14945.8	-5082.94	37895	-41142.1	108411	3011.65	45460.6	64848.5	30109.5	61808.8	14396.1	17343.7	1042.34	21372.6	39922	84500.8	21037.2	26237.3	35903.6	34955.6	39590.7	16530.6
89	-3938.91	-41129	-39276.6	-4368.81	724.106	-19717.4	17445.9	45174.5	-30132.3	40165.9	37886	27985.1	2920.68	-167.555	26473	-43073.6	109155	-60516.1	-45851.4	87862	-29944.7	-62629.9	-61929.9	27309.2	-5121.3	-11630.2	-32087.5	-16666.6	-8297.46	36123.9	-41804.6	108249	-555.262	43541.8	63311.6	27484.5	60403.7	13110.9	16325.2	337.984	20369.6	38608.9	83178	21522.8	26151.9	34994.8	34335.1	38030.1	15655.4
89.1	-3983.72	-41397.6	-40260.8	-4383.16	-512.079	-20950.3	16574.8	44584.9	-31015.8	40206.2	37421.8	27350.9	2310.46	-776.765	25378.3	-43172	107449	-60700.2	-45314.1	85288.4	-33139.4	-63497.7	-63086	24759.5	-7085.51	-12921.8	-32456.2	-18401.4	-11468.3	33950.6	-42224	107956	-4023.18	41701.3	62028.7	24556.2	58884.6	11819.9	15343.4	-387.117	19385.2	37324.8	81798.1	21995.3	25933.3	34064.1	33694	36518.3	14578.6
89.2	-4157.92	-41639.5	-41456.6	-4393.9	-1596.57	-21955.9	15886.7	43767.4	-31901.3	40110.7	37002.2	27016.3	1767.82	-1632.04	24379.3	-43315.2	105879	-60674.8	-44847.5	82806.3	-36166	-64164.2	-63873.8	22229.6	-9019.33	-14209.6	-33038.5	-20147.4	-14608.4	31592.2	-42686.8	107323	-7418	39581.9	60359.7	21752.6	57584.3	10547.1	14334.7	-1092.98	18374	36045.9	80429.6	22705.3	25842.4	33168.8	33069.9	34932.6	13688.6
89.3	-4255.04	-41851.6	-42326	-4405.86	-2756.62	-23180.9	15288.4	42911.6	-32615.7	40118.2	36352.5	26400	1276.42	-2174.55	23314.5	-43455.8	104000	-60735.7	-44524.4	80349	-39188	-64763.4	-64763.2	19689	-10941.6	-15431.5	-33524.2	-21870.3	-17799.4	29229.1	-43348.6	106769	-10918.1	37629.9	58644.2	18786.8	56171.8	9272.6	13316.3	-1798.91	17350.4	34645.1	79016.1	23095	25676.6	32183.5	32407.4	33334.1	12772.6
89.4	-4399.15	-42045.4	-43179.4	-4421.03	-3889.84	-24584.5	14185.4	41847.2	-33422	39947.9	36143.8	25998.5	770.47	-2781.05	22229.5	-43472.2	102157	-60766.3	-44111.7	77737.2	-42188.6	-65203.9	-65667.2	17156.4	-12870.1	-16655.4	-34030.5	-23509.8	-20887.3	26814	-43619.9	106319	-13806.9	35894.2	56987.9	16261.1	54607.9	7948.65	12303.3	-2508.98	16343.2	33313.6	77462.1	23524.7	25322.6	31211	31722.3	31783.3	11931.5
89.5	-4548.28	-42215.7	-44023.4	-4427.54	-5156.14	-25524.6	13513.8	40997.5	-34069.3	39685.8	35556.4	25295	247.741	-3348.69	21197.1	-43482.2	100419	-60891.2	-43496.5	75048.5	-45230.8	-65777.2	-66533.7	14520.7	-14714.5	-17827.9	-34548	-25141	-23961.9	24621.2	-44009.9	105832	-17121.9	33728.3	55165.1	13460.8	52964.2	6649.64	11299.9	-3194.83	15337	31951.4	75918	23830.9	25228.9	30219.6	31032.4	30190.2	11046
89.6	-4697.51	-42211.4	-44764.9	-4440.3	-6070.67	-26708.5	12681.8	40194.7	-34972.1	39533.4	35294.5	24699	-286.196	-3817.04	20109.8	-43527	98523.3	-60870	-43007.2	72318.8	-47918.7	-66113.3	-67188.4	12033.2	-16553.1	-18984.5	-35035	-26736.5	-26943.6	22620.9	-44350	105288	-20434	31884.4	53439.9	10797.2	51466.9	5439.74	10337.9	-3877.27	14394	30600.7	74408.6	24341.2	24965.9	29214	30281.3	28840.1	10165.2
89.7	-4835.04	-42278.4	-45495.2	-4446.82	-7039.82	-28013.2	11928.7	39552.3	-35622.3	39480.2	34966.6	24072.8	-840.619	-4319.34	19047.3	-43419.6	96718.6	-60596.7	-42414.8	69215.5	-50757.3	-66405.8	-68082.4	9234	-18348.4	-20127.5	-35475.2	-28252.6	-30015.3	20633.1	-44669.2	104580	-23727.4	30014.3	51808.3	7916.59	49533.8	4173.16	9338.39	-4489.62	13395.1	29205	72750.7	24666.8	24631.8	28192.6	29567.8	27174.9	9273.29
89.8	-5016.02	-42341	-46233	-4452.53	-8154.14	-29008.5	11178.2	38594.6	-36143.6	39325.7	34433.2	23461.9	-1348.7	-4795.24	17913.6	-43056	94405.6	-60405.2	-41780.1	66374.8	-53701.1	-66797.7	-68684.7	6456.36	-20190	-21240.1	-35892.5	-29768.9	-32931	18409.9	-44953	103606	-27113.3	27954.6	49959.2	5048.38	47841.3	2986.9	8162.69	-5112.25	12426.1	27788.6	71126.3	25118.5	24261.1	27149.3	28826.1	25534.2	8300.34
89.9	-5125.05	-42379.6	-46890.2	-4458.31	-9195.32	-30089.9	10406.1	37635	-36922.3	39341.3	34066.8	22733.2	-1820.87	-5297.6	16805.5	-42931.7	92317.2	-60154.5	-41054.7	63616.5	-56508.2	-67100.8	-69339.9	3920.41	-21962	-22320.1	-36377.2	-31325.6	-35855.3	16157.3	-45024.6	102673	-30267.4	25984.3	47976.7	2349.08	46214.4	1777.13	7271.65	-5773.54	11382.1	26346.9	69440.7	25564.8	23819.3	26056.8	28014.3	23929.4	7387.85
90	-5203.36	-42388.9	-47473.9	-4435.07	-10011	-30962.4	9531.47	36624.9	-37302.5	39000.4	33576.5	22085.2	-2269.45	-5805.35	15758.6	-42702.8	90256.2	-59928.7	-40423.2	60733.2	-59341.3	-67202.4	-69896	1163.07	-23711.6	-23370.6	-36806.5	-32717.2	-38687	14024.5	-45178.3	101785	-33479.5	24040.4	46008.8	-282.128	44528.1	599.708	6311.52	-6359.08	10378.1	24953	67761.6	26009.1	23496.4	25022	27239.7	22302.1	6442.47
90.1	-5271.1	-42350.1	-48030.4	-4424.5	-10856.5	-31870.7	8695.47	35766.7	-37823.4	38516.1	33198	21458.9	-2791.97	-6336.31	14647.2	-42490.8	87930.4	-59695.6	-39548.6	57724.2	-61870.7	-67383	-70212	-1275.88	-25444.8	-24386.6	-37232.3	-34173.7	-41434.9	11757.8	-45327.2	100624	-36400.2	22077.6	44172.8	-2861.06	42915.8	-530.632	5411.12	-6981.01	9376.78	23533.9	65998.1	26329.2	23187.2	24031.9	26468.1	20685	5549.29
90.2	-5348.95	-42335.4	-48524.9	-4403.28	-11789.4	-32833.5	7846.67	34740.1	-38354.6	38217	32688.9	20854.2	-3281.39	-6840.15	13616.3	-42261.8	85713.4	-59268.9	-38845.9	54766.7	-64349.2	-67578.6	-70576.9	-3669.49	-27144.5	-25426.7	-37617.4	-35484.7	-44188.3	9427.37	-45466.6	99489.5	-39190.6	19967.6	42197.2	-5611.39	41230.9	-1687.89	4451.48	-7607.32	8338.85	22104.8	64246.3	26529.7	22705.6	22956.5	25720.8	19127.3	4681.75
90.3	-5416.34	-42295.9	-48981.3	-4385.26	-12908.7	-33945.8	7030.17	33521.9	-38597.2	38056.3	32070.3	20178	-3744.67	-7403.22	12577.5	-41961.3	83332.9	-58888.1	-37992.5	52080.3	-66943.8	-67682.8	-70968.6	-5970.56	-28711.7	-26464.2	-37977.6	-36812.8	-46905.5	7152.51	-45423.3	98156.8	-41891.5	18023.7	40334.7	-8248.44	39302.4	-2831.21	3538.7	-8151.7	7365.28	20651.4	62372.9	26823.5	22303.2	21854.3	24930.8	17494	3830.07
90.4	-5501.49	-42190.5	-49382.1	-4362.08	-13879.4	-35151.6	6096.42	32205.8	-39010.9	37739.6	31388.2	19515.9	-4201.63	-7915.79	11460	-41633.5	81004.4	-58478.5	-37110.6	49068.6	-69328.2	-67666.9	-71283.6	-8545.1	-30326.8	-27372.5	-38360.7	-38425.2	-49566.6	4921.16	-45562.2	96928.1	-44734.4	16002.4	38398.4	-10938.8	37601.3	-3939.21	2682.5	-8742.38	6354.74	19229.2	60438	27034.6	21865.8	20809.4	24079	15854	2921.66
90.5	-5582.99	-42071.6	-49769.2	-4346.59	-15016.6	-35914.8	5271.34	31031.9	-39580.8	37396.3	30614.9	18886.5	-4659.96	-8410.21	10400	-41225.7	78726.3	-57976.3	-36304	45907.6	-71554.5	-67585.9	-71459.9	-10864.5	-31954.3	-28311.7	-38693.9	-39683	-52117.4	2640.24	-45582.2	95656	-47352.2	14001.1	36409	-13602.1	35722.2	-5038.48	1727.13	-9331.06	5362.28	17786.4	58567.7	27296.1	21328.7	19689.4	23212.7	14269.6	2043.26
90.6	-5714.03	-41903.2	-50127.9	-4323.96	-16083.6	-36850.9	4424.63	29763.4	-40034	36869.6	30088.8	18292.5	-5069.45	-8936.48	9360.95	-40799.8	76136.2	-57522.4	-35463.4	42958.2	-73724.6	-67374	-71675.1	-13198.6	-33524.9	-29220.1	-38944.4	-40895	-54622.9	635.611	-45505.5	94102.1	-49972.8	12029.4	34497.9	-16175	33776.1	-6090.61	804.766	-9870.98	4383.48	16292.7	56675.3	27450.7	20812.5	18641.4	22372.1	12635.1	1165.67
90.7	-5755.69	-41738.3	-50363.2	-4282.29	-17035	-37783.1	3817.21	28758.9	-40549.9	36529.8	29328.2	17834.8	-5425.68	-9403.28	8237.89	-40385.5	73638.2	-56917.9	-34671	39942.6	-75858.4	-67222.3	-71773.7	-15680.3	-35381.6	-30125.7	-39163.2	-42006.6	-57073	-1481.65	-45210.5	92718.4	-52564.2	9991.59	32341.3	-18832.9	31773.6	-7161.62	1.11196	-10370	3365.89	14869	54671.4	27646.1	20450	17623.8	21525.8	11055.1	337.015
90.8	-5852.22	-41563.4	-50651.3	-4270.88	-18034.6	-38703.3	3094.97	27660.6	-40938.1	36128.4	28791.8	16897.3	-5795.64	-9889.12	7240.89	-39960.4	70959.6	-56337.8	-33831.1	36624.6	-78006.1	-67048.4	-71863.3	-17885	-36906.8	-31009.2	-39455.8	-43241.7	-59448.7	-3787.15	-45229.6	91291.6	-55052.3	7989.52	30347.4	-21265.4	29866.1	-8219.4	-875.544	-10901.3	2360.16	13354.5	52717.7	27784.1	19954.4	16565	20688.6	9447.5	-466.337
90.9	-5822.82	-41301.3	-50881.6	-4241.71	-18883	-39445.5	2330.02	26596.3	-41202.1	35570.5	28040.8	16116.3	-6160.82	-10332	6190.33	-39474.6	68240	-55713.2	-33031.4	33580.6	-80142.2	-66919.3	-71917.3	-20252.4	-38314.3	-31810.2	-39490.7	-44369.4	-61786.2	-5850.03	-44936.7	89459.5	-57363.1	5930.17	28299.2	-23768.9	27920.3	-9270.2	-1761.02	-11444.6	1381.87	11868.4	50671.2	27963.5	19431.5	15543.8	19862.4	7888.1	-1322.55
91	-5815.43	-41043	-51056.4	-4195.49	-19679.2	-40382.4	1655.64	25090.4	-41579.8	35255.5	27069.2	15374.5	-6512.13	-10832	5142.53	-38993.2	65573.7	-55117.5	-32171	30640	-82133.6	-66604.7	-71918.8	-22680.7	-39721.7	-32605.5	-39683.7	-45381.8	-64086	-8023.81	-44746.9	87789.1	-59826.5	3909.83	26125.2	-26023.1	26149	-10276.3	-2652.08	-11982.1	395.869	10435.3	48656	28031	18927.9	14428	18931.4	6345.59	-2072.51
91.1	-5919.27	-40751.7	-51161.2	-4160.1	-20388.6	-40947.7	779.782	23805.5	-41734.4	34617.9	26314.2	14657.1	-6888.97	-11253.9	4094.75	-38384.3	62879.1	-54430.6	-31183.3	27230.2	-83770.6	-66449.4	-71883.2	-25047.2	-41073.1	-33381.3	-39812.8	-46352.4	-66366.5	-10188.2	-44598	86069.8	-61829.5	1844.23	24265.4	-28374.5	24243.6	-11207.5	-3536.58	-12485.7	-539.138	8972.87	46628.6	28043	18461.8	13358.4	18004.9	4777.26	-2803.76
91.2	-5917.17	-40435	-51304.2	-4121.41	-21054.4	-41447.4	-249.682	22591.1	-41688.1	33966.1	25614.8	13895.9	-7211.78	-11707.1	3046.69	-37858.3	60315.2	-53627.3	-30204.1	24204.7	-85781.1	-66026.6	-71706.3	-27324.8	-42377.6	-34142.5	-39986.6	-47307.3	-68558.1	-12240.5	-44379.2	84255.6	-64026.1	-268.329	22047.5	-30725.9	22346.5	-12151.2	-4387.76	-12961.9	-1564.48	7535.05	44498.9	28183.7	17879.9	12298.8	17126.2	3190.06	-3548.96
91.3	-5942.72	-40099.7	-51360.1	-4072.42	-21875.3	-42310.2	-1031.2	21596	-41795.6	33713.5	24746.8	13471.2	-7528.58	-12107.4	2019.33	-37319.6	57371.1	-52716.8	-29125.4	21200	-87358.5	-65525.7	-71427.4	-29731.5	-43650.3	-34852.2	-40079.7	-48209.4	-70634.1	-14288.1	-44171	82461.4	-66011.5	-2160.58	20289.7	-32966.1	20097.9	-13110.5	-5270.32	-13432.7	-2564.92	6140.55	42454.2	28271.5	17330.1	11253.4	16243	1637	-4208.35
91.4	-6000.81	-39761	-51340.3	-4037.57	-22934.7	-42969.7	-1699.76	20250.5	-41892.7	33246.2	24385.7	12876.5	-7832.78	-12535.5	1051.34	-36702.1	54674.1	-51911	-28335.3	18285.9	-88997	-64997.1	-71169.2	-32067.4	-45130.8	-35524	-40130.5	-49023.7	-72628.3	-16385.7	-43919	80399	-67974.5	-4260.54	18376.5	-35009.3	18035.6	-14038	-6090.86	-13873.3	-3568.68	4670.66	40265.8	28127.5	16566.6	10175.2	15318.2	144.089	-4892.85
91.5	-6070.72	-39357.3	-51297.9	-3984.6	-23739.5	-43321.2	-2483.56	19142.2	-41960.9	32732.9	23689.3	12180.2	-8152.34	-12915.6	57.6169	-36086.6	51962.4	-51113.5	-27349.8	15073.8	-90540.5	-64503.1	-70812.7	-34476.7	-46341.5	-36187	-40155.7	-49832.5	-74620.8	-18215.3	-43749.2	78313.3	-70041.6	-6210.09	16170.2	-37185.1	16182.5	-14937.3	-6825.01	-14372.3	-4498.06	3225.93	38658.8	28305.5	16022.4	9125.84	14398.6	-1412.74	-5522.5
91.6	-6084.7	-38957.3	-51214	-3931.32	-24334.4	-43850.5	-3488.76	17952.9	-41964.6	32144	23135.8	11368.8	-8451.52	-13305.5	-879.901	-35419.2	49426.5	-50147.4	-26362.1	11907.1	-92162.1	-63963.1	-70176	-36718	-47504.7	-36801	-40154.1	-50672.3	-76444.5	-20345.5	-43487.9	76404.5	-71903.8	-8210.3	14284.7	-39205.4	14135.7	-15781.7	-7637.35	-14829.3	-5428.13	1841.77	36596	28400.6	15440.7	8055.25	13496.4	-2880.91	-6182.19
91.7	-6146.48	-38570.3	-51057.7	-3873.25	-24973.3	-44467.9	-4188.59	16753.8	-41931.8	31746	22463.1	10651.1	-8756.51	-13734.1	-1542.26	-34676.6	46329.2	-49204.9	-25294.7	8796.18	-93393.3	-63332.5	-69811.5	-39061.4	-48624.3	-37422.8	-40107.6	-51519.4	-78264.4	-22496.3	-43144.9	74405.9	-73938.8	-9930.92	12027.3	-41231	12082.6	-16669.6	-8423.48	-15292.8	-6323.57	400.995	34539.4	28540.9	14912.5	7007.6	12520.2	-4375.47	-6767.81
91.8	-6168.12	-38074.5	-50927	-3814.38	-25488.2	-44795.6	-5046.05	15335	-41914.1	31004	21581.6	10017.4	-9065.5	-14138.7	-2478.94	-34008.9	43460.5	-48227.7	-24354.2	5787.26	-94659.8	-62775.5	-69402.9	-41028.2	-49701	-37968.6	-40012.8	-52242.8	-79976.5	-24648.5	-42565.5	72403.8	-75531.9	-11721.5	9946.22	-43176.9	10087.9	-17545.1	-9196	-15736.9	-7219.26	-1002.24	32412.1	28584.1	14353.9	5994.69	11625.8	-5818.84	-7461.81
91.9	-6134.69	-37568.6	-50721.8	-3756.19	-25976	-45356.7	-5690.99	13946.2	-41911.9	30456.9	20727.4	9309.42	-9363	-14428	-3505.33	-33351.9	40633.6	-47352	-23281.4	2695.66	-95879	-61902.3	-68966.4	-43321.2	-50744	-38504.2	-39851.3	-52868.3	-81606.9	-26630.2	-42070.6	70378.2	-77073.5	-13625.9	7897.75	-44987.9	8261.21	-18385.6	-9965.15	-16149.4	-8108.26	-2337.92	30278.1	28467.8	13707.4	4927.92	10715.5	-7248.67	-8075.99
92	-6128.3	-37015.4	-50439	-3688.51	-26610.6	-45578	-6331.79	12811.2	-41959.3	29953.7	20044.3	8368.38	-9648.1	-14757.6	-4469.77	-32600.4	37564.6	-46406.3	-22262.8	-314.422	-97058.6	-61278.4	-68262.2	-45462.6	-51718.7	-39024.3	-39604.4	-53518.9	-83147.8	-28780.1	-41589.1	68158.2	-78641.3	-15511.7	5812.04	-47034.9	6062.47	-19191.3	-10708.9	-16556.4	-8970.15	-3672.1	28167.4	28534.5	12982.3	3894.65	9803.84	-8624.31	-8678.3
92.1	-6184.76	-36494.1	-50148.7	-3628.49	-26942.5	-45857.2	-7163.53	11564.8	-41785	29398.7	19227.5	7573.59	-9845.68	-15009.1	-5384.95	-31900.3	34448.5	-45288.9	-21191.4	-3157.99	-98121.9	-60309.9	-67525.3	-47481.9	-52679.8	-39491.8	-39540.3	-54088	-84688.4	-30573.6	-41055.5	66106.1	-80083.1	-17216.8	3444.68	-48932.7	3884	-19954.6	-11471.6	-16776.3	-9863.51	-4979.7	26070.1	28450.7	12339.9	2878.45	8909.6	-9997.31	-9267.8
92.2	-6133.57	-35972.9	-49629.4	-3575.45	-27622.5	-46487.3	-7899.66	10362.8	-41359.1	28672.8	18345.2	6591.8	-10125.4	-15284.2	-6316.62	-31205.3	31689.8	-44298	-20042.5	-6336.82	-99181.9	-59400.7	-66973.5	-49419.7	-53535.4	-39924.1	-39241.3	-54577.2	-86059.3	-32345.5	-40454.4	63908.8	-81480.3	-18897.5	1442.09	-50665.3	1905.18	-20700.4	-12175.3	-17126.5	-10731.9	-6292.38	23910	28312.1	11742.2	1824.72	8004.52	-11360.6	-9854.65
92.3	-6206.58	-35431.1	-49319.3	-3506.97	-28216.9	-46733.3	-8458.42	9006.33	-41193.9	27872.1	17485.2	5933.11	-10211.3	-15576.5	-7263.87	-30460.2	28836.5	-43361.3	-18964.8	-9260.4	-100168	-58562.1	-66161.9	-51367.9	-54405.9	-40299.1	-38950.6	-55000	-87359.8	-34252.3	-39671.6	61653.1	-82875.5	-20758.7	-518.685	-52445.8	-183.742	-21471.3	-12926.1	-17477.1	-11583.7	-7602.79	21801.5	28118.1	11011.9	842.729	7081.2	-12676.4	-10371.7
92.4	-6217.15	-34831.8	-48906.1	-3425.46	-28791.4	-46779.5	-8978.07	8056.3	-41027.1	27307.2	16480.8	5148.01	-10486	-15753.2	-8207.73	-29718.3	26030.1	-42315.3	-17875.7	-12422.1	-100944	-57683.5	-65395.8	-53163.3	-55159.4	-40663	-38547.1	-55416.4	-88666.9	-35874.4	-39222.6	59353.2	-84379	-22657.5	-2740.22	-54383.3	-2101.99	-22051.5	-13609.6	-17801.3	-12406.9	-8834.78	19769.6	27930.4	10498	-123.523	6215.67	-13999	-10903.3
92.5	-6190.3	-34235.6	-48434.7	-3353.83	-29338.4	-47003.6	-9822.49	6883.05	-40852.2	26709.9	15775.4	4389.99	-10711.7	-15928.1	-9150.3	-29056.1	23041.1	-41106.3	-16792.2	-15512.6	-101751	-56661.3	-64594.7	-55132	-55971.9	-41028.4	-38111.5	-55799.2	-89854.5	-37676.2	-38696.6	56891.8	-85463.5	-24185.6	-4873.3	-56091.9	-4042.59	-22738.6	-14333.2	-18110.9	-13246.9	-10125.5	17635	27879.9	9749.17	-1115.8	5313.76	-15258.4	-11441.8
92.6	-6183.59	-33737.7	-47932.1	-3282.63	-30120.8	-47074.7	-10604.5	5732.83	-40685.8	26018.3	14806	3733.85	-10915	-16213.8	-9964.62	-28312.5	19980.4	-39984.9	-15560.3	-18348.6	-102655	-55714.6	-63786.6	-57063.8	-56671.2	-41367.5	-37706.6	-56063.5	-91001.2	-39604.9	-38118.1	54435.7	-86499.7	-26221.9	-7148.02	-57820.1	-5936.56	-23458.6	-15088.6	-18422	-14092	-11438.9	15590.2	27821.6	9154.15	-2069.21	4438.98	-16812.3	-11971.5
92.7	-6090.71	-33053.9	-47431.1	-3204.47	-30589	-47220.5	-11306.5	4479.7	-40678.6	25302.3	13690.5	2791.03	-11128.4	-16427.9	-10860.9	-27543.3	16872.7	-38855.2	-14548.3	-21117.5	-103306	-54879.5	-62786.7	-58815.4	-57363.2	-41682.8	-37242.4	-56260.9	-91958.5	-41708.6	-37401.7	52185.3	-87451.8	-27984.9	-9397.66	-59250.4	-7653.36	-24142.2	-15762	-18737.3	-14906	-12699.5	13503.6	27612	8564.13	-3042.11	3536.15	-18002.4	-12405.3
92.8	-6066.85	-32382.3	-46816.6	-3124.98	-30926.5	-47387.7	-11868.1	3140.88	-40431	24730.3	12875.6	1922.92	-11352.6	-16645.4	-11688.8	-26775.4	14157.8	-37711.5	-13404.6	-23797.8	-103655	-53865.2	-61984	-60532.9	-57967.3	-41951.6	-36746	-56456.1	-92909.3	-43541.3	-36701.8	49935	-88217.5	-29486.7	-11549.6	-60671.2	-9867.41	-24793	-16445.7	-19035.2	-15671.5	-13912.1	11318.2	27389.2	7944.15	-3993.18	2674.8	-19165.7	-12808.9
92.9	-5991.11	-31685	-46231.9	-3045.62	-31343.1	-47551.5	-12516.7	1946.75	-40021.3	23837.5	11926.3	1118.76	-11533.1	-16821.8	-12502.7	-26061.8	11159.4	-36480.5	-12260.9	-26860.7	-104016	-52702	-61046.6	-62287.7	-58554.2	-42221.6	-36189.3	-56615.2	-93722.9	-45461.5	-35996	47342.3	-88981.6	-31347.3	-13660.7	-61995.4	-11947.6	-25377	-17144.1	-19270.7	-16399.6	-15072.7	9190.8	27072	7356.5	-4872.34	1793.03	-20341	-13240.6
93	-5972.26	-30999.5	-45613.9	-2969.27	-31771.8	-47629.4	-13333.5	677.287	-39745.8	23389.4	10860.5	393.109	-11739	-17003.1	-13354.5	-25284.5	8194.74	-35188.2	-11185.8	-29801.2	-104137	-51608.2	-59926	-63823.1	-59111.3	-42505.1	-35597.1	-56736.8	-94439.5	-47433.9	-35359	44715.5	-89472.7	-33030.6	-15622.5	-63474.8	-13978.1	-25964.9	-17782.3	-19531.4	-17118.1	-16290.3	7178.24	26656.3	6712.56	-5815.44	873.958	-21483.1	-13573.8
93.1	-5941.44	-30290.6	-44959.6	-2890.35	-32160.2	-47719.5	-14001.9	-790.536	-39442.6	22839.4	9864.54	-518.459	-11885.6	-17142.8	-14171.3	-24496.9	5372.84	-34050.7	-10070.8	-32468.7	-104373	-50379.8	-59094.1	-65591.1	-59555.6	-42688	-34943.8	-56838.1	-95125.7	-49027.3	-34461.2	42313.6	-90140.3	-34607.1	-17763	-64999.9	-16233.1	-26531.1	-18414.1	-19755	-17880.1	-17465.7	5086.7	26421.4	6051.73	-6761.61	5.72726	-22564.8	-13954.2
93.2	-5864.18	-29571.7	-44262.6	-2791.64	-32575	-47683.7	-14589.8	-2104.83	-39098	22119	8861.69	-1169.35	-12010.1	-17245.7	-15018.6	-23724.2	2404.6	-32993	-9033.65	-35263.9	-104594	-49139.6	-57957.3	-67309.6	-59973.8	-42656.1	-34360	-56924.1	-95766.4	-50566.6	-33634.8	39839.6	-90736.5	-36338.4	-19786.8	-66132.8	-18313.7	-27072.1	-19000.2	-19979.7	-18625.2	-18580.7	3001.35	26116.5	5479.07	-7650.74	-906.655	-23743.9	-14331.9
93.3	-5740.88	-28765.6	-43546.9	-2702.54	-32989.9	-47537.4	-15169.1	-3294.3	-38869.2	21312.7	7949.8	-1967.85	-12159.2	-17344.1	-15834.6	-22983.7	-594.644	-31721.9	-8032.53	-38024.3	-104620	-47892.2	-56901.3	-69162.9	-60448.2	-42753.8	-33704.8	-56915.2	-96306.2	-52185	-32977	37361.5	-91218.9	-37878.5	-21953.2	-67320.5	-20174.9	-27610.7	-19609.8	-20185.3	-19301.5	-19716.6	983.269	25836.3	4804.08	-8569.4	-1765.23	-24768.3	-14658
93.4	-5664.41	-27942.4	-42831.9	-2600.45	-33456.7	-47420.7	-15604	-4536.97	-38578.2	20756.6	6710.31	-2689.05	-12329.3	-17447.7	-16594.2	-22280.5	-3486.64	-30377.6	-6835.27	-40887.8	-104682	-46847.7	-55842.3	-70623.7	-60862.5	-42863	-33027	-56880.4	-96746	-53805.2	-32155.9	34770.4	-91604.6	-39549.3	-23919.1	-68481.6	-22183.8	-28098.7	-20184.7	-20367.8	-19944.1	-20826.2	-965.299	25384.5	4129.5	-9443.68	-2563.87	-25772.2	-14945.7
93.5	-5564.46	-27186.7	-42111.1	-2489.94	-33617.6	-47356	-16282.4	-6060.75	-38101.2	19970.7	5729.46	-3702.54	-12466.4	-17615.6	-17015.9	-21575.3	-6404.46	-29053.8	-5714.65	-43429.9	-104701	-45710.9	-54699.6	-72042.9	-61195.2	-42961.6	-32319	-56808.6	-97179.4	-55414.2	-31357.3	32086.3	-91921.1	-41032.6	-25855.8	-69355.8	-24031.8	-28576.9	-20708.3	-20525.3	-20566.6	-21882.5	-2926.52	24896.6	3350.9	-10313.1	-3383.05	-26767.9	-15249.7
93.6	-5405.29	-26380.4	-41290.2	-2391.72	-33729.7	-47164.9	-16904	-7218.68	-37556.4	19266.4	4745.89	-4396.34	-12636.8	-17692.5	-17797	-20842.4	-9238.44	-27570.4	-4481.6	-46076.9	-104648	-44485.1	-53395.5	-73426.8	-61502.2	-43014.1	-31599.1	-56718.2	-97519.5	-57090.2	-30606.6	29731.9	-92069.1	-42528.8	-27918.6	-70219.8	-25855.3	-29034.1	-21211.4	-20671.3	-21245.7	-22885.8	-4887.76	24715.3	2582.06	-11212.6	-4210.9	-27665.1	-15522.7
93.7	-5397.41	-25580.9	-40524.3	-2305.33	-34003.1	-46910.6	-17674.4	-8733.93	-36955.5	18330.9	3773.11	-5451.05	-12826	-17765	-18580.7	-20127.9	-12156.5	-26129.3	-3257.13	-48567.6	-104665	-43288.9	-52195.1	-74728	-61793.3	-42992.2	-30869.8	-56619.6	-97812.8	-58493.2	-29820.8	26970.2	-92088	-43855.3	-29714.1	-71138.5	-27571.5	-29454.8	-21823.8	-20861	-21827.1	-23952.2	-6781.91	24402	1946.83	-12082.2	-4999.82	-28652.5	-15800.7
93.8	-5330.47	-24749.7	-39689.3	-2202.07	-34407.8	-46589	-18304.2	-9994.57	-36454.8	17505.3	2615.34	-6271.79	-12962.1	-17853.8	-19401.3	-19423.5	-14952.3	-24754.4	-2044.47	-51088.1	-104575	-41904	-50919.4	-76010	-61993.8	-42949.3	-30117.5	-56373.4	-98113.3	-59788.8	-28880	24399.6	-91958.5	-45320.7	-31659.5	-71985.5	-29389.8	-29899.5	-22303.9	-20989.7	-22433.3	-24888.5	-8692.05	24043.2	1276.72	-12937.3	-5806.38	-29531.4	-16058
93.9	-5336.14	-23948.8	-38766.5	-2097.76	-34594.6	-46304.1	-18816.8	-11224.4	-35913.3	16682.5	1688.03	-6994.63	-13133.7	-17998.5	-20193.5	-18711	-17746.9	-23433.7	-974.607	-53685.8	-104278	-40479.8	-49633.5	-77185.7	-62194.2	-42931.4	-29544.2	-56092.4	-98229.9	-61102.8	-28020.5	21822.1	-91931.9	-46695.9	-33581.9	-72925.3	-31065.7	-30252.8	-22771.2	-21125	-23031.6	-25834.9	-10522.2	23736.6	475.85	-13554.2	-6604.2	-30414.6	-16292
94	-5254.03	-23079.6	-37829	-2013.83	-34906.8	-46037.9	-19275.1	-12317.5	-35285.1	15750.9	802.949	-7868.87	-13294.1	-18102	-20943.6	-18036.8	-20596.9	-22087.6	200.513	-56164.5	-103728	-38995.1	-48308.9	-78485.6	-62334.1	-42852.3	-28778.2	-55816.8	-98273.7	-62442.4	-27197.1	19376.4	-91537.5	-48304.2	-35319.5	-73601.9	-32823.7	-30605.5	-23235.4	-21266.8	-23585.6	-26771.6	-12346.3	23281.8	-207.071	-14293.9	-7359.77	-31258.8	-16515.7
94.1	-5027.11	-22195.9	-36919.2	-1905.59	-35128.1	-45852	-19819.3	-13383.1	-34783.2	14987.9	-123.284	-8501.75	-13465.2	-18229	-21688.1	-17403.5	-23320.4	-20790.7	1324.47	-58331.3	-103309	-37391.1	-46807.2	-79705.9	-62387.9	-42793.6	-28010.3	-55530.7	-98213.2	-63846.8	-26326.8	16797.6	-91441.2	-49560	-37365.5	-74254.3	-34742.6	-30975.8	-23688.7	-21367.9	-24169.2	-27696.8	-14063.9	23092.8	-926.972	-15073.9	-8102.48	-32067.1	-16701.7
94.2	-5083.6	-21319.4	-35929.5	-1812.44	-35236.7	-45566.7	-20310	-14374.9	-34402.2	14058.8	-965.669	-9249.16	-13619.1	-18315.2	-22416.6	-16746.4	-26240.9	-19495.5	2436.04	-60684.4	-102757	-35929.6	-45464	-80603.1	-62421.7	-42676.6	-27175.8	-55174.6	-98144.5	-65208.7	-25395.2	13952	-91094	-50750.6	-39205.4	-74847.6	-36696.4	-31335.4	-24096.8	-21452.5	-24653	-28573.6	-15779.4	22735.8	-1498.64	-15800.7	-8697.81	-32832.5	-16858
94.3	-4953.95	-20412.7	-34944.5	-1709.66	-35221.2	-45018	-20891.8	-15656.8	-33929.7	12823.2	-1958	-10139.5	-13837.6	-18409.7	-23180.4	-16116.3	-28786.8	-18296.7	3482.76	-62977.3	-102284	-34622.9	-44100.5	-81407.2	-62464.1	-42563.6	-26380.7	-54822	-97979.2	-66520.3	-24420	11233	-90649.5	-51923.7	-41080.7	-75343	-38170.1	-31607.6	-24495.3	-21508.4	-25081.4	-29428.9	-17522.6	22222.2	-2132.86	-16541.7	-9420.15	-33590.6	-17059.4
94.4	-4844.91	-19535.5	-33957.6	-1610.13	-35173.2	-44450.2	-21523.4	-17014.6	-33403.6	12085	-3107.96	-10999.9	-14021.4	-18486.5	-23940.4	-15568	-31260.6	-16920.3	4669.61	-65534.1	-101634	-33242.7	-42546.2	-82346.8	-62178.8	-42415.5	-25565.9	-54366.9	-97752.4	-67525	-23307.1	8830.64	-90139.5	-53187.3	-42699.4	-76080.9	-39885.2	-31862.6	-24895.3	-21564.9	-25476.9	-30249.5	-19221.6	21930.1	-2442.88	-17154.9	-10125.8	-34316.9	-17209.5
94.5	-4723.91	-18669.5	-32984.1	-1506.98	-35382.5	-43975.1	-22084.3	-18333.6	-32828.3	11301.1	-4126.92	-11809.8	-14150.5	-18616.1	-24626.7	-15027.9	-33998.7	-15483.2	5777.44	-67712.5	-100941	-31741.7	-40939.5	-83120.1	-62133.8	-42245.2	-24574.5	-53874.7	-97429.2	-68755.5	-22158.5	6257.81	-89625.6	-54364.8	-44034	-76549.9	-41615.2	-32068.4	-25278.7	-21556.9	-25943.8	-31035.7	-20898	21329	-3379.52	-17795.7	-10794.4	-34954.8	-17373.4
94.6	-4605.28	-17739.9	-31945.9	-1411.09	-35473.9	-43519.5	-22526.5	-19521.9	-32256.4	10664.6	-5051.1	-12636.4	-14310.6	-18752.6	-25351.2	-14531.5	-36820.9	-14293.7	6844.21	-69694.1	-100096	-30266.6	-39515.4	-83895	-62022.6	-42040.9	-23705.4	-53394.4	-97076.2	-69788.4	-21119.5	3696.54	-89117.7	-55599.8	-45812.6	-77072.4	-43378.3	-32284.1	-25620.3	-21543.6	-26380.8	-31808.9	-22581.8	20874.6	-4121.33	-18459.7	-11446.1	-35579.3	-17489
94.7	-4432.35	-16775.7	-30931.8	-1309.67	-35481.6	-42852.1	-22916	-20533.3	-31687.4	9639.82	-6025.73	-13337	-14451.6	-18863.4	-26377.8	-14024.4	-39220.4	-12983.9	7815.76	-71676.3	-99408.4	-28608.3	-37767.5	-84484.8	-61912.9	-41805.4	-22837.7	-52853.1	-96674.5	-70773.2	-20066	1046.13	-88248.8	-56900.8	-47440.7	-77417.2	-45102.3	-32438.2	-25927.6	-21577.4	-26843.2	-32538.7	-24202.6	20270.4	-4936.56	-19101.8	-12094.7	-36120.3	-17630.1
94.8	-4360.02	-15898.6	-29836.5	-1208.78	-35624.8	-42396.2	-23342.9	-21543	-31033.6	8783.16	-6812.31	-13947.6	-14627.7	-18949.9	-27033.8	-13527.5	-41803.7	-11610.8	8947.98	-73669.8	-98515.4	-27074.5	-36182.1	-85223.1	-61760.5	-41596.7	-21934.3	-52322.3	-96185.6	-71709.3	-19040.6	-1468.77	-87463.3	-58038.1	-49139.5	-77759.1	-46604.5	-32553.3	-26223.2	-21560.7	-27256.2	-33282.3	-25831	19832.2	-5767.76	-19704.7	-12757.6	-36694.9	-17732.8
94.9	-4223.62	-15000.1	-28775.4	-1103.96	-35812.5	-41685.4	-23677	-22624.6	-30318.6	8090.34	-7772.43	-14573.6	-14770.7	-19063.1	-27697.8	-13029.9	-44317.2	-10088.7	9781.63	-75535.6	-97500.8	-25571	-34383	-85838.1	-61536	-41345.8	-21040.2	-51793.7	-95608	-72789.6	-18011.4	-4068.79	-86667.1	-59231.3	-50881.9	-78005.5	-48179.9	-32702.1	-26533.2	-21582.5	-27604.7	-33985.7	-27375	19283.6	-6383.39	-20264.5	-13390.3	-37256.9	-17826.2
95	-4071.77	-14049.6	-27718.6	-1019.68	-35848.3	-41347.8	-24099.7	-23625.4	-29378.8	7116.47	-8819.85	-15192.7	-14919.9	-19168.7	-28267.7	-12576.6	-46601.9	-8727.43	10664.4	-77328.8	-96368.2	-23954.9	-32758.9	-86577.3	-61285.9	-41053.7	-20152	-51214.1	-95015.9	-73807.4	-16913.3	-6561.84	-85705.1	-60043.2	-52459.9	-78109.5	-49640.2	-32833	-26827	-21530.6	-27935.8	-34714.4	-28861	18785	-6917.28	-20812.5	-14007.2	-37754.7	-17895.1
95.1	-3913.67	-13112.4	-26603.2	-919.233	-36056	-40835.1	-24252.9	-24596.8	-28717.4	6188.2	-9810.15	-15833.8	-15097.9	-19342.4	-28917.2	-12130.1	-48654.2	-7404.7	11635.4	-79200.7	-95268.5	-22519.9	-31112.4	-87196	-60955.3	-40727.5	-19285.4	-50596.1	-94314.6	-74703.7	-15878.1	-9080.05	-84573.3	-61091.5	-53925.4	-78138.7	-51028.6	-32923.6	-27048.9	-21654.3	-28260.1	-35420.6	-30311	18347.5	-7508.36	-21333.7	-14635.8	-38192.9	-18003.2
95.2	-3833.24	-12196.3	-25454.5	-814.667	-35962.7	-40102.1	-24746.9	-25819	-28156.9	5352.41	-10642.8	-16259	-15266.4	-19232.7	-29496.8	-11679.7	-51112.1	-6037.86	12458.7	-80735.6	-94007.7	-20869.6	-29361	-87814.6	-60704.7	-40394.1	-18367.5	-49958	-93639.4	-75696.5	-14821	-11446	-83536.7	-62079.2	-55521.3	-78205	-52512.5	-33071	-27291.5	-21601.8	-28523.6	-36025.9	-31790.6	17817.3	-8191.46	-21830.4	-15211.6	-38591	-17848.7
95.3	-3636.45	-11218.2	-24273.3	-716.931	-36004.7	-39435.1	-25274.4	-26566.6	-27537.5	4457.71	-11535.2	-17153.6	-15554.8	-19334.8	-30038.2	-11237.2	-53500.9	-4507.44	13357.3	-82520.7	-92685.3	-19204.3	-27797.9	-88478	-60399	-40109.2	-17484.1	-49286.6	-92897.5	-76481.4	-13922	-13710	-82315.5	-62881.9	-56992.4	-78120.6	-53834.8	-33107.7	-27527.3	-21505	-28746	-36592.5	-33165.2	17275.5	-8793.43	-22309.9	-15754.5	-38988.5	-17921.9
95.4	-3529.33	-10313.8	-23140.3	-614.224	-35832.1	-38805.2	-25731.2	-27590.8	-26809.2	3510.87	-12457.1	-17847.3	-15709	-19559.7	-30555	-10852.1	-55811.6	-3082.26	14223.7	-84025.8	-91389.1	-17620.2	-26074	-88948.8	-60032.6	-39733.8	-16599.1	-48598.2	-92048.5	-77209.9	-12777.8	-16190.3	-81115.1	-63784.3	-58393.7	-78008.5	-55341.6	-33174.5	-27768.3	-21428.4	-28990.9	-37213.5	-34612.9	16800.7	-9366.65	-22797.3	-16294.5	-39344.9	-17957.7
95.5	-3361.92	-9382.78	-21969.9	-516.378	-35523.7	-38244.6	-25863.3	-28548.2	-26223.6	2606.8	-13404.7	-18414.5	-15866.3	-19735.5	-31091.4	-10451.7	-57808.6	-1774.19	15063.8	-85265.4	-90040.1	-16151.6	-24273.9	-89333.8	-59620.3	-39350.5	-15693.5	-47853.9	-91147.8	-77641.1	-11578.5	-18546.6	-79812.1	-64607.8	-59523.6	-77911.5	-56684.3	-33154	-27905.9	-21354.3	-29171.1	-37564.6	-35929.5	16223.5	-9885.16	-23232.8	-16829.2	-39715.6	-17976.6
95.6	-3225.14	-8466.25	-20833.9	-397.185	-35274.9	-37570	-26013.6	-29613.8	-25316.2	1792.82	-14072	-19122.9	-15998	-19908.9	-31653.1	-10060	-59741.4	-337.032	15907.7	-86795.1	-88450.1	-14548.9	-22491.6	-89543	-59161.3	-38934.3	-14775.4	-47170.5	-90181.1	-78324.5	-10484.9	-20902.9	-78506.5	-65171.7	-60763.1	-77710.1	-58213.3	-33151.8	-28002.4	-21234.9	-29333.1	-38062.4	-37244.8	15755.6	-10562.4	-23679.7	-17329.7	-39988.7	-17935.2
95.7	-3113.53	-7559.79	-19650.1	-295.8	-35284.1	-36650.1	-26239.2	-30748.2	-24292.5	912.949	-14685.6	-19528.9	-16098.3	-20042.5	-32179.6	-9766.78	-61765.5	1065.87	16753.6	-88085.2	-86845.3	-12905.3	-20809.2	-89681.6	-58710.7	-38508.2	-13878	-46441.1	-89202.8	-78819.8	-9396.7	-23404.9	-77110.7	-65916.5	-62036	-77546.1	-59678.4	-33092	-28100.3	-21111.8	-29532.6	-38507.1	-38477.5	15137.9	-11230.4	-24039.3	-17811.9	-40284	-17934.6
95.8	-2891.77	-6631.22	-18525.2	-200.953	-35062.2	-36038.9	-26530.4	-31748	-23531.5	94.0434	-15571.9	-19922.9	-16219.2	-20150.5	-32717.3	-9428.43	-63767.1	2416.42	17589.2	-89350	-85297.9	-11134.1	-18967.1	-89865.8	-58212.7	-38045.3	-12981.4	-45666.9	-88136.3	-79254.7	-8302.73	-25772.4	-75652.3	-66674.3	-63258.3	-77288.6	-60917.8	-32980.1	-28243.3	-20984.9	-29733.9	-38947.4	-39618	14480.5	-11886.2	-24421.1	-18277.3	-40504.7	-17866.7
95.9	-2775.9	-5714.98	-17322.3	-94.9719	-34919.3	-35186.5	-26614.2	-32523.4	-22690.6	-669.002	-16484	-20567.9	-16379.5	-20260.7	-33259.1	-9126.98	-65554.9	3582.31	18393.4	-90583.9	-83662.7	-9527.82	-17112.7	-89911.8	-57689.2	-37565.5	-12097.8	-44828.7	-87016.6	-79476.4	-7275.81	-27786.2	-74224.4	-67305.4	-64295.2	-76978.3	-62050.1	-32911.9	-28335.5	-20845.1	-29876.8	-39330.2	-40768.3	13830.9	-12557.1	-24802.6	-18685	-40717.7	-17785.5
96	-2619.05	-4779.69	-16132.3	2.19326	-34748.8	-34401.8	-26695.6	-33371.8	-21845.4	-1783.61	-17301.9	-21069.3	-16536.5	-20338.5	-33743.7	-8895.22	-67359.8	4900.92	19402	-91653.9	-82156.2	-8046.03	-15376.2	-89828.8	-57102.4	-37018	-11216.3	-43999.2	-85913.1	-79551	-6125.34	-29963.1	-72882.9	-68006.1	-65513.5	-76486	-63165.8	-32860.7	-28384.8	-20663.8	-30035	-39643.5	-41918	13338	-13182.8	-25113.4	-19092.6	-40865.4	-17695.7
96.1	-2469.19	-3870.9	-14946.5	92.0005	-34645.1	-33607.1	-26903.2	-34104.7	-20871.3	-2843.17	-17992.3	-21644.9	-16700.7	-20502.1	-34200.4	-8639.74	-69136.7	6249.44	20065.9	-92852.8	-80618.9	-6526.81	-13534	-89774.9	-56526.3	-36511	-10401.8	-43143.7	-84664.8	-79825.5	-5071.53	-32160	-71369.5	-68652.7	-66600.1	-76081.5	-64202.4	-32747.5	-28477.2	-20515.1	-30094.9	-39967.9	-43008.1	12740.8	-13659.4	-25457.7	-19510.4	-41016.4	-17574.8
96.2	-2370.82	-2939.18	-13785.2	170.252	-34173.2	-32728.8	-27080.2	-34858.1	-19824.8	-3675.81	-18779.6	-22378	-16834.3	-20670.3	-34604.8	-8347.67	-70895.4	7575.57	20883.1	-93845.8	-78863	-4894.31	-11790	-89403.6	-55910.7	-36144.1	-9525.53	-42239	-83383.5	-79970.5	-4009.71	-34515.6	-69727.5	-69032	-67526.7	-75802.4	-65330.1	-32600.9	-28525.5	-20328.5	-30179.1	-40278.3	-44049.7	12142.4	-14406.3	-25774	-19889.7	-41028.2	-17429.9
96.3	-2320.97	-2068.68	-12571.7	265.091	-33907.7	-32197.2	-27329.3	-35530.6	-18885.2	-4676.69	-19467.8	-22861.8	-16953.9	-20733	-34976.6	-8072.16	-72326.9	8818.87	21730.3	-94699.5	-77002.5	-3442.83	-9882.03	-89045.7	-55207.2	-35596.8	-8662.48	-41321.7	-82075.2	-80184.8	-3011.14	-36490.4	-68161.9	-69629.6	-68470.5	-75261.4	-66431.8	-32410.1	-28541.4	-20185	-30249.6	-40544.8	-45069.7	11516.2	-14864.9	-26000.8	-20233.8	-41053.6	-17294.9
96.4	-2154.7	-1193.48	-11374.1	340.659	-33357	-31241.4	-27466	-35899.5	-17898.4	-5650.74	-19880	-23469.5	-17066.2	-20774.8	-35367.3	-7813.88	-73841.8	10106.2	22288.3	-95564.2	-75237.8	-1826.12	-7997.34	-89010.8	-54499.9	-35032.4	-7789.5	-40361.5	-80729.8	-80147.3	-1889.63	-38614.7	-66621.3	-70009.7	-69531.6	-74534.6	-67541.1	-32214.4	-28570.9	-19986.4	-30292.6	-40807.9	-46087.8	10876.3	-15459.8	-26220.9	-20628	-41058.8	-17131.7
96.5	-2083.98	-304.966	-10163.6	416.002	-33017.2	-30236.5	-27374.3	-36396.1	-16919.7	-6385.52	-20461.3	-23646.3	-17205.3	-20816.5	-36081.3	-7560.48	-75290.8	11242.2	23025.1	-96382.2	-73262.3	-113.842	-6157.17	-89000.5	-53767.7	-34408	-6899.88	-39405.4	-79286.6	-80148.8	-780.248	-40777.9	-64767.9	-70484.4	-70463.9	-73958	-68632.3	-32056.4	-28542.7	-19772.9	-30332.9	-41059.9	-47086.2	10369.6	-15837	-26436.2	-20955.7	-40998.3	-16959.5
96.6	-2076.45	541.02	-8979.09	505.182	-32821.8	-29529.9	-27423.2	-37073.2	-16177.5	-7288.45	-21190.7	-24112.3	-17303.2	-20884.4	-36440.8	-7362.38	-76609.3	12557.3	23602.7	-97109.5	-71262.1	1571.34	-4353.43	-88745.4	-52991	-33783	-6037.22	-38368.7	-77790.8	-80082.1	463.876	-43122.5	-62984.4	-70815	-71300.6	-73418.8	-69537.1	-31827.8	-28546.6	-19567	-30281.4	-41251	-47991.7	9619.45	-16237.9	-26605.7	-21287	-40950.4	-16794.2
96.7	-1911.43	1423.98	-7786.05	587.047	-32177.3	-28588.2	-27286.2	-37614.6	-15323.7	-8089.92	-21670.1	-24434.4	-17381.4	-20878.8	-36668.7	-7172.84	-77807.7	13868.3	24275	-97749.6	-69269.2	3211.05	-2556.54	-88084.9	-52148.4	-33136.4	-5181.85	-37249.9	-76215.9	-80016.2	1527.82	-44952.6	-61446.6	-71203.9	-72285	-72801.4	-70357.6	-31654	-28489	-19326.5	-30253.5	-41378	-48836	8971.93	-16802.3	-26779.7	-21607.2	-40855.7	-16566.7
96.8	-1767.89	2320.17	-6534.05	660.47	-31615	-27700.1	-27241.1	-37922.1	-14326	-8941.01	-22086	-24600.6	-17494.5	-20892.5	-36981.5	-6954.21	-78808.1	15043.7	24912.8	-98276	-67195.1	4741.42	-688.949	-87783.6	-51309.4	-32471.3	-4271.48	-36222.7	-74525.2	-79784.6	2703.99	-47052.5	-59940	-71565.3	-73127.5	-72023.8	-71202.7	-31353.5	-28396.6	-19063.3	-30167.7	-41559.8	-49716.6	8353.57	-17282.2	-26896	-21884.4	-40707.2	-16348.3
96.9	-1642.51	3217.5	-5376.85	734.187	-31368.7	-26760.6	-27290.9	-38394.2	-13529.1	-9648.19	-22753.3	-24892.9	-17529.1	-20889.4	-37213.5	-6777.62	-79921.2	16194.9	25514.6	-98504.4	-64889.6	6418.41	1162.1	-87223.5	-50441.6	-31778.1	-3383.95	-35082.3	-72852.5	-79595.7	3753.61	-49023.6	-58102.8	-71813.8	-73752	-71223	-71974.4	-31097.9	-28358.9	-18791.5	-30094.1	-41670	-50545.6	7533.44	-17729.7	-27246.2	-22149.7	-40394.8	-16092.1
97	-1490.28	4079.16	-4217.65	821.267	-30929.7	-25701.2	-27376.6	-38768.7	-12492.4	-10537.6	-23277.7	-24896.6	-17597.6	-20867.4	-37445.7	-6576.87	-81038.2	17460.5	26163	-98921.8	-62890.2	7835.06	3007.74	-86610.5	-49546.5	-31099.1	-2520.37	-33990	-71159.5	-79487.8	4913.68	-51075	-56304	-71888.7	-74512.6	-70509.7	-72826.5	-30778.2	-28246.4	-18476.6	-30001.9	-41746.3	-51304.7	6801.12	-18236.6	-27363.2	-22350.7	-40246.2	-15864
97.1	-1436.92	4923.58	-3012.95	886.471	-30488.6	-24694.3	-27345.9	-39283.9	-11675.7	-11124.6	-23722.6	-25347.9	-17674.4	-20869.9	-37629.5	-6372.98	-81984.5	18706.9	26682.1	-99110.5	-60805.7	9169.45	4718.59	-85891.9	-48659.7	-30368.3	-1646.08	-32820.2	-69433.4	-79094.8	6046.01	-53051.2	-54545.5	-72188.7	-75173.8	-69639.4	-73436.2	-30489.5	-28105	-18195.7	-29955.2	-41742	-52092.8	6107.19	-18735.6	-27408.4	-22536	-40025.6	-15579
97.2	-1251.82	5750.74	-1844.3	970.869	-30069.2	-23732.8	-27276.7	-39753.6	-10708.8	-11688.3	-24148.1	-25591.1	-17728.8	-20795.2	-37786.1	-6134.31	-82811.9	19891.4	27224	-99291.6	-58590.1	10738.4	6537.87	-85291.5	-47700.4	-29576.5	-769.296	-31735.7	-67654.1	-78854.4	7172.37	-54628.1	-52870.9	-72319.9	-75815.2	-68666.5	-73934.4	-30095.3	-27970	-17862.6	-29806.5	-41765.9	-52803.3	5518.59	-19378.4	-27482.8	-22906.4	-39758.1	-15325.1
97.3	-1163.65	6574.52	-700.46	1035.67	-29688.7	-22757.2	-27115.3	-39981.3	-9655.82	-12342.9	-24682.8	-25763.1	-17722.3	-20769.1	-37936.7	-5901.63	-83745.8	20932.3	27735.3	-99402.1	-56250.2	12358.7	8251.3	-84468.8	-46719.2	-28845.3	74.0064	-30539.1	-65861.6	-78574	8311.5	-56131.2	-51020.3	-72452.7	-76491.6	-67827	-74534.7	-29768.7	-27811.2	-17559.7	-29691	-41765.8	-53418.7	4901.17	-19836	-27462.6	-23116.8	-39482.1	-15038.9
97.4	-1040.76	7384.04	412.763	1115.67	-29082.1	-21745	-26904.4	-40000.9	-8601.98	-12948	-25003.7	-25969.5	-17765.1	-20693.5	-38018.2	-5699.11	-84853.2	22019	28211.3	-99259	-54370.4	13923.9	9748.34	-83689.7	-45752.7	-28078.5	931.629	-29402.8	-64013.1	-78210.5	9199.2	-57905.2	-49126	-72388.9	-77114.3	-66648.4	-74953.6	-29419.4	-27624	-17260.1	-29542	-41731.5	-53972.7	4275.7	-20382.9	-27551.4	-23301.9	-39162.1	-14760.1
97.5	-933.362	8190.98	1574.97	1180.5	-28712.7	-20887.2	-26686.4	-40062.5	-7571.3	-13601.3	-25453.9	-26018	-17800.4	-20562.2	-38103.1	-5471.42	-85452.5	23056.4	28609.8	-99114.9	-52305.6	15500.5	11284.8	-82833.7	-44684.2	-27312.9	1617.9	-28242.9	-62141.3	-77649.9	10130.8	-59536.8	-47087.5	-72492.4	-77804.6	-65578.5	-75438.6	-29092.9	-27415	-16952.2	-29328	-41704.3	-54579.3	3589.06	-20677.9	-27600.2	-23475.4	-38868	-14438.7
97.6	-835.516	8988.65	2673.44	1254.71	-28039.9	-19875.6	-26428.3	-40258.9	-6565.27	-14509.6	-26054.6	-26091	-17812.1	-20434.9	-38222.1	-5209.05	-86168.4	24219.8	28947.9	-99090	-50077.9	17033.4	12963.6	-81962.2	-43627.5	-26533.3	2495.72	-27038.3	-60176.5	-76946	11126.9	-61112.1	-45101.4	-72347.9	-78282.7	-64516.7	-75798	-28733.5	-27161.7	-16637.1	-29114.2	-41621.2	-55145.9	2890.45	-21102.9	-27601.4	-23636.6	-38534.1	-14143.7
97.7	-701.988	9749.53	3781.3	1326.03	-27494.1	-18860.5	-26216.1	-40545	-5545	-15244.9	-26556.7	-26367.2	-17831	-20269.5	-38263.6	-5005.1	-86893.9	25324.2	29360.8	-99025.3	-47857.5	18316.8	14621.3	-80930.6	-42488.9	-25660.6	3309.41	-25821.4	-58153.9	-76209.4	12190.1	-62667.4	-43396	-72383.6	-78671.7	-63509.6	-76109.5	-28346.6	-26899.1	-16264.9	-28879.1	-41489.4	-55611.4	2397.79	-21404.8	-27540.5	-23752.9	-38231.9	-13841.1
97.8	-533.421	10550.4	4835.21	1398.1	-27055.8	-17834.5	-26015.4	-40695.3	-4541.88	-15726.3	-27014.6	-26574.8	-17796.2	-20164	-38253.8	-4714.75	-87401.9	26338	29781.6	-99073.2	-45502.8	19538.6	16211.2	-79931.1	-41347.4	-24848	4153.99	-24618.6	-56141.5	-75534.5	13045.8	-64338.2	-41542	-72258.7	-78958.4	-62290.2	-76627.6	-27915.7	-26693.9	-15892.5	-28617.3	-41343	-56065	1803.65	-21698.5	-27523	-23839	-37813.1	-13509.6
97.9	-367.602	11253.8	5917.33	1467.42	-26340.6	-16896.2	-25954.8	-40852.4	-3592.87	-16401.1	-27426.6	-26704.1	-17772.4	-19951.1	-38245.6	-4485.8	-87665.5	27106.7	30071.8	-98944.3	-43212.2	20711.7	17736.3	-78897.8	-40225	-24022.4	5017.1	-23408.2	-54102.7	-74736.7	13883.5	-65603.9	-39649.2	-71964.1	-79178.8	-61167.7	-76945.7	-27472	-26385.1	-15523	-28363.3	-41181.2	-56500.3	1224.07	-22051.9	-27425.2	-23928.3	-37388.3	-13203.6
98	-255.544	11959.1	6948.96	1543.39	-25604.1	-15830.5	-25736.6	-40909	-2737.11	-17055.6	-27813.8	-26801.3	-17709.5	-19771.3	-38271.3	-4231.09	-88019.1	28015.2	30322	-98703.3	-40974.3	22114.7	19227	-77647	-39089.3	-23187.8	5796.99	-22131.5	-52083.2	-73800.7	14685.1	-66883.9	-37676	-71979.7	-79397.3	-59897.4	-77119.7	-26986.1	-26094.9	-15162.8	-28139.5	-40977	-56863.9	579.269	-22492.1	-27342.6	-23990.2	-36978.4	-12894.9
98.1	-126.376	12670.1	7965.79	1592.87	-24989.7	-14727.1	-25679.4	-40888.8	-1708.58	-17547.9	-28148.4	-26947.9	-17632.3	-19513	-38115.3	-4019.62	-88270.8	28983.8	30698.5	-98382.7	-38716.2	23434	20855.3	-76477.7	-37939.8	-22341.8	6629.91	-20897.7	-50019.2	-72942.5	15528.8	-68379.3	-35996.5	-71731	-79672.7	-58763	-77335.9	-26554.4	-25839.2	-14782.9	-27845	-40770	-57228.6	-86.287	-22829.8	-27273.8	-24030.9	-36563.4	-12563.1
98.2	22.9097	13383.9	8959.13	1646.44	-24396.4	-13695.5	-25507.7	-40791.5	-626.963	-18180.5	-28473	-27053.7	-17480	-19514.6	-38064.4	-3739.17	-88718.7	29866.3	30999.4	-98140.9	-36373	24555.9	22234.6	-75142.8	-36678.8	-21437.1	7403.82	-19693.3	-47927.3	-71988.8	16278.2	-69733.7	-34150.8	-71322	-79839.7	-57490.8	-77437.5	-26014.1	-25511.3	-14406.3	-27605.5	-40583.9	-57512.3	-815.647	-23117.4	-27193	-24120	-36116.8	-12438.7
98.3	115.752	14060.7	9952.22	1697.83	-23518.7	-12667.8	-25318.4	-40849.4	459.922	-18633	-28672.8	-27082.7	-17412.2	-19307.5	-37897.6	-3477.4	-88883.4	30593.7	31213.4	-97848.8	-34135.9	25676.9	23691.7	-73757.5	-35377	-20544.2	8193.94	-18456.3	-45846	-70834	17137.4	-71138.1	-32351.1	-70944.5	-80084.2	-56284.8	-77504.8	-25522.5	-25133.9	-14071.1	-27296.7	-40314.6	-57845.4	-1340.49	-23217.4	-27072	-24157.6	-35620.3	-12073.1
98.4	322.108	14751.2	10965.5	1745.08	-22710.3	-11656.2	-24975.1	-40905.4	1617.65	-18984	-28844.1	-27098.3	-17323.2	-19063.2	-37717.5	-3246.33	-88964.1	31418.4	31391.3	-97417.5	-31892.7	26970.4	25133.2	-72489.1	-34143.3	-19654.8	8919.76	-17219	-43733.9	-69881.5	17862.8	-72196.2	-30558.5	-70412.1	-79876	-55048.1	-77592.1	-25028.4	-24763.7	-13656.5	-26961.9	-40052.6	-58043.6	-1951.24	-23534.2	-26956.2	-24194.7	-35124.8	-11720.7
98.5	385.294	15456.9	11957.7	1795.95	-22152.2	-10523.3	-24937.1	-40743.1	2672.26	-19332.5	-29122.5	-27178.9	-17209.4	-18796.2	-37505.9	-2935.76	-89123.5	32244.4	31573.7	-96896.2	-29514.1	28306	26589	-70821.7	-32915.7	-18737.8	9665.56	-15972.2	-41528	-68988.8	18643	-73376	-28869.5	-70051.3	-80249.8	-53639.6	-77608.4	-24490.1	-24411.3	-13221.1	-26597.5	-39944.3	-58206.6	-2521.1	-23913.3	-26850.3	-24196.7	-34602.6	-11353.5
98.6	494.062	16095.4	12927.3	1838.36	-21516.1	-9441.2	-24894.5	-40644.4	3578.42	-19897	-29479.1	-27198.9	-17099	-18376	-37279.8	-2638.45	-89182.7	32874.2	31664.9	-96155	-27158.4	29409.7	27913.4	-69318.3	-31671.9	-17872.9	10419.9	-14759.8	-39310.8	-67803.7	19396.7	-74450.1	-27020.2	-69635.6	-80238.1	-52333.8	-77425.6	-23920.1	-24090.2	-12800.9	-26273.5	-39631.5	-58344.6	-3241.87	-24197.7	-26666.6	-24189.1	-34051.9	-10946
98.7	607.892	16724	13877.9	1885.06	-20714.8	-8368.76	-24567.8	-40381.1	4325.48	-20384.2	-29692	-27133.1	-16935.4	-17951.4	-36961.5	-2238.66	-89100	33535.3	31872.4	-95398	-24910.1	30518.8	29328.8	-67780.9	-30407.8	-16930.9	11118.7	-13505.4	-37045.9	-66871.9	20115.5	-75629.2	-25251.7	-69080.6	-80169.6	-50809.1	-77260.2	-23365.6	-23740.4	-12382	-25891	-39211.7	-58502.7	-3848.03	-24332.3	-26703.8	-24252.6	-33657.6	-10878.3
98.8	683.076	17332	14803.6	1935.1	-20142.9	-7159.33	-24348.5	-39945.2	5237.73	-21014.4	-29796.3	-27109.9	-16724	-17545.5	-36591.4	-1876.29	-88715.9	34176.3	31957.3	-94547.2	-22480.6	31520.6	30709.6	-66403.7	-29088.1	-15978.3	11770.2	-12285.3	-34847.2	-65526	20893	-76595.2	-23522.8	-68553.8	-80147.1	-49489	-76923.4	-22848.6	-23328	-11952.3	-25447.2	-38876.6	-58516.8	-4373.23	-24467.7	-26664.8	-24395.6	-33255.6	-10871.9
98.9	851.733	17909	15685.4	1976.17	-19395.5	-5952.92	-24076.7	-39578.4	6131.83	-21527.9	-29997.9	-26883.6	-16548	-17133	-36202.2	-1408.58	-88583.1	34919.8	32002.4	-93621.1	-20234.2	32548.5	31867	-64850.6	-27773.4	-15064.8	12478.3	-11033.7	-32599.9	-64578.4	21600	-77469.4	-21625.2	-67762.3	-80174.4	-48146.9	-76604.6	-22283.1	-22956.5	-11489	-25065.9	-38467.4	-58546.6	-4855.3	-24603.6	-26633.3	-24536.4	-32781.9	-10826
99	951.27	18468.2	16554	2016.42	-18746.9	-4849.7	-23618.7	-39336.1	6854.13	-22029.2	-29958.7	-26802.9	-16301.7	-16794.4	-35713	-958.135	-88319.1	35588.2	31906.1	-92710.8	-17895.7	33550.4	33127.5	-63283.3	-26465.8	-14093.1	13181.1	-9790.33	-30377.8	-63418.7	22434.8	-78368.5	-19685.3	-67028.2	-79756.9	-46566.1	-76303.4	-21654	-22545.7	-11099.6	-24638.4	-38098.2	-58573	-5500.25	-24660.2	-26538.7	-24606.1	-32328.9	-10744.2
99.1	1046.81	19043.1	17412.6	2065.36	-17954.2	-3852.91	-23315	-38823.8	7550.79	-22448.3	-30059.3	-26622.9	-16009.3	-16331.8	-35294	-492.546	-88007.4	36191.3	31927.1	-91570.1	-15606.9	34550.7	34316.3	-61442.5	-25179.5	-13122.8	13894.9	-8477.91	-28188.2	-62150.8	23203.8	-79331.4	-17696.3	-66285.2	-79487.2	-44876.4	-75954.6	-21093.5	-22090.9	-10650	-24256	-37685.5	-58876.8	-5952.22	-24929.4	-26405.3	-24664.7	-31844.1	-10687.1
99.2	1179.05	19607.6	18258.7	2099.35	-17405.9	-2940.37	-22883.6	-38552	8395.95	-22826.1	-30039.1	-26434.7	-15793	-15799.2	-34807.3	-48.468	-87427.2	36800.7	31724.5	-90495.8	-13383.5	35461.7	35386.6	-59942.4	-23775.9	-12176	14649.6	-7175.63	-25897.6	-60709.3	23860.2	-79999.5	-15887.4	-65575.3	-79156	-43157.2	-75551	-20509.4	-21647.3	-10216.5	-23773.8	-37232.5	-58802.6	-6551.51	-24999.8	-26255.9	-24715.3	-31365	-10616.4
99.3	1360.26	20132.6	19067	2141.57	-16746.4	-1701.2	-22518.7	-38293.4	9294.1	-23220.5	-30263.3	-26457.1	-15536.4	-15347.2	-34273	191.032	-86898.4	37433.3	31727.1	-89319.5	-11168.3	36348.3	36449.2	-58300.7	-22413.2	-11198.8	15326.8	-5914.91	-23653.4	-59438.4	24438.4	-80719.6	-14114.4	-64707	-78766.4	-41443.1	-75133.4	-19877.9	-21185.4	-9736.71	-23352.9	-36730.3	-58668.7	-7157.82	-25159.1	-26076.9	-24779.4	-30902.7	-10521.7
99.4	1422.57	20632.1	19904.1	2175.53	-16120.4	-604.27	-22126	-37947.8	10122.2	-23643.2	-30372	-26241.3	-15257.1	-14883.2	-33691.6	707.449	-86322.2	37832.7	31729.9	-88111.3	-8646.7	37289.4	37505.8	-56388.1	-21059.4	-10276.4	15968.2	-4631.8	-21350.7	-58042.4	24867.3	-81247.5	-12312.4	-63858.4	-78047.5	-40025.8	-74676.2	-19305.6	-20718.7	-9160.66	-22934.3	-36233.3	-58449.5	-7588.66	-25133.8	-25940.1	-24778.3	-30369.6	-10430.7
[truncated: 2,536 more rows]
[truncated: 10 more columns]

## Sheet: 0.01μM
Sample	0.01μM_01	0.01μM_02	0.01μM_03	0.01μM_04	0.01μM_05	0.01μM_06	0.01μM_07	0.01μM_08	0.01μM_09	0.01μM_10	0.01μM_11	0.01μM_12	0.01μM_13	0.01μM_14	0.01μM_15	0.01μM_16	0.01μM_17	0.01μM_18	0.01μM_19	0.01μM_20	0.01μM_21	0.01μM_22	0.01μM_23	0.01μM_24	0.01μM_25	0.01μM_26	0.01μM_27	0.01μM_28	0.01μM_29	0.01μM_30	0.01μM_31	0.01μM_32	0.01μM_33	0.01μM_34	0.01μM_35	0.01μM_36	0.01μM_37	0.01μM_38	0.01μM_39	0.01μM_40	0.01μM_41	0.01μM_42	0.01μM_43	0.01μM_44	0.01μM_45
[truncated: 3,603 more rows]

[truncated: 1 more sheets: 0.02μM]
