# Supplementary material for: Transition of phase response properties and singularity in the circadian limit cycle of cultured cells
Source: PLoS One. 2017 Jul 17;12(7):e0181223. doi: 10.1371/journal.pone.0181223 (PMC5513448; doi:10.1371/journal.pone.0181223)
Supplement: S2 Dataset — (XLSX) [file pone.0181223.s006.xlsx]

## Sheet: 0.1μM
Sample	0.1μM_01	0.1μM_02	0.1μM_03	0.1μM_04	0.1μM_05	0.1μM_06	0.1μM_07	0.1μM_08	0.1μM_09	0.1μM_10	0.1μM_11	0.1μM_12	0.1μM_13	0.1μM_14	0.1μM_15	0.1μM_16	0.1μM_17	0.1μM_18	0.1μM_19	0.1μM_20	0.1μM_21	0.1μM_22	0.1μM_23	0.1μM_24	0.1μM_25	0.1μM_26	0.1μM_27	0.1μM_28	0.1μM_29	0.1μM_30	0.1μM_31	0.1μM_32	0.1μM_33	0.1μM_34	0.1μM_35	0.1μM_36	0.1μM_37	0.1μM_38	0.1μM_39	0.1μM_40	0.1μM_41	0.1μM_42	0.1μM_43	0.1μM_44	0.1μM_45	0.1μM_46	0.1μM_47	0.1μM_48	0.1μM_49
Time of FK addition (h)	125.1	124.6	124.4	116.1	116.1	116.1	116.1	143.7	143.7	141.4	141.4	141.4	137.8	137.8	127.8	127.8	129.3	129.3	128	128	117.2	117.2	122.7	122.7	122.7	120.6	120.3	120.4	127.2	129.1	129.1	127.5	140.3	140.3	140.3	140.3	122.5	123.4	123.4	129.7	129.7	129.7	129.8	129.8	129.8	129.8	129.8	129.9	129.9
Time (h)
0	139493	-19904.6	-76719.3	-17558.8	-12008.3	-40787.6	-2041.22	-107090	-48314.5	-319421	-237023	-132875	111166	183325	-8770.54	-48835.1	13489.2	-26142.2	-259077	-414441	-18715.8	-19674.1	-7941.06	-9107.45	-8490.41	-13853.4	190903	-566433	-223739	-214322	-356415	-146480	116160	20290	102332	-31639.8	-41310.7	-159433	-201807	-118485	-122097	-143733	-161936	-152189	-145714	-166899	-135645	-143413	-118413
0.1	130656	-25177.6	-76259.9	-23601.6	-17380.5	-45722.8	-7992.49	-111885	-52106.1	-332191	-248381	-146056	95694.2	161666	-28529.1	-67711.3	-5302.07	-44232.2	-264541	-425802	-19084.7	-20333.2	-8385.23	-9502.08	-8908.49	-13975.1	173620	-569754	-228163	-223970	-361825	-153743	103584	8768.97	83678.1	-51845.3	-58788.1	-175683	-217399	-122128	-125510	-146839	-165348	-155381	-149339	-170047	-137884	-151592	-124610
0.2	119595	-31735.9	-75558.2	-29133.6	-22551.9	-50402.5	-13968	-116196	-55542.8	-343634	-258595	-158163	81950.2	141933	-46810.9	-84507.9	-22371.8	-60702	-269236	-436642	-19404.2	-20971.5	-8797.18	-9865.14	-9266.87	-14093.3	157061	-572400	-232352	-232737	-366607	-160310	91964.9	-1766.65	66444.2	-70432.8	-75139.7	-190954	-231919	-126006	-128642	-149753	-168571	-158414	-153016	-172702	-140162	-159068	-130289
0.3	106676	-39451.5	-74559.1	-34358.5	-27515.2	-54881.5	-19294.2	-120138	-58481.6	-353996	-267896	-169069	69905.3	124224	-63394.7	-99782.6	-37946.2	-75715.3	-273570	-446616	-19687.6	-21541.3	-9160.01	-10205.8	-9606.24	-14207.6	141249	-574582	-236124	-240855	-370775	-166145	81173.6	-11416.4	50525.2	-87361.3	-90137.4	-204699	-245338	-129257	-131529	-152322	-171522	-161183	-156345	-175442	-142242	-165906	-135496
0.4	92885	-47866.2	-73344.8	-39351	-31912.1	-58884.8	-24438.8	-123660	-61298.7	-363361	-276039	-178940	58185.2	107315	-78712	-113979	-52457.9	-89426.8	-277493	-456087	-19955.3	-22072.6	-9503.67	-10513.4	-9915.97	-14290.1	126411	-576189	-239462	-248192	-374459	-171171	71145.6	-20254.2	35756.4	-102961	-103997	-217515	-257743	-132251	-134330	-154776	-174238	-163717	-159226	-177810	-144018	-172224	-140184
0.5	79048.1	-56353.5	-72286.3	-43940.2	-36159.4	-62725.6	-29191.4	-126741	-63862.8	-371663	-283261	-187849	44887.1	89379.1	-92752.2	-127144	-65639.8	-102381	-280681	-465048	-20188.7	-22581	-9816.3	-10771.8	-10180.2	-14348.4	112542	-577150	-242415	-254705	-377515	-175461	61811.8	-28405.8	22087.8	-117327	-116945	-229218	-268943	-135197	-136903	-156958	-176857	-166038	-162093	-180066	-145711	-178141	-144412
0.6	65889.8	-64570.1	-70996	-48069.1	-40152.3	-66463.4	-33534.7	-129492	-66049.1	-378982	-289855	-195924	29938.9	70023.1	-105738	-139016	-77948	-114222	-283483	-473239	-20404.3	-23021	-10115.1	-11023.6	-10437.4	-14389.7	99736.1	-577596	-244547	-260396	-379964	-179075	53113.8	-35873.9	9420.46	-130531	-128894	-239924	-279364	-138211	-139529	-159189	-179121	-168321	-164900	-182116	-147367	-183661	-148321
0.7	53919.7	-72039.7	-69498.6	-52037.1	-44000.4	-70034.6	-37679.1	-131903	-68032.9	-385530	-295727	-203296	13618.5	49493.5	-117652	-149903	-89261.8	-125085	-285611	-480948	-20588	-23411.8	-10388.5	-11252.8	-10665.6	-14412.9	87802.3	-577537	-246527	-265195	-381850	-181884	45051	-42727.5	-2316.8	-142790	-140018	-249870	-288883	-140869	-141854	-160989	-181290	-170310	-167390	-183922	-148744	-188734	-151920
0.8	43223.3	-78291	-67632	-55799.3	-47338	-73205	-41498	-133855	-69967	-391260	-300839	-209926	-3108.27	28652.7	-128875	-159963	-99790.4	-135035	-287736	-487805	-20766.8	-23779	-10631.3	-11447.6	-10881.7	-14428.3	76813.8	-576989	-248315	-269076	-382874	-183961	37535.1	-48991.5	-13222.8	-154007	-150190	-258816	-297540	-143398	-144092	-162786	-183269	-172082	-169579	-185623	-149826	-193410	-155090
0.9	34217	-83406.3	-65772.2	-59385	-50538.1	-76183	-45052.6	-135730	-71628.1	-396250	-305270	-215961	-19569.5	8181.24	-138697	-169301	-109458	-144314	-289355	-494361	-20924.1	-24114.7	-10852.7	-11626.6	-11068.4	-14413.4	66782.3	-575899	-249591	-272151	-383293	-185296	30505	-54753.1	-23405	-164364	-159664	-267275	-305254	-145839	-146099	-164279	-185157	-173682	-171765	-187021	-150942	-197644	-157976
1	26820.8	-87344.5	-63806.9	-62649.6	-53535.1	-79038.9	-48475.8	-137169	-73198.5	-400553	-309015	-221319	-35259.9	-11395.7	-147871	-177692	-118462	-152718	-290671	-500267	-21018.7	-24410.1	-11050.9	-11796	-11230.1	-14378.7	57678.5	-574320	-250742	-274484	-382947	-185934	23988.7	-59988.7	-32826.8	-173928	-168575	-275119	-312472	-148186	-148160	-165647	-186752	-175093	-173708	-188399	-151899	-201569	-160525
1.1	21060.6	-90040.3	-61776.1	-65636	-56397.6	-81579.3	-51566.9	-138431	-74524.8	-404146	-312175	-226104	-49477.8	-29518.5	-156322	-185450	-126740	-160399	-291721	-505292	-21101.7	-24682.4	-11232.1	-11935	-11385.4	-14336.4	49471.5	-572341	-251124	-275893	-381843	-185960	17896.4	-64683.1	-41524.4	-182752	-176585	-282277	-319138	-150193	-149694	-166803	-188066	-176268	-175455	-189404	-152693	-204974	-162714
1.2	16769.6	-91611.8	-59653.9	-68470	-58802.8	-84006.9	-54473.3	-139435	-75637.4	-407030	-314815	-230329	-61886.7	-45720.3	-163804	-192358	-134105	-167590	-292441	-510044	-21157.8	-24911.3	-11389.7	-12059.5	-11507.2	-14273.8	42049.1	-569919	-251290	-276602	-379954	-185326	12219	-68913	-49554.7	-190745	-184197	-288781	-325234	-152053	-151273	-167585	-189175	-177273	-177015	-190350	-153272	-208098	-164578
1.3	13901.9	-92104.4	-57589.6	-71049.9	-61249	-86037.5	-57236	-140197	-76717.3	-409288	-316792	-233962	-72070.7	-59745.5	-170515	-198560	-140583	-174150	-292681	-514000	-21177.7	-25100.5	-11518	-12156.5	-11603.8	-14186	35411.6	-567091	-250996	-276446	-377399	-184102	6951.36	-72722.1	-56964.1	-198005	-191326	-294709	-330589	-153717	-152577	-168282	-189965	-178082	-178422	-191153	-153463	-210793	-166125
1.4	12438	-91638.7	-55398.9	-73210.1	-63389.5	-87978.2	-59813.4	-140811	-77545.9	-410867	-318037	-237045	-80041	-71545.5	-176818	-204033	-146504	-179978	-292713	-517659	-21207.6	-25268.8	-11623.1	-12238.2	-11681.9	-14090.8	29666.2	-563855	-250268	-275504	-374073	-182307	2121.3	-76133.9	-63807.6	-204634	-197657	-300020	-335378	-155012	-153846	-168719	-190757	-178765	-179463	-191592	-153639	-213075	-167356
1.5	8570.35	-93629	-54520.4	-84877.2	-73854.2	-98862.4	-74009	-148657	-83442	-447428	-352136	-278258	-135482	-133426	-217291	-244073	-192684	-226037	-302569	-538232	-22003.5	-26442.3	-12262	-12900	-12395.5	-14429.9	-5935.07	-574518	-260748	-293553	-385677	-197161	-25406.2	-102331	-104448	-250253	-252844	-348313	-382126	-163237	-161073	-175571	-199230	-186841	-188000	-199885	-161256	-233330	-182434
1.6	-5103.81	-103301	-52838.2	-98770.1	-87265.8	-111256	-86865.1	-157427	-90024	-469424	-374041	-303247	-165785	-171092	-271138	-298771	-241608	-273760	-314388	-559335	-22828.2	-27512.4	-13251.4	-13843.9	-13378.5	-14615.8	-28680	-577583	-269142	-310013	-394234	-206599	-55963.2	-130287	-149975	-297699	-285664	-378376	-409841	-171547	-168376	-182029	-206480	-193189	-194942	-206074	-166199	-248688	-194133
1.7	-14963.9	-109207	-50553.8	-107248	-94555.1	-117441	-93534.2	-162626	-94340.4	-475140	-378941	-311081	-182673	-193997	-304247	-328658	-263150	-293261	-319751	-570127	-23187.3	-28119.9	-14079.7	-14527.5	-14073.3	-14592.5	-44551.6	-573124	-272365	-315949	-392947	-208610	-71223.7	-142249	-173355	-324312	-303283	-393525	-423091	-176152	-172155	-184841	-209219	-195346	-197951	-207798	-167231	-254989	-198411
1.8	-25136	-114246	-47314.4	-112501	-99120.4	-121375	-98072.3	-165133	-96975.7	-478750	-381753	-316811	-196223	-213337	-316836	-338452	-273734	-302721	-320066	-574847	-23227.8	-28435.2	-14476.8	-14833.2	-14372.3	-14444.2	-58638.2	-566288	-271878	-317451	-387968	-208346	-80756.3	-148654	-186512	-337904	-314108	-402142	-431090	-177746	-173179	-185312	-209492	-195487	-199066	-207565	-166791	-259278	-201187
1.9	-35689.6	-118560	-43620.3	-116214	-102341	-124204	-101808	-166190	-98674.3	-480679	-383160	-321281	-209858	-233120	-323834	-343550	-281196	-309739	-318518	-577221	-23112.8	-28604.6	-14656.5	-14958.1	-14503.2	-14241.3	-71415	-558142	-269490	-315955	-380413	-206142	-88240.9	-153065	-196068	-346267	-322210	-408050	-436198	-178709	-173671	-184892	-209340	-195188	-199417	-206851	-166156	-263077	-203586
2	-46253.9	-122061	-39655.8	-119106	-104887	-126147	-104740	-166357	-99761.7	-479908	-382468	-323654	-224025	-252584	-329216	-347132	-287214	-315304	-316222	-577826	-22884.1	-28663.8	-14724.2	-14974.1	-14518.3	-13985.6	-82822.4	-548671	-265679	-311683	-370519	-202317	-94400.9	-156263	-203540	-351758	-328332	-412097	-439614	-179043	-174036	-184252	-208717	-194503	-199328	-205721	-164875	-265922	-205096
2.1	-56165	-124459	-35422.9	-121041	-106655	-127472	-106914	-165530	-100212	-476849	-379784	-324087	-237978	-273539	-332799	-349304	-291762	-318980	-312926	-577153	-22584.3	-28640.1	-14717.1	-14898.3	-14462.1	-13684.9	-92616.2	-538065	-260922	-305266	-358684	-196729	-99503.4	-158375	-209498	-355242	-332845	-414917	-441455	-179083	-173674	-183207	-207675	-193658	-198801	-203937	-163350	-267469	-205627
2.2	-64929.1	-125091	-30830.2	-122252	-107890	-128069	-108547	-163809	-100039	-471814	-375627	-322934	-251323	-293264	-334757	-349671	-294593	-320902	-308831	-575303	-22223.6	-28564.3	-14621.7	-14763	-14346.9	-13363.5	-100994	-526298	-255294	-297191	-345705	-189912	-103660	-159601	-214090	-357152	-336175	-416235	-442054	-178753	-173291	-181760	-206131	-192054	-197972	-201802	-161606	-267581	-205064
2.3	-72072.5	-125168	-26285.1	-122968	-108757	-128145	-109942	-161638	-99408.4	-465419	-370098	-320554	-262694	-311204	-335226	-348607	-295988	-321379	-304053	-572659	-21834.9	-28405.8	-14465.8	-14562.6	-14165.7	-12993.1	-107891	-513683	-248756	-287864	-331852	-181939	-107019	-160025	-217497	-357669	-338430	-416629	-441550	-177826	-172287	-179793	-203951	-189947	-196486	-199154	-159278	-266512	-203449
2.4	-77525.6	-124009	-21616.9	-123074	-109201	-127900	-111031	-158950	-98274.5	-457718	-363362	-317134	-271836	-326860	-334558	-346417	-296014	-321106	-298275	-569000	-21433.6	-28190.4	-14262.3	-14321.8	-13925.2	-12604.7	-113295	-500491	-241871	-277389	-317565	-172964	-109669	-159579	-219861	-356963	-339614	-416022	-439976	-176965	-170985	-177385	-201357	-187480	-194829	-196232	-156618	-264186	-200774
2.5	-81177.4	-121639	-16790.9	-123017	-109146	-127308	-111795	-155646	-96811	-448773	-355514	-312550	-278597	-339814	-332820	-342979	-294926	-319898	-291985	-564901	-21016.7	-27902.8	-14010.1	-14043.4	-13660	-12166.1	-117176	-486482	-234229	-265959	-302527	-163133	-111700	-158535	-221160	-355190	-339897	-414290	-437331	-175499	-169343	-174758	-198332	-184898	-192796	-192811	-153599	-260822	-197265
2.6	-83300.5	-118162	-11823.6	-122449	-108904	-126240	-112081	-151917	-94841.9	-438258	-346386	-306895	-281991	-349313	-330006	-338869	-292589	-317545	-285208	-559909	-20548.4	-27549.6	-13727	-13716.3	-13342.7	-11728.4	-119289	-471817	-226212	-253371	-286485	-152611	-113074	-156796	-221635	-352465	-339484	-411500	-433892	-174044	-167588	-171843	-195187	-181826	-190563	-189353	-150405	-256736	-193057
2.7	-83732.1	-113514	-6878.62	-121534	-108378	-124952	-111934	-147672	-92520.6	-426288	-336161	-300183	-282076	-354893	-325891	-333943	-288713	-313910	-278167	-553883	-20065.3	-27146.2	-13408.9	-13378.3	-12977.9	-11255.4	-119758	-456418	-217595	-239817	-269304	-141375	-113953	-154428	-221184	-348626	-338261	-408022	-429559	-171906	-165301	-168498	-191675	-178430	-187891	-185542	-146788	-251938	-188348
2.8	-82784.2	-107893	-1967.26	-120376	-107264	-123378	-111383	-142847	-89913.3	-412865	-324887	-292277	-278864	-356689	-320580	-327467	-284096	-309049	-270618	-547049	-19517.3	-26682.1	-13056.2	-12994.1	-12586.8	-10783	-118587	-440249	-208283	-225188	-251221	-129399	-114289	-151496	-219934	-343897	-336224	-403681	-424220	-169555	-162731	-164970	-188133	-175009	-184781	-181438	-142906	-246574	-183075
2.9	-80347.8	-101193	2925.74	-118900	-105979	-121536	-110512	-137781	-87089.1	-398165	-312421	-283336	-273003	-355713	-314014	-320252	-277939	-303251	-262472	-539225	-18944.5	-26157	-12682.2	-12587	-12159.5	-10268.4	-115659	-423355	-198547	-209435	-232229	-116651	-114044	-147976	-217939	-338264	-333376	-398586	-418103	-166814	-160007	-161011	-184041	-171083	-181315	-176988	-138884	-240739	-177420
3	-76304.6	-93648	7914.61	-117035	-104467	-119063	-109188	-132037	-83958	-382580	-299335	-273719	-266625	-353714	-306448	-311749	-270752	-295840	-253745	-530475	-18328.7	-25557.2	-12276.6	-12130	-11734.9	-9730.94	-110513	-405778	-188319	-192920	-213323	-103291	-113318	-143944	-215188	-331698	-329460	-392580	-410831	-163957	-156771	-156895	-179376	-166986	-177440	-172032	-134518	-234255	-171286
3.1	-69601.1	-84445.1	12831.9	-114517	-102612	-116452	-107606	-125951	-80501	-365464	-284991	-262851	-260820	-351938	-297937	-302288	-262446	-287379	-244937	-520732	-17659.5	-24914.4	-11817.5	-11655.2	-11277.6	-9201.88	-104421	-387526	-177862	-175422	-192369	-89237	-112201	-139394	-211783	-324392	-325082	-385736	-402986	-160925	-153273	-152412	-174580	-162438	-173325	-166892	-130105	-227159	-164720
3.2	-60179	-73279.2	17678	-111713	-100238	-113557	-105410	-119561	-76695.4	-347268	-269692	-251077	-255742	-350617	-288268	-291965	-253291	-278149	-235613	-510021	-16945.9	-24221.3	-11334.6	-11148.5	-10800.3	-8628.32	-97038.5	-368601	-166493	-157066	-170649	-74738	-110611	-134376	-207711	-316207	-319811	-378005	-394074	-157177	-149612	-147661	-169549	-157449	-168508	-161539	-125074	-219440	-157635
3.3	-49905.3	-61212.2	22462.5	-108475	-97445.6	-110050	-102997	-112767	-72841.5	-327906	-253380	-238333	-250892	-349661	-277863	-280873	-242941	-267914	-225922	-498420	-16185.7	-23466.3	-10837.4	-10603.2	-10257.4	-8026.8	-88421.8	-349004	-154644	-137946	-148264	-59718	-108683	-129019	-202999	-307316	-314191	-369702	-384454	-153363	-145543	-142601	-164123	-152171	-163676	-155474	-119706	-211046	-150054
3.4	-40621.2	-49058.1	27023.5	-104778	-94386.4	-106330	-100091	-105517	-68587.7	-307553	-236447	-224811	-246256	-347746	-266276	-268736	-231641	-256948	-215627	-485900	-15400.7	-22669.1	-10284	-10022.3	-9687.34	-7422.3	-78815.3	-328756	-142313	-118121	-125241	-44428.6	-106408	-123356	-197758	-297695	-307651	-360645	-373698	-149260	-141081	-137144	-158316	-146728	-158589	-149358	-114009	-201958	-142018
3.5	-30960.2	-37285	31811.3	-100903	-91040.7	-102201	-97008.6	-98146	-64154.7	-286341	-218712	-210602	-237420	-343107	-253793	-255580	-219537	-244683	-204929	-472446	-14585.9	-21810.4	-9724.53	-9445.06	-9112.2	-6817.39	-68350.5	-308082	-129838	-97813.2	-101740	-28925.7	-103785	-117287	-191983	-287457	-300330	-351035	-362556	-144856	-136220	-131429	-152334	-140994	-153200	-142765	-108023	-192263	-133522
3.6	-21647.3	-25874.6	36291.4	-96791	-87353.8	-97601.5	-93638.8	-90335.8	-59554.6	-264311	-200052	-195640	-224937	-334839	-240275	-241850	-206558	-231744	-193882	-458257	-13727	-20922.2	-9098.11	-8819.1	-8498.47	-6187.51	-57266.2	-286886	-117238	-77249.8	-77847.1	-13306.8	-100857	-110952	-185808	-276572	-292289	-340828	-350658	-139837	-131071	-125246	-146118	-134711	-147351	-135938	-101632	-181884	-124552
3.7	-12670.7	-14740.1	40610.4	-92178.3	-83284.6	-92651.8	-90128.3	-82160.8	-54753.6	-241240	-180685	-179956	-208367	-322520	-225977	-227300	-192456	-218184	-182664	-443358	-12833.3	-19999.6	-8441.15	-8163.27	-7850.03	-5540.78	-45557.1	-265293	-104044	-56367.8	-53638.8	2314.47	-97730.6	-104324	-179246	-265105	-283768	-330027	-337959	-134722	-125855	-119168	-139502	-128328	-141165	-128764	-94922.2	-170951	-115140
3.8	-3790.91	-4078.3	44619.7	-87338.9	-79104.1	-87589.2	-86234.8	-73983.8	-49741	-217470	-160735	-163663	-188014	-306482	-210606	-211972	-177962	-203705	-170813	-427728	-11898.5	-19049.7	-7783.38	-7469.64	-7187.77	-4887.01	-33357.5	-243321	-90499.9	-35414	-29440.3	17879.4	-94335.5	-97522	-172300	-253160	-274898	-318610	-325049	-129303	-120368	-112368	-132354	-121492	-134486	-121193	-88117.4	-159465	-105406
3.9	4934.6	6444.45	48593.9	-82179.6	-74590.8	-82136.5	-82097.8	-65392.6	-44666.7	-192990	-140321	-146802	-164179	-286850	-195005	-195634	-162758	-188430	-158678	-411311	-10937.8	-18044	-7094.49	-6776.42	-6493.51	-4227.5	-20746.3	-221037	-76850.2	-14384.1	-5151.92	33329.9	-90756.6	-90532.3	-164991	-240711	-265515	-306642	-311402	-123599	-114592	-105566	-125056	-114653	-127783	-113610	-81119.7	-147463	-95268.3
4	13581.9	16811.2	52454.7	-76921.9	-69973.9	-76409.6	-77805	-56752.3	-39403	-167736	-119381	-129439	-137305	-264213	-178444	-178682	-146790	-172511	-146394	-394410	-9981.55	-17010	-6378.62	-6056.55	-5793.4	-3574.95	-7801.76	-198530	-63077.5	6545.83	18956	48574.6	-86949.7	-83336.2	-157459	-227840	-255479	-294051	-296805	-117362	-108267	-98588.7	-117590	-107668	-120963	-105558	-74039.8	-134921	-84730.7
4.1	22042.6	27080.1	56247.2	-71600.4	-65110	-70537.2	-73345.3	-47880.7	-34096	-141930	-98010	-111610	-108270	-239204	-161519	-161018	-130044	-156102	-133828	-377133	-8986.64	-15946.3	-5635.76	-5318.81	-5069.55	-2905.23	5291.93	-175705	-49559.6	27203.3	42757.3	63630.4	-83008.1	-76103.1	-149690	-214581	-245301	-280933	-281821	-111035	-102127	-91461.7	-109986	-100272	-113851	-97591	-66472.5	-122106	-73959.6
4.2	30490	37301.9	59814.6	-65708.6	-60185.2	-64538.7	-68749.3	-38860.3	-28738.5	-115686	-76091.7	-93314.5	-78764.1	-213832	-143981	-142861	-112932	-139052	-120965	-359157	-7985.04	-14857.6	-4887.54	-4556.45	-4339.03	-2250.13	18706.3	-152601	-35655.4	47572.8	66172.8	78436.6	-78968.3	-68799.2	-141748	-201002	-234583	-267277	-266503	-104525	-95547.7	-84371.8	-102217	-92918.9	-106530	-89352.9	-58949.8	-108811	-63037.4
4.3	39011.9	47379.1	63240	-59620.8	-54791.7	-58360.9	-64058.7	-29870.5	-23027.8	-89003.5	-54024.6	-74606	-51382.9	-190112	-126038	-124463	-95431.3	-121530	-108231	-340769	-6986.55	-13756.9	-4134.24	-3778.47	-3594.05	-1597.44	32241	-129444	-22057.4	67563.8	89142.5	92818.2	-74763.6	-61399.2	-133603	-187221	-223070	-253171	-250671	-97896.6	-89046.5	-76900	-94340.4	-85157.9	-99003	-80708.8	-51528.8	-95304.4	-51834.1
4.4	47377.1	57325	66592.5	-53850	-49477.5	-52112.6	-58999.2	-20539.6	-17481.9	-62051.5	-31798.7	-55654.6	-26750.8	-168872	-107317	-105766	-77532.3	-103384	-95221.3	-321810	-5931.44	-12640.5	-3378.54	-3007.56	-2848.93	-956.632	45696.8	-106088	-8531.88	87096.1	111355	106884	-70544.8	-53943.1	-125382	-173175	-211505	-238871	-234393	-91176.1	-82137.2	-69367.3	-86283.4	-77484.3	-91492.3	-72285.5	-43738.6	-81547.9	-40495.6
4.5	55499.4	67049.1	69573.6	-47723.5	-44050.4	-45818.2	-53933	-11079.1	-11965.5	-34962.2	-9490.15	-36651.2	-4451.03	-150021	-88361.4	-86775.4	-59203.7	-84961.4	-82047.4	-302528	-4910.43	-11500	-2613.51	-2225.5	-2068.98	-306.461	59290.2	-82867.1	4999.92	105989	132866	120543	-66203.1	-46539.6	-117114	-158914	-199438	-224157	-217613	-84340.3	-75444.6	-61812.6	-78130.4	-69482.8	-83927.7	-63586.9	-35743.3	-67628.7	-29010
4.6	63923.6	76651.4	72295.6	-41469.4	-38408.6	-39336.6	-48919.1	-1889.88	-6308.36	-7846.96	12892	-17456.1	16110.8	-132658	-69019.2	-67530.9	-41075.2	-66388.5	-68738	-282821	-3879.36	-10351.2	-1844.38	-1437.79	-1299.28	336.666	72794.3	-59553.4	18388.7	124459	153716	133716	-61894.5	-39109.9	-108771	-144582	-187488	-208957	-200473	-77365.9	-68777.3	-54054.6	-69868	-61468.3	-75835.4	-54874.6	-27776	-53477.6	-17511.2
4.7	73897	86813.7	74864.4	-35153.6	-32957.9	-32926.2	-43585.1	7252.71	-612.327	19341.4	35158.9	1770.55	36729.3	-115079	-49453.5	-48114.8	-22609.6	-47683.1	-55319.1	-262738	-2839.44	-9183.62	-1069.94	-643.633	-560.28	974.276	86174.9	-36240.5	31386.8	142393	173908	146470	-57561.6	-31848.2	-100399	-130230	-174999	-193544	-183407	-70279.3	-61619.6	-45966	-61435.3	-53555	-67913	-46226	-19914.6	-39260.1	-6057.53
4.8	86045.4	98237.1	77090.7	-28674.7	-27251.1	-26229.5	-38481	16808.9	5286.89	46433.1	57298.4	20889.4	59404	-95618.2	-29803.1	-28599	-3814.28	-29190.3	-41782.4	-242545	-1806.91	-8012.02	-303.961	136.979	204.692	1601.79	99402.8	-12959.6	43914.9	159588	193126	158630	-53250.9	-24623	-92095.2	-115808	-162597	-177603	-165543	-63149.6	-54467.1	-37983.3	-53068.7	-45512.1	-59937.7	-37778.8	-11784.8	-25124.3	5467.74
4.9	99295.5	110486	79316.4	-22455.1	-21715.4	-19706.4	-33263.9	25808.5	10827.7	73285.4	79167.8	39953.6	84666.7	-73264.4	-10356.4	-8994.8	14646.1	-10390.1	-28452.5	-222061	-784.216	-6833.13	460.094	893.94	947.111	2225.34	112475	10120.1	56355.7	176078	211468	170364	-48870.5	-17540	-83861	-101467	-149656	-161606	-147730	-56095.7	-47327.9	-30023.5	-44706.3	-37544.5	-52181.7	-29052.1	-3578.26	-10983.1	16865.8
5	112287	122458	81328.8	-16066.2	-16186.4	-13234	-27906.5	34891.6	16284.9	99786.8	100743	58828.5	112593	-48018.9	9301.54	10329.5	33308.9	8429.55	-14859	-201416	227.818	-5642.48	1216.95	1643.93	1683.32	2864.79	125287	32970.6	68638.7	191831	228936	181617	-44581.3	-10551	-75711.6	-87123.7	-136777	-145357	-129584	-49011.1	-40220.1	-21930.2	-36308.6	-29548.9	-44431.2	-20316.3	4445.52	3070.01	28226.6
5.1	124159	133496	83264	-9766.11	-10551.9	-6699.08	-22713.1	43711.2	21848.4	125842	122052	77517.8	142674	-20393.7	28766.9	29574.8	51463.7	26703	-1426.38	-180620	1237.47	-4476.44	1932.28	2396.14	2421.45	3466.95	137752	55734	80548.3	206983	245403	192275	-40294.8	-3669.88	-67642.3	-72970.6	-123843	-128806	-111674	-41886	-33068.7	-13935.3	-27942.2	-21510	-36657.9	-11908.5	12191.6	17087.5	39501.4
5.2	134895	143368	84930.6	-3455.21	-5041.79	-146.02	-17569.4	52314.6	27324.4	151305	142863	95830.7	174562	9197.24	48009.6	49148.5	69449.5	45262.1	11879.7	-159921	2231.02	-3285.77	2673.57	3122.48	3152.23	4071.55	149932	78209.4	92131.2	221449	260851	202514	-36132.4	3010.71	-59661.8	-58978.4	-110811	-112408	-93540.5	-34836.2	-25821.8	-6048.27	-19769.8	-13536.6	-28676.4	-3216.02	19991.2	30966.1	50674.8
5.3	144550	152074	86361.6	2583.23	381.402	6183.06	-12470.9	60927.9	32654	176205	163110	113734	207433	40454.6	67253.6	68187.9	87339.6	63373.5	24920	-138868	3228.21	-2112.69	3383	3844.93	3859.39	4658.52	161776	100286	103101	235172	275322	212130	-32018.6	9511.94	-51793.8	-45196.3	-97608.3	-96176.3	-75464.1	-27917.7	-18757.1	1898.29	-11714.9	-5820.89	-20981.1	5168.92	27886.4	44703.4	61682.3
5.4	153187	159720	87799.2	8638.06	5623.92	12265.3	-7406.54	69344.6	37805.6	200587	182853	131427	240273	72136.4	86027.8	87111.1	104855	81387.6	37562.1	-118154	4189.25	-940.749	4083.66	4545.94	4550	5230.02	173204	122040	114043	248175	289060	221246	-28020.8	15941.4	-44034.6	-31624.6	-84497.2	-79649.6	-57115.8	-20944.7	-11770.7	9616.7	-3660.02	1773.81	-13399	13337.6	35478.9	58128.4	72384.7
5.5	160861	166571	88872.6	14540	10787.3	18445.5	-2490.1	77457	42851.7	224429	202098	148511	270617	101407	104482	105403	122016	98989.4	50067.5	-96962	5132.62	213.363	4755.84	5238.17	5242.16	5771.27	184236	143487	124301	260432	301790	229788	-24087.7	22164.8	-36489	-18311.9	-71639	-63339.2	-38897	-14102.4	-5009.22	17002.8	4052.79	9449.92	-5931.14	21620.1	43103.7	71318.1	82888.3
5.6	167721	172625	89662.7	20256.4	16014.8	24408.3	2406.92	85367.9	47680.3	247422	220589	165084	296669	127027	122511	123713	138678	116120	62556.9	-75786	6061.49	1367.11	5419.56	5885.58	5889	6319.64	194878	164659	134097	271948	313534	237894	-20271.8	28141	-29116.6	-5244.06	-58638.4	-47030.5	-20913.5	-6915.38	1990.95	24648.5	11998.6	16828.6	1756.81	29874.5	50459.3	84342.7	93102.2
5.7	173820	177973	90467.2	25806.1	21084.6	30221.2	7073.34	93205.8	52272.3	269553	238363	181202	318306	148427	140026	141790	154555	132976	75040.1	-54789.9	6988.79	2493.08	6058.05	6552.79	6507.32	6818.26	205006	185348	143634	282816	324166	245541	-16526.9	34058.9	-22005.1	7426.17	-45955.3	-30955.5	-3267.79	-147.749	8575.74	32178.4	19715	24267.7	9017.96	37970	57491.5	96955	103063
5.8	179210	182757	91048.4	31221.3	25879.8	35817.4	11824.8	100677	56841.8	290847	255643	196786	336232	166183	157082	158774	170427	149204	87168.5	-34193.1	7852.65	3618.21	6669.7	7182.16	7117.73	7327.24	214740	205701	152693	292828	333988	252781	-12815.2	39745.1	-14954.2	19828.4	-33126.2	-14748.7	14318.6	6588.35	15164.9	39601.2	27172.9	31872.1	16274.9	45881.9	64688.5	109295	112682
5.9	184041	186986	91391.1	36457.9	30560.5	41117.2	16395.6	107784	61146.8	311395	272081	211659	351435	180598	173519	175491	185438	165111	99018.8	-13296.8	8720.79	4710.12	7258.46	7793.33	7704.36	7822.02	223898	225599	161442	302232	343116	259518	-9232.95	45137.4	-8177.92	31929.6	-20793.6	1090.72	31670.9	12722.9	21519.7	46364.6	34453.4	39078.3	23409	53564.6	71666.6	121231	122060
6	188366	190708	91577.5	41704.6	35039.6	46294.7	20730.2	114623	65327.8	331039	287864	226058	366508	196166	189455	191593	199770	180163	110483	7541.27	9558.04	5774.07	7819.38	8364.3	8292.49	8302.35	232662	245011	169775	311068	352260	265853	-5735.69	50395.5	-1554.96	43557.8	-8720.03	16797.6	49018.2	19110	27798.6	53413.1	41638.8	46044.3	30304	60983.7	78308	132692	131010
6.1	191359	193859	91652.2	46549.4	39504.6	51226.7	25292.1	120948	69216.2	349814	302864	239792	382918	213415	204877	207037	213720	194517	121830	28222.2	10384.4	6823.56	8351.65	8919.3	8870.68	8783.63	240931	264034	177757	319398	359482	271743	-2339.17	55369.8	4881.02	54919.4	3331.5	32133.9	65674.7	25674	34020.1	60262.2	48564.6	52751.3	37011.8	68439.4	85038.6	143906	139597
6.2	194990	196719	91558.6	51147.4	43728	56158	29574	127099	73023.2	367665	316965	252879	401268	232923	219996	221926	227200	208509	133034	48631.7	11181.8	7862.92	8852.29	9449.15	9404.78	9239.46	248649	282501	185123	327188	365955	277350	964.8	60162.1	11187.3	65922	15040.5	47179.4	81768.1	31697.5	40180.4	66853.6	55601.2	59385.6	43377.1	75523.5	91411	154664	147871
6.3	200010	200115	91240.6	55635.8	47876.8	60650.8	33546.9	132809	76629.6	384586	330307	265214	419839	254532	234704	236511	239842	221905	143855	68987.5	11940.3	8877.44	9359.96	9955.19	9896.08	9667.72	255779	300707	192245	334396	371739	282459	4284.31	64888.3	17187.9	76576.7	26962	61957.1	97843.7	37759.9	45913.8	73285.1	62633.8	65753.2	50153.3	82129.1	97606.1	165087	155848
6.4	206385	204011	90852.7	59863.8	51592	65099.5	37363.2	138238	79857.1	400590	342945	276883	441950	277640	248718	250286	251804	234759	154234	89003.2	12680.5	9849.48	9828.41	10431.8	10351.6	10104.9	262424	318352	198733	341075	376915	287246	7494.45	69404.7	23146.7	86811.4	38510.1	76533.8	113337	43616.2	51631	79500.8	69014.5	72158.1	56403.7	88801.6	103360	175057	163497
6.5	211608	207815	90288.2	63852	55218.2	69289.8	41220.8	143513	83115.7	415675	354779	287904	463529	301888	261822	263109	263204	246944	164104	108993	13411.6	10791.9	10289.8	10918	10819	10512.3	268478	335624	205474	347400	381474	291716	10606.8	73753.8	28911.2	96761	49574.6	90989.3	128590	49416.6	57072.5	85541	75512.3	78225.2	62548.7	95124.7	108900	184724	170785
6.6	215991	211157	89774	67726	58708.6	73313.8	44764.3	148430	86078.9	429926	365719	298232	484963	326554	274264	275512	274169	258397	173732	128569	14109.1	11708.6	10698.2	11373.9	11262.9	10906.3	274107	352395	211730	353343	385563	295964	13621.2	77950.5	34547.7	106354	60113.2	105010	143485	54966.9	62487.3	91293.2	81701.3	84109	68494.8	101112	114271	193854	177700
6.7	219530	213844	89082.5	71191.9	62023.4	76953.2	48441.3	152560	88968.1	443153	375815	307862	504718	349780	285914	287394	284038	269393	183012	147839	14757.7	12600.9	11063.4	11781.6	11675.6	11287.2	278728	368706	217585	358788	389179	299861	16600.6	81904.6	40028.7	115567	70632.6	118810	157968	60429.5	67783.1	97102.9	87754.3	89861.2	74365.1	107069	119199	202575	184242
6.8	222289	215857	88245.5	74642.3	65295.6	80507.4	51753.1	156719	91716.5	455475	385240	316867	520590	369382	296821	298561	293425	279400	191964	166731	15400.8	13486.2	11447.3	12160.9	12073	11660.2	283507	384592	223082	363798	392157	303507	19454.1	85793.9	45329.7	124415	80919.4	132317	172257	65699	72945.4	102275	93307.2	95049.3	79746.3	112644	123982	210908	190518
6.9	224165	217239	87311.4	78003.4	68102.4	83658.7	54764.3	160481	94235.7	466876	394045	325258	531755	384533	306986	308988	302149	288763	200477	185546	16013.3	14321.5	11780.3	12550.5	12427	12012.4	287707	400104	228108	368454	394841	306850	22301.6	89563.3	50493.6	132933	90998.7	145568	185966	71003.1	77790.9	107497	98919.6	100331	84990.7	118187	128848	218722	196299
7	225462	217979	86276.5	81087.8	70986.7	86723.9	57909.9	163845	96640.5	477308	401928	332980	538324	395224	316359	318564	310290	297583	208802	204094	16609.5	15135	12094.3	12926.6	12773.8	12358.8	291460	415114	233060	372873	397116	309891	25020.1	93080.7	55588.2	141200	100766	158691	199110	76026.6	82650	112721	104131	105475	90408.1	123560	133549	226128	201698
7.1	226047	218064	85039.7	84141.1	73690.7	89439.6	60692.1	167014	98778	486892	409121	340046	541292	402396	325591	327460	317818	305637	217119	222283	17181.5	15903.7	12386.7	13260.7	13123.7	12685.7	294881	429703	237933	376972	399136	312523	27766.9	96577.9	60526.5	149124	110234	171303	212045	80751.1	87263.5	117584	109273	110246	95546.8	128590	137675	233175	206818
7.2	226013	217612	83748.8	86636.9	76057.4	92059.7	63494.7	169908	100758	495622	415464	346462	542396	408212	333608	335479	324411	313021	224695	240364	17723.2	16672.3	12673.2	13572.1	13433.9	12999.3	297709	443658	242333	380802	400801	314822	30461.3	99930	65352.1	156710	119390	183517	224733	85316.1	91714.7	122339	114024	114982	100556	133572	141758	239714	211604
7.3	225319	216760	82505.8	88901.6	78154.2	94487.3	66325.9	172542	102335	503428	421195	352239	544384	415031	341377	343248	330042	319847	232118	257889	18250.1	17403.6	12925.7	13846	13728	13291.2	300025	457214	246431	384315	402255	316995	33003.9	103072	70026.1	163880	128062	195397	236574	90062	96176.6	126550	118579	119481	105487	137986	145591	245936	215847
7.4	223976	215464	81056.7	91205.8	80130.9	96937.6	68771.1	174670	103863	510436	426152	357395	548276	423822	348117	350350	335278	326153	239270	274670	18730	18106.3	13175.3	14121.7	13995.2	13588.3	301854	470212	250297	387478	403507	318841	35513.9	106104	74676.6	170841	136503	206899	248199	94199.7	100305	130699	123071	123770	109959	142595	149122	251758	219911
7.5	222299	213701	79639.1	93242.9	81995.6	99084.1	71059.2	176502	105342	516594	430435	362038	553684	434833	354255	356801	339901	331580	245979	291107	19223.9	18762.9	13397.4	14361.3	14249.9	13854.9	303233	482737	253991	390518	404679	320370	37979.2	108981	79193.8	177426	145027	218007	259343	98394.3	104496	134897	127433	127882	114475	146815	152233	257227	223748
7.6	220140	211637	78085.1	94890.7	83570.7	101107	73218.9	178181	106318	522034	434107	365988	560394	447285	359526	362629	344026	336468	252409	307034	19677.2	19388	13606.1	14570.1	14468.9	14118.2	304029	494635	257493	393117	405565	321602	40425.5	111703	83557.4	183846	153159	228757	270378	102420	108405	138677	131441	131768	118216	150754	155381	262362	227180
7.7	217528	209161	76492.3	96560.8	85098.4	102873	75107.6	179598	107115	526717	437101	369380	567962	460674	364001	367876	347662	340706	258338	322686	20108.3	19975.4	13781.5	14760.9	14688.7	14352.2	304390	505970	260673	395505	406299	322452	42767	114438	87838.4	189973	160684	239172	281043	106214	112156	142140	135309	135523	122286	154519	158282	267110	230311
7.8	214360	206408	74943	97953.4	86561.8	104357	76985.4	180457	107764	530495	439534	372183	575471	474542	368076	372200	350425	344572	264064	337630	20505.6	20525.5	13935.5	14954.6	14867.3	14556.9	304184	516639	264035	397631	406971	323162	45053.6	117005	91967.3	195834	168197	249010	290810	109725	115608	145368	139128	138725	126066	158292	160781	271579	233157
7.9	210629	203359	73198.5	99390.5	87760.9	105912	78819.8	181122	108496	533742	441369	374495	582309	487759	371662	375973	352909	347804	269443	352058	20895.3	21057.3	14075.5	15125.1	15044.2	14744.9	303426	526830	266636	399434	407667	323475	47272.7	119519	96043.6	201478	175329	258705	300401	113286	119130	148668	142663	142120	130012	161774	163048	275690	235746
8	206394	200295	71508.2	100482	88907.5	107267	80522.9	181637	108964	536385	442635	376321	586272	498266	374516	379453	354503	350224	274040	366273	21262.5	21541.6	14193.5	15276.1	15187.3	14897.7	302169	536391	268955	401006	408142	323490	49447	121926	100026	206744	182053	267642	309538	116596	122451	151399	146131	145400	133669	164688	165423	279494	238032
8.1	202023	197175	69694.9	101459	89708.9	108387	81958.1	181907	109128	538348	443280	377487	586336	504690	376832	382062	355723	352405	278614	380073	21591	22012	14313.5	15394.6	15305.5	15047	300223	545213	271528	402086	408467	323217	51518.9	124157	103951	211906	188800	276205	318408	119680	125416	154185	149369	148721	136938	167533	167663	282934	240027
8.2	197305	194148	67721.3	102229	90674.1	109196	83307.3	181937	109289	539673	443475	378287	582274	506553	378906	383848	356406	353865	282618	393321	21890.9	22424	14377.5	15488.8	15383	15178.6	297762	553270	273619	402867	408813	322621	53618.7	126342	107752	216709	195241	284593	326804	122855	128186	156856	152383	151553	140344	170293	169459	285975	241757
8.3	192393	191110	65948.8	102968	91480.7	109946	84504	181878	109356	540319	443164	378622	574411	504220	380169	385054	356655	354947	286499	405961	22142.2	22811.3	14446.3	15550.5	15476.3	15284.6	294973	560771	275397	403400	408967	321730	55658.1	128403	111438	221345	201315	292888	334999	125653	131011	159225	155476	154337	143472	172933	171068	288732	243259
8.4	187342	188003	64031.5	103418	92267.3	110700	85602.9	181496	109204	540349	442430	378391	563950	499013	380846	385923	356060	355250	290049	417908	22409.1	23150.2	14493.7	15609.1	15541.1	15368.7	291659	567767	276935	403587	408942	320568	57668.6	130241	115001	225099	206887	300820	342236	128550	133548	161301	158391	156856	146211	175283	172578	291194	244497
8.5	182015	184701	62124.6	103869	92660.1	111163	86691.7	180758	108955	539781	441183	377778	553259	493872	380885	386387	355273	355254	293323	429530	22628.9	23472.7	14535.9	15644.4	15570.2	15441.2	287813	573886	278219	403392	408908	318987	59635.9	132030	118482	229302	212703	308341	349038	131412	135917	163747	161028	159161	149241	177269	173650	293467	245494
8.6	176612	181263	60265.9	104154	92871	111490	87577	179798	108335	538807	439466	376690	544459	490654	380553	386194	353863	354785	296052	440398	22831.8	23760.4	14555.9	15682.4	15597	15495.6	283362	579316	279497	402840	408651	317212	61538.5	133734	121830	233303	218059	315182	355717	133921	138176	165706	163388	161430	151646	179171	174761	295301	246235
8.7	170875	177547	58277.8	104248	93118.3	111737	88415.2	178602	107791	537332	437212	375199	537838	489728	379594	385443	352330	353860	298130	450739	22985	24009.4	14558.9	15669.2	15597.8	15534.8	278486	583999	280294	401945	408355	315059	63459	135257	125241	237107	223258	321977	361931	136123	140576	167265	165588	163337	154016	181017	175810	296927	246771
8.8	164355	173543	56323.4	104371	93243.3	112061	88838.2	177302	107081	535274	434591	373274	532820	490653	377790	384305	350322	352529	300302	460543	23147.4	24220.6	14544.6	15634.9	15567.7	15556.3	273162	587927	280804	400798	407824	312631	65250.8	136728	128440	240650	228252	328457	367769	138242	142627	168669	167957	164973	156404	182932	176436	298295	247056
8.9	157997	169260	54485.8	104422	93205.2	112296	89245	175854	106551	532622	431650	371048	529080	493994	375828	382445	347745	350515	302090	469788	23255	24417.3	14518.1	15580.5	15528.8	15557.4	267467	591011	281000	399345	407022	309859	66966.1	138144	131622	244059	232961	334576	373039	140245	144606	170496	170120	166541	158513	184620	176865	299431	247109
9	151281	164820	52510.7	104141	93039.4	112271	89708.7	174267	105798	529650	428168	368267	525896	497037	373487	380207	344901	348218	303340	478202	23342.7	24579	14474.8	15503.3	15466.7	15515.5	261221	593515	280996	397478	406205	306921	68666	139460	134641	247375	237892	340214	377838	142235	146246	171630	171913	168095	160504	186178	177428	300369	246943
9.1	145012	160116	50606.9	103849	92928.8	112266	89934.7	172618	104842	526113	424411	365236	522378	499697	370686	377728	341322	345700	304552	485979	23385.6	24713.5	14402.8	15418.2	15376.3	15478.6	254542	595168	280909	395199	405180	303553	70329.6	140659	137635	250422	242234	345730	382911	143917	147746	172622	173595	169584	162572	187281	177599	300872	246518
9.2	137721	155083	48684.3	103608	92748.5	112146	89879	170795	103760	522170	420317	361876	516786	499975	367045	374659	337523	342715	304893	493315	23409.5	24823.5	14355.4	15325	15270.4	15402.1	247515	596154	280598	392458	403894	299825	71862.9	141725	140428	253231	246272	350832	387674	145738	149124	173536	174928	170826	164414	188356	177474	301211	245857
9.3	130429	150030	46787.9	103105	92384.6	111888	89912.5	168788	102541	517773	415773	358115	509127	496429	363144	370789	333158	339204	305318	499849	23401.7	24884.7	14260.3	15217.4	15160.1	15331.1	240187	596366	279891	389499	402367	295825	73316.3	142641	143230	255907	250114	355718	391766	147071	150507	174050	176055	171872	165646	189341	177207	301132	244958
9.4	123921	145435	44729.8	102556	92019.5	111412	89909.6	166702	101333	512965	410851	354021	496743	488770	358861	366998	328399	335540	305335	506022	23364.1	24940.1	14136.9	15099.1	15046.6	15219.6	232485	595964	279261	386112	400536	291515	74732	143482	145850	258402	253394	360230	395302	148440	151643	174637	177160	172844	167255	190055	176865	300785	243842
9.5	118120	141250	42692	102055	91611.9	111029	89739.6	164299	99939.8	507648	405561	349716	480984	477301	354201	362767	323449	331343	305232	511336	23323.1	24974.7	14013.2	14934.5	14883.2	15115.6	224475	594728	277734	382266	398470	286844	76070.9	144176	148308	260685	256693	364179	398736	149606	152568	175017	178124	173815	168651	190374	176506	300068	242364
9.6	112788	137489	40598.7	101311	91030.9	110386	89452.4	161699	98451.3	501971	400015	344980	462679	462769	349226	358172	318084	326775	304648	516373	23249.1	24965	13868.2	14773.5	14708	14974.3	216100	592813	276233	378077	395900	281844	77376.1	144737	150673	262802	259816	368174	402025	150834	153374	175450	178927	174408	169959	190882	176049	299157	240743
9.7	107801	133860	38586.2	100584	90352.7	109905	89094.6	159177	96769.2	495760	394203	340048	443268	447195	343976	353219	312386	322050	303784	520767	23158	24926.6	13743.7	14602.6	14504.7	14816.4	207991	590301	274198	373481	393076	276560	78579.9	145267	152904	264765	262657	371678	404510	151656	154245	175620	179441	174934	170968	191175	175459	297997	238941
9.8	102838	130359	36718.9	99652.2	89583.2	109166	88732.3	156508	94978.2	489169	387835	334787	424999	432984	338463	348116	306682	317162	302558	524501	23008	24871.2	13584.3	14408.8	14299	14635.9	199033	587028	272088	368597	390080	270981	79675	145584	154983	266576	265425	374666	407037	152777	154939	175789	179943	175644	171760	191349	174628	296488	236883
9.9	97878.7	126809	34668.1	98580.1	88816	108521	88344.4	153846	93161.7	482227	381280	329125	408961	421010	332560	342178	300580	311961	301102	527398	22842.2	24793.4	13420.4	14182.6	14088.9	14445.1	189826	582919	269939	363332	386588	265108	80680.2	145716	156948	268162	267675	377541	409124	153490	155565	175867	180312	176110	172881	191307	173422	294734	234662
10	92808.2	123125	32536.6	97787.3	87899.6	107686	87595.2	151052	91297.4	474843	374438	323288	394977	411388	326256	336003	294044	306044	299232	529924	22642.5	24692.1	13233.1	13943.4	13871.2	14237.6	180308	578232	267709	357687	382772	258977	81635.7	145794	158799	269565	269994	379972	410544	153976	155834	175504	180755	176321	173436	191047	172152	292712	232113
10.1	87638.7	119418	30575.1	96698.1	87002	106963	86929.7	148134	89545.5	467100	367378	317215	382464	403364	319404	329487	287244	300147	296914	531549	22414.6	24576.7	13032.7	13706	13611.8	14009.7	170436	572767	264619	351698	377735	252660	82494	145676	160510	270815	271962	381913	411818	154426	156221	175133	180963	176101	173783	190738	170796	290324	229358
10.2	82274	115408	28734.4	95504.6	86007.5	106243	86249	144979	87680	459043	359993	310813	371107	396528	312517	322918	280511	294039	294573	532469	22186.1	24419.3	12804.1	13442.7	13338.8	13759.4	160389	566756	261554	345421	373137	246079	83263.6	145395	162114	271879	273831	383396	412699	154788	156437	174474	181115	175881	173968	190145	169259	287784	226443
10.3	76670.2	111225	26596.7	94389.2	84932.5	105161	85265.4	141745	85945.5	450641	352211	304151	360313	390091	305096	315715	273513	287610	291984	533184	21920.8	24256.9	12577.8	13160.7	13053	13510.1	150151	560152	258395	338790	368249	239163	84012.2	145049	163605	272850	275567	384879	413312	154995	156200	173986	181142	175333	173931	189613	167655	284960	223428
10.4	70882	106856	24528.4	93265.4	83872.9	103879	84391.1	138390	83936.4	441810	344183	297277	348688	382984	297802	308396	266268	280647	288787	533481	21635.3	24077.9	12322.4	12865.5	12768.5	13243.8	139768	552832	255002	331788	362952	231957	84636.5	144601	164914	273569	277104	386085	413199	155221	156098	173126	180905	175026	174021	188736	165959	281895	220070
10.5	64863.3	102324	22630.4	92003.7	82712.4	102727	83384.2	134934	81896.3	432860	336190	290324	335658	373888	290118	300948	258624	273862	285489	533044	21343	23879.2	12073.4	12573.1	12460.1	12971.7	129410	545260	251156	324562	357460	224685	85264.5	144153	166274	274317	278299	386677	413122	155214	155737	172140	180587	174532	174034	187777	164112	278497	216476
10.6	58614.1	97762.3	20639.7	90825.7	81579.8	101575	82385.2	131704	80026	423628	328000	283292	320259	362073	282689	293483	251332	267247	281769	532128	21035.8	23650.3	11799.9	12291.9	12165.9	12674.5	119150	537143	247265	317241	351725	217331	85917.3	143634	167624	274945	279508	387042	412325	155108	155354	171232	180341	173892	173876	186846	162148	274858	212849
10.7	52218.3	93043.7	18855.3	89574	80524.6	100457	81439.8	128228	78041.5	414135	319703	276739	302490	347393	275193	285599	243784	260414	277972	530805	20690.8	23436.2	11525.4	11994.1	11863.6	12384.9	108841	528557	243115	309623	345613	209828	86584.2	142975	168984	275439	280529	387366	411366	154960	154844	169997	179630	173161	173426	185617	160201	271071	209088
10.8	45781.6	88096.9	17026	88300.4	79329.6	99144.4	80499.7	124869	75920.5	404572	311217	269590	282712	330343	267444	277783	236119	253235	273659	528972	20327	23201.2	11267.9	11662.2	11542.8	12097.1	98560.3	519464	238767	301713	339214	202225	87194.8	142304	170170	275712	281370	387052	410412	154810	154129	168810	178779	172564	172846	184097	158132	267042	205117
10.9	39986.6	83374.3	15225.8	86902.2	78270.7	97805.1	79296.9	121565	73829	394624	302501	262224	261492	311580	259332	270021	228391	246161	269274	526844	19941.4	22937.8	10994.5	11353.3	11221.2	11787.5	88403.3	509876	234380	293664	332427	194422	87676.2	141496	171291	275901	281991	386645	408752	154457	153376	167260	177856	171521	172144	182583	156015	262727	200907
11	35020.2	79076.8	13242.9	85557.7	77253	96381.9	77955.3	117914	71740.4	384402	293669	254647	240757	293255	251208	261770	220410	239154	264746	523750	19535.3	22662	10713.7	11025.9	10897.5	11472	78284.1	499864	230110	285432	325363	186559	88154.1	140495	172245	275985	282603	386208	406544	154038	152584	165725	176789	170240	171274	181230	153423	258300	196524
11.1	30585.6	75334	11442.7	84098	76167	94953.9	76794.3	114372	69673.7	373998	284676	246977	221698	276987	242999	253541	212463	231848	259712	520234	19126.6	22345.4	10445.3	10680.4	10561.5	11142.5	68327.5	489409	225187	277006	317950	178525	88536.6	139441	172973	275710	282482	385099	404120	153367	151535	163825	175778	168741	170535	179797	150760	253606	192024
11.2	26708.8	71876.4	9780.77	82621.3	74889.1	93583.4	75499.7	110875	67422.6	363382	275561	239184	204726	263302	234520	245281	204581	224436	254728	516179	18708.6	22014.3	10163.7	10358.6	10235	10794.4	58442.8	478746	220087	268330	310245	170422	88847.8	138222	173582	275365	282360	383792	401365	152513	150398	162007	174701	167107	169404	177668	148095	248704	187351
11.3	23090.9	68540	7892.69	81234.3	73403.5	92065	74158	106985	65094.1	352532	266243	231317	189710	251776	225974	236953	196497	216698	249160	511413	18270.2	21673.4	9857.05	10011.9	9880.83	10453.4	48418.4	467636	215200	259334	302192	162230	89046.4	136910	174052	274661	282022	381961	398114	151666	149324	159932	173108	165350	167866	175560	145289	243625	182404
11.4	19582.8	65260.6	6083.23	79728.8	71908.7	90540.6	72782.2	103282	63027.5	341555	256753	223332	176134	241839	217357	228209	188506	208925	243700	506972	17811	21345.7	9556.35	9651.51	9512.41	10095.2	38613.9	456044	210010	250040	293856	153933	89186.2	135493	174397	274363	281721	379684	394704	150456	147922	157935	171353	163821	166756	173658	142527	238329	177470
11.5	15631.8	61954.9	4412.45	78266.7	70592.3	88905.2	71434.9	99583.3	60764.2	330353	247130	215229	163634	233111	208710	219315	180300	201247	237768	501268	17333.8	20989.3	9249.45	9294.33	9155.85	9752.91	28892.4	444234	204552	240717	285102	145501	89175.1	133914	174518	273212	280819	377007	390915	149119	146399	155600	169664	162003	165200	171283	139654	232745	172314
11.6	11995.2	58515.3	2625.42	76678.8	69235.7	87225.2	69982.3	95978.1	58824.7	318758	237460	207144	151349	224478	200002	210478	171974	193310	231712	495272	16837.7	20606.4	8945.7	8924.61	8795.14	9380.75	19381.8	432015	198917	231108	276164	136937	89082.7	132220	174595	271850	279660	374217	386721	147779	144738	153266	167649	159982	163930	168730	136499	227048	167064
11.7	8269.8	54932.3	973.753	75095.1	67774.4	85547.5	68494.8	92138.8	56583.4	307157	227800	198930	138349	214886	191197	201385	163434	185165	225725	489075	16339.6	20237	8625.46	8565.52	8434.84	9023.31	9927.2	419619	193294	221402	266984	128291	88906.5	130385	174352	270245	278292	370713	382232	146554	142823	150764	165795	157665	162213	166019	133356	221151	161715
11.8	4962.47	51268.1	-663.377	73509.8	66128.1	83468.6	67090.8	88259.9	54433.1	295433	217963	190665	123818	203440	182679	192292	154796	177267	219161	482475	15831.3	19836.5	8298.19	8197.58	8072.19	8646.1	666.106	406942	187351	211471	257593	119578	88630.5	128443	173964	268423	276753	366732	377435	145080	141020	148252	163417	155306	160197	163196	130079	215018	156243
11.9	905.325	47404.7	-2333.52	71697.6	64617.1	81668.6	65751.6	84425	52122.2	283474	207885	182323	107614	189889	173771	183150	146252	169221	212570	475466	15330.1	19430.7	7974.89	7827.96	7699.24	8266.54	-8510.62	394142	181400	201274	247954	110921	88278.2	126320	173393	266351	274945	362717	372313	143777	138960	145422	161046	152787	158464	160136	126744	208737	150651
12	-2228.13	43955.8	-3928.31	70985.6	64035.6	80699.2	65600.6	81296.9	50218.3	275302	201625	178543	97018.1	181560	169108	178278	142878	165969	206662	468461	14877	19052.9	7693.81	7518.73	7374.8	7915.44	-12799.9	381429	176283	193373	239520	104297	90867.5	126996	177029	268492	278080	362938	371115	142580	137270	143023	158696	150684	156856	157517	123946	204253	146581
12.1	-4197.46	41401.1	-5566.99	70589.1	63815.9	79976.7	65148.1	78193.7	48709.5	265257	193775	172720	82513	169133	166172	175098	140011	163079	200704	461360	14419.5	18645.2	7456.91	7226.74	7077.93	7540.41	-18453.3	367766	170656	185178	230619	97073.6	93822.4	127860	181042	270714	278293	360472	367148	141313	135771	140232	156276	148225	154689	154660	120586	199120	142042
12.2	-6859.72	38237.5	-7255.77	69383.2	62682.5	78337.4	64171.7	74693.5	46792.4	253041	183894	164713	66810.2	155533	160765	168817	133531	156608	194109	452690	13876.2	18166.9	7186.94	6899.96	6764.13	7143.69	-24792.8	353004	164467	175622	220429	88943.3	94774.4	126602	182215	270273	276763	356116	361154	139344	133465	137079	153394	145165	152021	151029	117071	192749	136543
12.3	-9853.97	34742.5	-9007.24	67920.1	61236.3	76467.6	62839.7	70950.8	44771.9	240552	173789	156555	52446.6	143459	152595	160320	125861	149015	186604	442924	13298.9	17652.8	6864.68	6538.64	6388.43	6714.27	-31103.6	337858	157557	165476	209640	80586.6	94882.5	124524	181914	267923	274049	350598	354226	137068	130655	133879	149891	141812	149051	147164	112916	186073	130798
12.4	-12433.9	31163.4	-10583.3	66268.2	59713.5	74471.1	61257.5	66963.7	42627.3	227886	163621	148378	39895.2	133687	143765	150943	118057	141030	178865	432503	12724.4	17127.3	6524.7	6130.65	5985.41	6293.1	-37462.7	322405	150607	154890	198556	72035.1	94678.3	122179	181024	264732	270927	344321	346823	134546	127751	130067	146562	138162	145862	143260	108964	179285	124933
12.5	-14188.3	27998.7	-12180.8	64422.9	58002.3	72091.8	59698.3	62941.3	40377.7	214960	153239	139808	29023	125717	134974	141874	109903	132795	170941	421963	12090.1	16577.1	6165.19	5738.01	5594.59	5859.21	-43693.8	306806	143545	143947	187107	63343	94213.7	119573	179809	261028	267398	337695	338851	131978	124987	126431	142974	134550	142576	139496	104732	172350	119102
12.6	-15358.9	25157.2	-13752.9	62441.1	56235.9	69732.2	58014.9	58982.7	38210	201791	142600	131262	19504.6	119504	125808	132588	101600	124745	162927	410683	11454.8	16035.2	5813.34	5309.42	5196.87	5444.33	-49875.7	290967	136084	132774	175488	54496.3	93505.8	116747	178259	256802	263458	330655	330280	129036	122042	122563	139396	130797	139108	135185	100312	165268	113089
12.7	-16383.9	22520.3	-15340.2	60355.7	54397.6	67188.4	56074.4	54932	35893.5	188511	131888	122475	11038.5	114191	116522	122885	93146.6	116241	154671	399309	10829.7	15478.9	5429.97	4903.22	4802.98	5015.84	-56039.6	274935	128778	121529	163698	45505.4	92638.7	113713	176458	252349	259165	323289	321606	126431	118936	118345	135661	126844	135688	130751	95851	158014	106930
12.8	-17336.3	19908.1	-16977.5	58317.1	52397.9	64766	54176.5	50744.3	33590.8	175234	121250	113632	2941.34	109149	106876	112935	84583.1	107579	146335	387600	10192.3	14901.3	5053.88	4480.05	4389.73	4583.85	-62210.3	258883	121159	110108	151761	36379.1	91667.9	110533	174410	247526	254512	315636	312526	123269	115606	114189	131799	122716	132118	126278	91428.7	150536	100612
12.9	-18446.3	17279.3	-18509.6	56099.2	50373.1	62251.4	52415.8	46453.3	31180.8	161871	110411	104857	-5678.28	103354	97594.7	103246	76026.1	99165.1	137817	375784	9573.83	14306	4683.93	4074.61	3968.02	4145.21	-68287.2	242775	113372	98581.7	139788	27189.3	90544.8	107216	172090	242396	249842	307280	302911	120184	112295	109888	127609	118480	128334	121672	86994.9	142978	94234.8
13	-19680.7	14582.3	-19883.9	53742.8	48412.1	59696	50547	42329.8	28785.3	148543	99723.6	96045.4	-15355.2	96152.9	88370	93422.6	67421.1	90792.1	129504	363530	8964.72	13684.6	4305.17	3653.79	3547.75	3699.96	-74345.1	226520	105402	86937	127753	18005.4	89206.2	103761	169446	236882	244568	298649	293300	116811	108905	105478	123403	114310	124220	116895	82419.5	135290	87843.9
13.1	-21096.4	11708.1	-21420.2	51517.3	46348.1	57043.3	48729.4	38003.5	26342	135106	88900.6	87243.8	-26433.1	87199	79009.1	83773.3	58567.7	82347.1	120975	351444	8344.9	13081.4	3927.02	3224.01	3130.79	3263.8	-80321.5	210315	97817.1	75229.1	116420	8865.39	87726.3	100170	166594	231193	239450	289892	283177	113563	105121	101029	119045	110332	120220	112359	77906.4	127646	81322.4
13.2	-22679.7	8888.92	-23027.7	49243.2	44349.1	54201.1	46694.9	33785.2	23884	121556	78126.5	78418.6	-38821.2	76363.5	69675.1	73823.9	49739.2	73998.7	112554	339014	7710.06	12455.8	3555.52	2808.8	2724.61	2852.65	-86301.7	194066	89668.2	63366.7	104224	-292.331	86138.7	96445.6	163520	225096	233881	281026	273082	110281	101309	96576.2	114726	106156	116306	107594	73388.3	119871	74792.5
13.3	-24470	5854.82	-24341.4	46867.9	42369.3	51576.5	44908.4	29737.5	21444.5	108068	67446.1	69616.1	-52367.8	64083.5	60064.8	64034.8	40939.4	65382.3	104016	326544	7065.44	11814.1	3183.4	2399.66	2321.88	2428.29	-92214.1	177739	81780.5	51515.1	91910.2	-9436.06	84397.4	92575.2	160202	218878	227791	271398	262868	106652	97811.4	92121.3	110412	101861	112285	102786	68738.2	112009	68274.9
13.4	-26289.4	2712.69	-25622.4	44480.3	40411.3	48947.1	42854.4	25672.7	19181.7	94698.6	56809.2	60777.3	-66174.2	51419.4	50536.2	54306.1	32153.6	56681.8	95484	313858	6420.73	11177.2	2811	2000.45	1903.52	2002.43	-98064.6	161483	73833.3	39616.1	79660.9	-18596.7	82584.8	88525.6	156701	212341	221463	261624	252490	103224	94066.6	87614.5	106077	97310	108298	97817	64059.9	104075	61729.5
13.5	-28418.6	-561.469	-27004.1	42139.1	38430.7	46118.2	40822.6	21637.1	16717.1	81207.3	46031.6	51828.8	-79556.3	39349.9	41095.6	44377.3	23345	47925.9	86839.2	301207	5757.11	10529.4	2429.66	1599.77	1488.76	1571.18	-104229	145039	65707	27588	67145.2	-27898.4	80538.1	84321.9	152828	205371	214745	251968	241132	99531.7	90172.2	82919.6	101562	92950.9	103890	92657	59541	96181.3	55164.5
13.6	-30961.6	-4168.15	-28254.8	39518.6	36175.2	43173.8	38747.4	17295.1	14351.4	67564.3	35187.3	42759.8	-91602.1	28659.2	31342.8	34164.5	14117.5	38877.8	78338.4	288206	5105.92	9873.8	2067.01	1182.03	1051.9	1148.26	-110416	128570	57499.6	15292.7	54456.4	-37241.2	78230.9	79892	148610	198039	208047	241847	229891	95744.7	86332.9	78173.5	96858.7	88349.1	99661.6	87409.7	54785.7	88170.9	48542.4
13.7	-33899.8	-8040.01	-29496.3	36897.3	33888.7	40245.4	36482	13248.1	11920.7	53928.3	24324.5	33074.4	-102392	19639.3	21342.8	24250.9	4923.65	29922.1	69672	274862	4466.47	9209.95	1689.98	776.207	637.49	714.843	-116667	112146	49284.8	2906.23	41619.7	-46553.6	75790.2	75402.1	144074	190455	201208	231254	218408	91881.9	82295.6	73538.5	92278.7	83670.7	95341.4	82280.6	49840	80022.6	41868.4
13.8	-37289.5	-12198.1	-30747.3	34269.5	31669.7	37443.6	34133.5	9037.97	9591.45	40217.4	13466	23932.6	-112010	11856.4	11480.3	13964	-4193.56	20929.3	61159.5	261631	3841.53	8525.66	1301	369.929	216.34	291.158	-122831	95718.6	40975.1	-9517	28827.2	-55970.9	73174.6	70716	139400	182709	194194	220553	206596	87887.4	78344.5	68664.6	87459.3	78834.3	91028.9	77295.3	44895.4	71875.3	35189.1
13.9	-40875.6	-16499.8	-31896.4	31656.4	29360.7	34465.9	31895.6	4743.9	7128.91	26614.4	2702.04	14759.5	-120813	4979.55	1563.49	3606.35	-13602.1	11816.9	52629.8	248147	3189.1	7852.56	909.546	-44.1844	-206.92	-122.926	-129064	79319.2	32646.5	-22029.6	15855.3	-65348	70501.3	65908.8	134478	174648	186751	209382	194552	83867.1	74191.3	63899.4	82670.1	73982.2	86567.3	71981.4	39963.9	63792.7	28561.5
14	-43848.8	-20530.6	-32937.5	28993.3	26795.7	31510	29650.7	575.162	4715.75	13492.8	-8014.64	5725	-129393	-1561.56	-8402.54	-6444.97	-22842	2553.98	44206.8	234900	2554.27	7163.88	527.692	-444.767	-621.808	-536.978	-135252	63033.3	24086.3	-34560.2	2861.17	-74706	67693.7	61075.4	129445	166348	179185	198079	182780	79905.3	70044.4	59005.5	77835.4	69188.6	82239.3	66544	35178.9	55578.9	21962.4
14.1	-46317.3	-24173.2	-34081.5	26357.5	24562.8	28440.8	27300.5	-3576.28	2319.25	-129.759	-18721.7	-3250.8	-138204	-8582	-18412.8	-16513.3	-32165.5	-6564.41	35970.4	221381	1926.47	6510.37	132.242	-847.962	-1029.32	-945.251	-141363	46861.1	15535.9	-47025.4	-10044.8	-83963.7	64821	56134.2	124288	157981	171547	186742	170612	75966	65846	54172.1	72742.9	64205.1	77568.8	61212.2	30372	47370.4	15342.2
14.2	-48873.3	-27567.5	-35159.4	23678.1	21992.5	25325	25036.6	-7511.6	-39.346	-13632.2	-29346.8	-12204.7	-147961	-16760	-28497.3	-26735.5	-41436.4	-15621.1	27641	208095	1289.29	5845.09	-255.721	-1261.78	-1424.93	-1353.89	-147465	30698.5	7193.15	-59511.7	-23020.5	-93204.3	61836.9	51086.8	118960	149319	163798	175207	158288	71854.8	61738.4	49368.7	67790.2	59502.2	72732.4	56139.1	25661.6	39199.1	8715.3
14.3	-51018.2	-30784.6	-36037.9	20907.2	19799.1	22374.2	22750.5	-11423.5	-2307.03	-27012.6	-39789.8	-21150.9	-158851	-26262	-38503.2	-36662.7	-50796.6	-24600.1	19550.6	194903	661.438	5181.78	-630.741	-1653.62	-1823.38	-1758.43	-153390	14615	-1329.66	-71894.5	-35836.7	-102328	58781.7	46043.2	113486	140758	156045	163661	145786	67787	57360.5	44522.1	62725.5	54623	68235.7	50912	20814.4	30996.6	2163.56
14.4	-53206.6	-33877.5	-36875.3	18191.9	17450.3	19322.2	20405.2	-15494	-4610.02	-40220.4	-50187.2	-30033.9	-170744	-37177.6	-48113.3	-46620.6	-59901.8	-33340.3	11336.2	181443	43.1484	4514.91	-1013.68	-2040.1	-2211.51	-2135.86	-159341	-1296.05	-9810.4	-84070.5	-48630.6	-111401	55625.8	40956.2	107939	132014	148080	151971	133189	63788.3	53437.6	39703.6	57938.1	49560	63551.9	45333.1	15973.3	22753.8	-4434.29
14.5	-55025.4	-37022	-37769.1	15339.1	15010.6	16249.2	18013.6	-19363	-6973.76	-53417.7	-60458	-38803.2	-183635	-49285.3	-57798.5	-56556.1	-69116.5	-42251.1	3324.13	168310	-553.255	3843.14	-1403.05	-2439.54	-2604.94	-2541.89	-165049	-17173.9	-18056.8	-96216.7	-61271.7	-120301	52487.8	35901.3	102339	123171	139869	140148	120666	59643.4	49332.4	34696.8	53101.3	44680.2	58902.1	40180.2	11213.5	14602	-10926.5
14.6	-57306.2	-40148.6	-38556.8	12638	12572.6	13273.3	15740.6	-23158.6	-9418	-66334.8	-70692.2	-47506.5	-196994	-62039.1	-67607.3	-66386.4	-78291.4	-50974.9	-4605.3	155202	-1148.79	3180.03	-1785.11	-2821.66	-3002.99	-2914.18	-170684	-32840.1	-26357.5	-108242	-73874.2	-129096	49320.5	30746.9	96567.4	114247	131869	128238	108173	55708.6	45335.4	29912.8	48369.3	39836.8	54197.8	34942	6620.41	6440.14	-17389
14.7	-59683.2	-43315.6	-39388.3	9904.56	10196.7	10201.4	13496.5	-26815.5	-11620.3	-79245.9	-80755.4	-56055.8	-209952	-74366	-77108.2	-75999	-87015.5	-59438	-12455.6	142078	-1744.76	2510.15	-2150.56	-3200.32	-3381.46	-3285.74	-176114	-48383.8	-34809.1	-120114	-86334.7	-137748	46023.5	25643	90758.8	105241	123780	116609	95850	51459.6	41089.6	25129.8	43437.4	35436.1	49694.1	29906.1	1810.13	-1671.28	-23818
14.8	-62105.4	-46534.9	-40150.1	7179.01	7807.34	7294.23	11265.7	-30587.9	-13942.3	-91939.5	-90721.3	-64553.1	-221667	-85333.5	-86649.8	-85528.9	-95790.4	-68074.3	-20112.2	129257	-2327.91	1872.04	-2506.5	-3567.08	-3752.72	-3647.47	-181466	-63812.2	-43079.4	-131840	-98750.2	-146306	42683.9	20453.6	84867.6	96222	115426	104819	83272.4	47294.3	36878	20195.7	38629.8	30836.5	45054.8	24531.7	-2769.27	-9647.15	-30179.6
14.9	-64550	-49796.2	-40846.4	4663.89	5378.41	4340.87	8921.39	-34159	-16162.4	-104392	-100416	-72913.4	-232084	-94741.5	-95852.4	-95008	-104461	-76502.2	-27906.4	116304	-2908.64	1234.78	-2861.76	-3925.58	-4123.87	-4011.64	-186605	-79111.4	-51417.6	-143342	-110935	-154763	39361.9	15345.5	78962.8	87043.3	107336	93022.1	70743.4	43076.2	32875.6	15474.6	33757.4	26183.6	40234.2	19469	-7300.12	-17488.4	-36443.1
15	-67063.5	-52980.9	-41490.6	2017.69	3144.94	1554.17	6692.47	-37794.4	-18077.1	-116810	-110019	-81059.2	-241285	-102860	-105029	-104336	-113031	-84577	-35687.2	103851	-3505.44	619.179	-3213.79	-4287.45	-4487.55	-4354.6	-191601	-94144	-59616.5	-154715	-122940	-163000	35994.3	10250.3	72980.5	77944.2	99147.7	81169.8	58453.8	38983.5	28775.2	10759.6	29027.3	21407	35608.3	14332.2	-12050.4	-25275.9	-42657.2
15.1	-69580.3	-56218.3	-41993	-495.591	756.527	-1375.08	4531.29	-41250.5	-20277.1	-129040	-119453	-89118.1	-249484	-109788	-114125	-113532	-121577	-92906.8	-43282.3	91150.9	-4064.3	24.648	-3560.25	-4637.5	-4836.2	-4715.08	-196427	-109036	-67604.9	-165862	-134816	-171109	32598.3	5117.49	67047.5	68872	91227.4	69265	45974	34764.7	24519.6	6215.03	24315.4	16734.1	31133.8	9324.06	-16452.4	-33024.2	-48806.1
15.2	-72362.9	-59476.5	-42473.8	-2958.38	-1474.65	-4275.01	2321.15	-44675.1	-22269.3	-140964	-128683	-97048.4	-256993	-116113	-122975	-122524	-130063	-100931	-50659.5	78648.9	-4606.71	-571.349	-3906.28	-4980.06	-5171.4	-5056.33	-201019	-123737	-75764.3	-176797	-146489	-178994	29206.2	34.4774	61015.9	59686.6	83000.4	57284.6	33746.8	30640.1	20577.9	1622.58	19713	12005.8	26585.6	4465.54	-21051.3	-40680.4	-54825.9
15.3	-75351.6	-62851.9	-42874.9	-5501.43	-3767.1	-7123.6	197.152	-47993.4	-24272.5	-152632	-137740	-104760	-264577	-122478	-131652	-131352	-138152	-108821	-57901.4	66360.8	-5135.56	-1154.11	-4221.4	-5325.82	-5496.87	-5374.36	-205485	-138330	-83326.5	-187483	-157863	-186756	25865	-5012.33	55081	50536	74879	45353.7	21317.9	26744.5	16724.7	-2885.83	15139.5	7516.81	22302.1	-410.758	-25275	-48194.8	-60756.9
15.4	-78574.2	-66469.6	-43280.4	-8084.85	-5984.61	-9959.4	-1723	-51214.7	-26234.5	-164063	-146597	-112362	-272582	-129487	-140301	-139995	-146175	-116666	-64987.3	54418.5	-5672.6	-1728.4	-4531.11	-5636.27	-5809.75	-5684.28	-209689	-152614	-91145.5	-197836	-169168	-194309	22503.6	-9991.15	49167.7	41440.3	66638	33523.9	9217.82	22794.7	12754.2	-7309.92	10573.2	3148.56	17731.4	-5344.1	-29717.1	-55604.7	-66587.4
15.5	-81544.9	-69917.8	-43628	-10541.5	-8153.4	-12552.7	-3882.24	-54266.3	-28132.1	-175287	-155246	-119702	-281160	-137381	-148614	-148506	-154063	-124132	-72039.8	42353.5	-6178.44	-2286.46	-4835.14	-5953.31	-6123.5	-5985.28	-213743	-166657	-99008.7	-207990	-180238	-201660	19143.5	-14952.8	43202.5	32433.2	58435.7	21785.9	-3042.14	18799.3	8646.01	-11662.9	5852.14	-1302.82	13476.7	-10182.2	-34003.6	-62919.7	-72382.2
15.6	-83859.7	-72990.1	-43981	-12823	-10270.5	-15067.8	-5819.74	-57485.7	-29955.1	-186231	-163636	-126946	-290429	-146142	-156850	-156890	-161665	-131624	-78965.1	30746	-6677.98	-2831.03	-5136.02	-6248.33	-6435.85	-6303.74	-217574	-180359	-106516	-217884	-191025	-208832	15837.5	-19843.9	37263.6	23503.8	50327.2	10120.3	-15144.1	15007	4698.11	-16001.4	1376.1	-5685.84	9136.93	-14650.1	-38135.6	-70090.5	-78050
15.7	-85636.8	-75794.2	-44307.8	-15132.9	-12263.5	-17590.9	-7610.79	-60399.8	-31802.2	-196851	-171778	-133972	-300364	-155706	-164866	-165062	-168986	-138822	-85640.7	19474.4	-7184.36	-3362.75	-5411.81	-6548.41	-6751.2	-6598.79	-221161	-193893	-114003	-227671	-201595	-215743	12557.8	-24705.8	31351.3	14600.7	42211.6	-1584.33	-27062.5	11110.3	902.586	-20093.5	-2871.87	-9965.48	4748.24	-19315.2	-42142.8	-77230.9	-83633.3
15.8	-87182.8	-78065	-44650.8	-17462.5	-14232.6	-20249.2	-9418.77	-63377	-33490.2	-206890	-179671	-140785	-310429	-165596	-172399	-173038	-176309	-145811	-92014.6	8166.17	-7632.43	-3868.73	-5700.01	-6826.29	-7031.54	-6879.56	-224529	-207174	-121224	-237155	-211893	-222439	9264.56	-29490.8	25470.2	5730.78	34176.7	-13345.4	-38885.1	7349.44	-2818.61	-24270.7	-7126.29	-14119.4	621.453	-23811.9	-46126	-84119.1	-89123.6
15.9	-88523	-80212.7	-44877.9	-19627.5	-15938.8	-22781.1	-11309.7	-66071.9	-34985.6	-217025	-187357	-147398	-320326	-175015	-180005	-180720	-183482	-152745	-98331.4	-2874.94	-8104.33	-4358.12	-5970.98	-7107.33	-7295.48	-7143.87	-227658	-220198	-128366	-246458	-222004	-228964	5991.27	-34208	19603.9	-2971.06	26205.8	-24963	-50672.1	3744.07	-6462.69	-28392.7	-11350.8	-18082.6	-3405.06	-28156.1	-49990	-90898.5	-94434.9
16	-89806	-82158.1	-45123	-21760.2	-17811.7	-25215.7	-13011.7	-68792.1	-36506.2	-226912	-194932	-153848	-328757	-183249	-187325	-188145	-190341	-159500	-104476	-13568.8	-8562.71	-4821.94	-6234.78	-7367.06	-7570.45	-7405.93	-230572	-232889	-135437	-255485	-231876	-235201	2791.13	-38891.5	13880.4	-11549	18453.5	-36412.4	-62374.6	192.515	-10025.7	-32334.4	-15518.4	-22028.1	-7194.02	-32381.7	-53774.4	-97561.4	-99598
16.1	-90987.3	-84069	-45197.8	-23746.8	-19673.1	-27538	-14759.1	-71309.5	-38062.9	-236499	-202202	-160137	-335823	-190047	-194360	-195507	-196800	-165879	-110418	-24229.2	-9005.3	-5274.7	-6494.25	-7613.22	-7823.28	-7653.1	-233288	-245314	-142349	-264329	-241468	-241374	-399.067	-43483.9	8193.69	-20135.4	10472.3	-47823.5	-73910.5	-3591.21	-13209.8	-36111	-19641	-26103.2	-10991.9	-36712.2	-57429	-104115	-104616
16.2	-92098.2	-85956.2	-45294.9	-25628.8	-21390.7	-29774.4	-16341.8	-73772.9	-39465.6	-245742	-209204	-166116	-341612	-195338	-201262	-202504	-203226	-172294	-116406	-34453.4	-9423.69	-5715.89	-6734.68	-7854.73	-8064.12	-7893.84	-235723	-257482	-148797	-272881	-250811	-247302	-3571.24	-47986.5	2527.88	-28465.5	2707.32	-59048	-85494	-7096.94	-16544.9	-39821.1	-23699.9	-30026.9	-14803.3	-40682.2	-61099.6	-110445	-109533
16.3	-93145.4	-87784	-45391.8	-27507.5	-23099	-31983.9	-17914.7	-76189.2	-40890.5	-254681	-215967	-172004	-346293	-199413	-207839	-209168	-209347	-178214	-122182	-44786	-9820.69	-6135.4	-6971.5	-8076.25	-8306.95	-8131.02	-237981	-269308	-155288	-281238	-259968	-253084	-6679.62	-52417.8	-3082.04	-36788.8	-4982.21	-70050.8	-96925.9	-10625.3	-19913.2	-43557.7	-27634.7	-33875.4	-18610.2	-44778.8	-64432	-116589	-114286
16.4	-94262.4	-89529.7	-45605.1	-29302.8	-24706.2	-34100.8	-19411.7	-78400.3	-42270.7	-263381	-222484	-177587	-350071	-202684	-214263	-215806	-215346	-183877	-127571	-54686.7	-10203.3	-6550.04	-7184.25	-8301.51	-8520.21	-8358.49	-240057	-280768	-161839	-289342	-268886	-258637	-9773.83	-56747.8	-8629.38	-44956.4	-12327.1	-81033.2	-108006	-14262.8	-23122.6	-47141.8	-31522.1	-37416.8	-22478.3	-48676.7	-67798.8	-122550	-118865
16.5	-95288.3	-91330.9	-45599.2	-31005.5	-26350	-36066.6	-20865.1	-80525.9	-43555.9	-271821	-228818	-182958	-353376	-205766	-220402	-222142	-221013	-189389	-132721	-64352.6	-10576.1	-6938.79	-7402.87	-8506.63	-8725.21	-8570.19	-241853	-292027	-168101	-297343	-277708	-264017	-12841.5	-61073.9	-14082	-52958.5	-19596.3	-91828.8	-118835	-17548.5	-26111.4	-50723	-35136.6	-41159.3	-25928.8	-52425.9	-71323.5	-128371	-123334
16.6	-96266.9	-92970.5	-45584.4	-32509	-27788.9	-37960.9	-22299	-82565.2	-44799	-279892	-234796	-188105	-356998	-209119	-226413	-228165	-226419	-194729	-137976	-73813.4	-10932.5	-7296.74	-7619.93	-8690.36	-8917.76	-8773.04	-243486	-302844	-174359	-305103	-286126	-269171	-15814.8	-65264	-19466.6	-60870.6	-27071	-102410	-129583	-20637.9	-29119.3	-54168.4	-38575.8	-44546.4	-29447.9	-56131.4	-74649.7	-133982	-127634
16.7	-97316.2	-94634.1	-45640.9	-34010.8	-29210.5	-39801.2	-23529.4	-84526.9	-45827.5	-287674	-240614	-193102	-361168	-213206	-232269	-234176	-231740	-200009	-142878	-82792.2	-11283.5	-7648.24	-7810.73	-8881.47	-9113.99	-8959.16	-244915	-313436	-180281	-312654	-294274	-274209	-18784.2	-69402	-24820.6	-68685	-34292.9	-112859	-140109	-23709.9	-32084.1	-57566.2	-42132.9	-47839.7	-32863.4	-59658.3	-77751.9	-139419	-131794
16.8	-98674.3	-96406.2	-45649.3	-35484.8	-30707.9	-41778.7	-24830.4	-86304.7	-46863.5	-295127	-246195	-197850	-365716	-218089	-237826	-239832	-236802	-204931	-147653	-91628.9	-11630.4	-7949.56	-8004.57	-9059.81	-9280.96	-9143.1	-246173	-323753	-186084	-320108	-302282	-278967	-21686.4	-73466.2	-30027.6	-76355.5	-41563.4	-123142	-150481	-26839.8	-35041.6	-60605.7	-45459.2	-51046.7	-36231.6	-63219.4	-80659.8	-144629	-135817
16.9	-100418	-98383.4	-45607	-36937.9	-32110.3	-43561.5	-25966	-88040.5	-47882.8	-302282	-251542	-202303	-370833	-223473	-242976	-245188	-241567	-209632	-152201	-100214	-11923.6	-8256.88	-8170.64	-9217.55	-9447.92	-9316.85	-247207	-333683	-191848	-327367	-310031	-283545	-24548.9	-77373.2	-35166.7	-83796.2	-48542.7	-133068	-160425	-29734.5	-37851.3	-63795.1	-48780.8	-54153.5	-39440.6	-66549.8	-83626.2	-149785	-139665
17	-102111	-100443	-45555.3	-38366.5	-33309.1	-45254.5	-27053.7	-89551.7	-48818.7	-309643	-256638	-206617	-376054	-229369	-247966	-250359	-246163	-214047	-156652	-108822	-12229.2	-8520.69	-8333.22	-9374.13	-9606.4	-9486.23	-248055	-343356	-197351	-334508	-317487	-287989	-27378.4	-81247	-40273.4	-91136.7	-55553	-143012	-170534	-32734.7	-40597.5	-66740.2	-52054.7	-57283.8	-42611.1	-69697	-86399.8	-154700	-143429
17.1	-103405	-102369	-45443.7	-39728.6	-34711.8	-46769.2	-28100.7	-91023.3	-49713.1	-316171	-261438	-210774	-381190	-235301	-252689	-255360	-250478	-218327	-161050	-116846	-12518.6	-8800.01	-8483.06	-9512.34	-9756.74	-9641.47	-248689	-352740	-202815	-341449	-324812	-292302	-30191.1	-85062.4	-45268	-98330.5	-62165	-152736	-180173	-35661.2	-43276.8	-69484.9	-55168	-60103.7	-45704.4	-72886.1	-89185.4	-159482	-147056
17.2	-104026	-103968	-45364.2	-40875.2	-35758.4	-48264.6	-29136.2	-92566.1	-50509.6	-322447	-266116	-214717	-385693	-240707	-257246	-260044	-254549	-222496	-165132	-124893	-12786.3	-9039.04	-8621.1	-9640.22	-9900.52	-9775.78	-249141	-361823	-207943	-348155	-332176	-296441	-32937.8	-88703	-50206.6	-105322	-68775.7	-162335	-189490	-38451	-45777.3	-72258.3	-58286.2	-63040.3	-48524.1	-75920.6	-91873.8	-164052	-150518
17.3	-104727	-105266	-45237.9	-42033	-36889.6	-49778.1	-30033.2	-93988.3	-51229.8	-328448	-270552	-218479	-389465	-245390	-261492	-264532	-258469	-226355	-168927	-132383	-13040.4	-9267.04	-8750.89	-9754.33	-10031	-9911.73	-249477	-370508	-213121	-354710	-339062	-300413	-35611.2	-92333	-55047.8	-112303	-75549.5	-171746	-198715	-41259.5	-48138	-74878.6	-61028.4	-65696	-51319.5	-78912	-94271.6	-168460	-153801
17.4	-105180	-106455	-45115.9	-43134.1	-37969.5	-51185.1	-30890	-95123.5	-52023	-334264	-274758	-222042	-392481	-249197	-265729	-268788	-262304	-230049	-172606	-139968	-13283.7	-9484.68	-8865.26	-9870.78	-10154.1	-10050.8	-249536	-378880	-218034	-361202	-345736	-304192	-38224.9	-95894.8	-59846.1	-118999	-82149.4	-180887	-207492	-43942.8	-50607.9	-77581.1	-63861.6	-68425.5	-54138.3	-81710.1	-96674.9	-172653	-157034
17.5	-105500	-107474	-45018.3	-44136.6	-38990.8	-52444	-31659.9	-96205.5	-52704.1	-339720	-278721	-225412	-394861	-252491	-269600	-272686	-265784	-233530	-176277	-147338	-13525.7	-9682.5	-8963.88	-9970.64	-10272.4	-10169.7	-249515	-386874	-222995	-367574	-352245	-307738	-40787.9	-99392.9	-64562.7	-125622	-88611.4	-189986	-216125	-46397.6	-52797.9	-79936.6	-66516.6	-71099.7	-56810.5	-84374.6	-99105.3	-176732	-160069
17.6	-105701	-108337	-44996.9	-45128	-40008.1	-53741.3	-32415.5	-97506.4	-53279.4	-344948	-282501	-228629	-396657	-255318	-273138	-276484	-269020	-236595	-179697	-154332	-13743.2	-9864.64	-9061.62	-10068	-10365.2	-10290.2	-249378	-394573	-227754	-373769	-358578	-311153	-43392.6	-102763	-69202.3	-132073	-94838.1	-198724	-224889	-49029.6	-55192.5	-82529.9	-69246.7	-73591.3	-59536.3	-86885.3	-101411	-180560	-162976
17.7	-105834	-109124	-44898.7	-46006.6	-40833.6	-54914.6	-33233.6	-98626.5	-53869.7	-349862	-286051	-231685	-398201	-258044	-276615	-280045	-272198	-239739	-182860	-160938	-13946.9	-10031.1	-9154.13	-10152.6	-10459	-10411.4	-249037	-401987	-232415	-379854	-364692	-314433	-45938.4	-106097	-73737.7	-138406	-100992	-207408	-233500	-51537.9	-57278.6	-84790.5	-71826.5	-76279.8	-62082.7	-89663.6	-103638	-184201	-165790
17.8	-105857	-109920	-44713.9	-46796.2	-41501.8	-56047.1	-34043.1	-99628.7	-54389.2	-354568	-289367	-234520	-399966	-261063	-279758	-283259	-275124	-242600	-185890	-167435	-14137.8	-10179.4	-9240.84	-10221.9	-10544.3	-10514.2	-248546	-409095	-236648	-385721	-370625	-317510	-48389.6	-109362	-78222	-144644	-106969	-215856	-241727	-53833.6	-59448.6	-86790	-74134.2	-78593.5	-64590.8	-92032.4	-105845	-187694	-168418
17.9	-105857	-110601	-44586.6	-47607	-42230.6	-57288.7	-34760.3	-100567	-54813.5	-358959	-292553	-237182	-402018	-264597	-282882	-286265	-277816	-245271	-188625	-173703	-14324	-10326.1	-9327.16	-10290.7	-10617.4	-10608.2	-247925	-415845	-240958	-391484	-376477	-320411	-50843.6	-112581	-82671.4	-150665	-113084	-224222	-249788	-56009.1	-61439	-88880.9	-76553.9	-80790.4	-66819.4	-94424.9	-107873	-191078	-170925
18	-105796	-111256	-44498.9	-48269.1	-42865.8	-58422	-35328.4	-101381	-55410	-363166	-295490	-239788	-404450	-268626	-285682	-289071	-280308	-247929	-191186	-179962	-14483.5	-10463	-9390.04	-10343.4	-10678.8	-10691.9	-247155	-422345	-245064	-397074	-382116	-323130	-53240.7	-115768	-87039.6	-156572	-118858	-232219	-257684	-58329.4	-63318.5	-90980.6	-78757.2	-82951.3	-69214.8	-96625.3	-109735	-194231	-173323
18.1	-105730	-111883	-44375.8	-49033.8	-43400.9	-59427.2	-35904.5	-102160	-55722.3	-367101	-298300	-242202	-407037	-273081	-288135	-291676	-282391	-250243	-193623	-185558	-14649	-10580.8	-9451.91	-10384.3	-10724	-10770	-246262	-428575	-249043	-402451	-387586	-325683	-55581.8	-118775	-91318.9	-162383	-124771	-240130	-265328	-60492.1	-65200.4	-92737.9	-80833.6	-85003.8	-71428.5	-98786	-111491	-197235	-175517
18.2	-105550	-112444	-44188.5	-49779	-43969.1	-60322.7	-36320.5	-102951	-56114.3	-370803	-300883	-244445	-409776	-277831	-290552	-294046	-284313	-252432	-196012	-191210	-14795.6	-10696.1	-9499.8	-10421.5	-10770.4	-10834.4	-245231	-434377	-252706	-407612	-392926	-328051	-57900.1	-121796	-95524.3	-168049	-130292	-247701	-272915	-62475.7	-67017.9	-94358.3	-83001.5	-86918	-73524.8	-100798	-113248	-200026	-177607
18.3	-105281	-112974	-44002	-50427.7	-44525.9	-61093.6	-36710	-103565	-56485.3	-374276	-303329	-246543	-412331	-282707	-292675	-296214	-286288	-254314	-198177	-196394	-14936	-10790.9	-9548.81	-10452.2	-10815.2	-10901.6	-244074	-439823	-256702	-412594	-398146	-330265	-60201.1	-124745	-99655.4	-173610	-135872	-255056	-279870	-64402.9	-68599.6	-96280.8	-84913.8	-88728.7	-75485.2	-102713	-114876	-202738	-179632
18.4	-105117	-113456	-43801.1	-51003.3	-45027.1	-61895.1	-37220.9	-104099	-56707.2	-377590	-305556	-248537	-414371	-286905	-294578	-298360	-287976	-256231	-200173	-201681	-15056.6	-10890.8	-9590.06	-10486.7	-10849	-10968.3	-242791	-444995	-260166	-417413	-403119	-332333	-62449.2	-127697	-103799	-179006	-141140	-262220	-286819	-66353.2	-70198.9	-97819.2	-86661.5	-90657	-77360.5	-104578	-116352	-205285	-181509
18.5	-105128	-114153	-43663.7	-51465.8	-45449.5	-62735	-37565.5	-104617	-56905.1	-380587	-307641	-250394	-415742	-290347	-296385	-300331	-289407	-257888	-201961	-206587	-15172.9	-10969.3	-9620.34	-10492	-10878.2	-11020	-241383	-449861	-263365	-422020	-407848	-334232	-64664.7	-130490	-107840	-184355	-146470	-269267	-293425	-68145.6	-71675.1	-99480	-88332.9	-92475.2	-79326.8	-106288	-117807	-207696	-183236
18.6	-105224	-114938	-43499.5	-51940.2	-45812.1	-63665.3	-37898.2	-105012	-57212.3	-383377	-309557	-252085	-416494	-293115	-297929	-302089	-290729	-259368	-203611	-211268	-15261.9	-11046.2	-9652.07	-10502	-10890.1	-11056	-239824	-454429	-266598	-426388	-412433	-335924	-66824.5	-133205	-111825	-189564	-151567	-276262	-299918	-69835.3	-73008.1	-100980	-90002.4	-93970.4	-80946.9	-107994	-119089	-210036	-184909
18.7	-105017	-115546	-43327.5	-52301.2	-46231.3	-64451.9	-38194.2	-105457	-57295.9	-386062	-311367	-253662	-416404	-295196	-299233	-303568	-291986	-260740	-205068	-215785	-15337.1	-11101.9	-9676.56	-10502.5	-10889	-11086.2	-238158	-458667	-269630	-430459	-416898	-337472	-68977.7	-135822	-115758	-194635	-156670	-282986	-306241	-71632.3	-74480	-102444	-91709.1	-95555.6	-82823.2	-109487	-120446	-212109	-186438
18.8	-104529	-116061	-43170.1	-52647.6	-46686.5	-65017.2	-38430.6	-105721	-57383.5	-388845	-313042	-255158	-415795	-296823	-300454	-304866	-292940	-261861	-206585	-219883	-15414.2	-11178.8	-9686.66	-10498.8	-10892.4	-11111.5	-236376	-462590	-272663	-434344	-421144	-338840	-71059.7	-138443	-119594	-199569	-161679	-289529	-312549	-73194.4	-75801.7	-103646	-93283.8	-97022.7	-84511.8	-110929	-121665	-214128	-187875
18.9	-103861	-116386	-43049	-52937	-47109.1	-65655.4	-38606.5	-106119	-57640.5	-391116	-314521	-256475	-414633	-298178	-301488	-305913	-293651	-262908	-207861	-224064	-15471.8	-11229.9	-9701.66	-10482.3	-10883.4	-11135.9	-234512	-466178	-275393	-437924	-425191	-339978	-73111.1	-140956	-123330	-204421	-166663	-295684	-318406	-74853.1	-77020.4	-104936	-94763	-98482.6	-86211.7	-112367	-122819	-216018	-189194
19	-103152	-116638	-42954.9	-53244.9	-47412.5	-66192.6	-38766.2	-106353	-57738	-393172	-315863	-257701	-413737	-299755	-302421	-306776	-294219	-263669	-208959	-227993	-15520.1	-11272.8	-9703.14	-10457.8	-10861.7	-11144.5	-232521	-469418	-277982	-441218	-428987	-341024	-75136.1	-143425	-127092	-209138	-171568	-301737	-323959	-76184.3	-78200.7	-106089	-96015	-99839.7	-87686.9	-113680	-123689	-217734	-190440
19.1	-102568	-116856	-42831.7	-53681.6	-47637.3	-66792	-38860.3	-106565	-57716.8	-395053	-317044	-258789	-413148	-301719	-303135	-307529	-294735	-264529	-210016	-231410	-15565.9	-11309.3	-9703.71	-10430.5	-10846.2	-11148.9	-230371	-472335	-280514	-444151	-432599	-341784	-77139.1	-145858	-130745	-213913	-176171	-307466	-329282	-77488	-79625.6	-107173	-97152.8	-101064	-89158.7	-114937	-124752	-219310	-191550
19.2	-102020	-117123	-42750.9	-53914.3	-47956.8	-67250.2	-38952.9	-106638	-57759.8	-396781	-318126	-259849	-412943	-304220	-303562	-308055	-295134	-265235	-210793	-234886	-15587.3	-11342.5	-9695.85	-10398.5	-10815.6	-11152.8	-228159	-474902	-282877	-446782	-435997	-342412	-79084.6	-148189	-134283	-218449	-180714	-313099	-334564	-78873.3	-80763.6	-108106	-98275.8	-102106	-90485.2	-116308	-125626	-220816	-192539
19.3	-101535	-117395	-42582.5	-54247.6	-48127.3	-67686.7	-39066.4	-106714	-57837.7	-398309	-319042	-260763	-413016	-307093	-303806	-308528	-295172	-265785	-211487	-238284	-15609	-11381.2	-9679.37	-10363.7	-10781.2	-11143.2	-225824	-477139	-285068	-449161	-439147	-342803	-80973.9	-150440	-137758	-222790	-185146	-318531	-339555	-80101.7	-81876	-109095	-99477.3	-103063	-91620.1	-117499	-126618	-222154	-193442
19.4	-101019	-117659	-42356	-54522.5	-48461.8	-68229	-39106.3	-106862	-57812.3	-399625	-319905	-261602	-413246	-310430	-303976	-308637	-295243	-266220	-212029	-241374	-15617.3	-11401.4	-9664	-10308.8	-10743.5	-11124.9	-223372	-479085	-287007	-451144	-442080	-343024	-82852.2	-152654	-141190	-227022	-189595	-323754	-344414	-81209.5	-83055.3	-110013	-100508	-104003	-92872.6	-118678	-127501	-223400	-194262
19.5	-100561	-117915	-42173.4	-54772.7	-48605.8	-68735.4	-39104.9	-107049	-57873.7	-400757	-320564	-262334	-413478	-313624	-304104	-308744	-295153	-266597	-212507	-244346	-15618	-11431.7	-9638.18	-10257.1	-10706	-11105	-220850	-480714	-288803	-452699	-444820	-343063	-84676.4	-154782	-144585	-231214	-193874	-328944	-348879	-82253	-84034.4	-110833	-101542	-104963	-94007	-119711	-128143	-224517	-194971
19.6	-100180	-118240	-42123.6	-54993.7	-48825.1	-69261.9	-39024.1	-107088	-57857.4	-401803	-321008	-263041	-413341	-316508	-303957	-308694	-294929	-266789	-212746	-247048	-15607.1	-11448.9	-9600.23	-10209.4	-10653	-11072.4	-218215	-482041	-290306	-453902	-447327	-342939	-86490.5	-156849	-147938	-235266	-198020	-333922	-353344	-83331.9	-84911.9	-111434	-102508	-105861	-94944.1	-120609	-128745	-225485	-195603
19.7	-99726.1	-118481	-42038.1	-55278.6	-49047.8	-69754.4	-39000.8	-107167	-57862.6	-402642	-321514	-263449	-412610	-318743	-303584	-308411	-294521	-266807	-212933	-249692	-15585.4	-11472	-9564.24	-10149.9	-10596.3	-11036.1	-215501	-483060	-291759	-454788	-449595	-342584	-88226.4	-158848	-151152	-239153	-202135	-338710	-357544	-84447	-85779.5	-112172	-103364	-106736	-95792.9	-121507	-129297	-226357	-196127
19.8	-99288.6	-118734	-41929.1	-55419.2	-49203.3	-70107.3	-38897.6	-107232	-57924.8	-403284	-321855	-263965	-411531	-320348	-303201	-307978	-294034	-266810	-213039	-251986	-15555.5	-11501	-9518.58	-10077.6	-10531.8	-10994.1	-212674	-483711	-292957	-455257	-451543	-342044	-89926.1	-160716	-154390	-242932	-206297	-343192	-361568	-85244.8	-86658.6	-112893	-104079	-107516	-96494.4	-122226	-129845	-227133	-196596
19.9	-99043.1	-119088	-41874.4	-55529.4	-49334.9	-70441.5	-38869.9	-107278	-57853.2	-403816	-322066	-264408	-409717	-321433	-302640	-307432	-293401	-266654	-213042	-254177	-15525	-11503.8	-9478.64	-10010	-10460.8	-10943.6	-209802	-484116	-294005	-455314	-453245	-341345	-91601	-162620	-157482	-246648	-209921	-347521	-365449	-86177.5	-87413	-113396	-104660	-108098	-97360.8	-122891	-130201	-227725	-196966
20	-99203.6	-119667	-41761.8	-55583	-49515.6	-70773.7	-38753.4	-107309	-57736.5	-404236	-322204	-264765	-407256	-321955	-301974	-306849	-292608	-266418	-212879	-256115	-15474.8	-11531.9	-9429.92	-9934	-10378.6	-10885.4	-206854	-484115	-295002	-454961	-454752	-340367	-93208.5	-164382	-160510	-250221	-213746	-351436	-369096	-86991.2	-88032.6	-113893	-105203	-108672	-98328.2	-123619	-130710	-228272	-197201
20.1	-99661	-120481	-41722.1	-55594	-49605.9	-71081.9	-38634.3	-107228	-57663.4	-404448	-322250	-265011	-404243	-321883	-301074	-305946	-291624	-266046	-212598	-258097	-15439.1	-11541.6	-9377.06	-9846.77	-10294.9	-10822.5	-203848	-483747	-295553	-454357	-455936	-339214	-94793.5	-166061	-163485	-253684	-217455	-355343	-372580	-87652.1	-88566.9	-114401	-105626	-109258	-98923.1	-124403	-131035	-228625	-197334
20.2	-100068	-121301	-41598.5	-55733.5	-49695.5	-71382.7	-38494.2	-107254	-57604.4	-404518	-322114	-265199	-400940	-321487	-300120	-304976	-290522	-265530	-212194	-259793	-15384.3	-11550.4	-9326.97	-9764.02	-10205.3	-10756.9	-200796	-483057	-296131	-453283	-456594	-337822	-96320.5	-167710	-166372	-256997	-221157	-359108	-375817	-88276.5	-89227.7	-114900	-106061	-109693	-99550.2	-124924	-131242	-228922	-197371
20.3	-100156	-121988	-41566.8	-55878	-49794.6	-71606.5	-38353.7	-107110	-57497.8	-404413	-321916	-265244	-397484	-321042	-299090	-303909	-289407	-265023	-211816	-261431	-15316.7	-11557.2	-9263.94	-9672.41	-10111	-10684.6	-197570	-482035	-296273	-451850	-457296	-336250	-97823.6	-169216	-169182	-260176	-224709	-362522	-378729	-88834	-89857.5	-115290	-106577	-110183	-100091	-125432	-131657	-229112	-197313
20.4	-100052	-122473	-41540.3	-55969.1	-49896.4	-71873.6	-38227.2	-107168	-57446.2	-404131	-321612	-265280	-393945	-320565	-297839	-302687	-288064	-264384	-211194	-262708	-15248.6	-11549.5	-9200.82	-9571.34	-10016.2	-10601.9	-194293	-480717	-296376	-450005	-457670	-334418	-99294	-170715	-171905	-263313	-227996	-365873	-381494	-89430.2	-90439.8	-115490	-107002	-110499	-100510	-125929	-131814	-229139	-197145
20.5	-99865.4	-122866	-41412.2	-56037.7	-49896.5	-72097.6	-38060.4	-107113	-57344.3	-403737	-321199	-265253	-390290	-320091	-296555	-301332	-286614	-263634	-210466	-263847	-15156.2	-11541.9	-9139.39	-9458.11	-9908.58	-10512.9	-190926	-479047	-296289	-447768	-457795	-332416	-100729	-172068	-174538	-266222	-231068	-368942	-384059	-89930.5	-90881.4	-115703	-107368	-110707	-100856	-126313	-131778	-229030	-196905
20.6	-99718.9	-123226	-41227.8	-56045.7	-49848.1	-72308.1	-37902.2	-106917	-57349.2	-403180	-320651	-265145	-386514	-319577	-295017	-299766	-284993	-262877	-209627	-264885	-15071.4	-11548.7	-9061.91	-9346.81	-9802.94	-10425.6	-187443	-477099	-295969	-445078	-457614	-330200	-102034	-173343	-177048	-269009	-234190	-371759	-386155	-90351.2	-91187.2	-115766	-107484	-110811	-101190	-126609	-131785	-228881	-196585
20.7	-99566.6	-123512	-41092	-56086	-49931.7	-72474.9	-37715.4	-106807	-57249	-402470	-319996	-264953	-382647	-318885	-293333	-298044	-283266	-262035	-208813	-265984	-14964.2	-11540.5	-8985.99	-9239.25	-9689.69	-10315	-183925	-474811	-295190	-442053	-457174	-327763	-103334	-174543	-179507	-271614	-237061	-374272	-388118	-90420.4	-91451.5	-115805	-107630	-110905	-101405	-126888	-131712	-228642	-196156
20.8	-99500.2	-123754	-41068.4	-56172.2	-49988.7	-72647.1	-37487.2	-106600	-57138.1	-401617	-319277	-264693	-378475	-318001	-291432	-296388	-281380	-261177	-207731	-266753	-14847.2	-11545.9	-8913.28	-9119.65	-9566.95	-10206.6	-180334	-472251	-294454	-438645	-456405	-325145	-104566	-175623	-181839	-274099	-240204	-376523	-389899	-90721.3	-91598.5	-115939	-107726	-110866	-101637	-127034	-131597	-228327	-195696
20.9	-99495.7	-124062	-40896.1	-56226.8	-49908.9	-72695	-37220.3	-106484	-57147.2	-400665	-318420	-264370	-373982	-316872	-289464	-294349	-279455	-259924	-206573	-267414	-14733.7	-11552	-8827.31	-8998.25	-9440.31	-10095.8	-176673	-469360	-293382	-434874	-455229	-322207	-105734	-176590	-184063	-276405	-242994	-378583	-391444	-90971.2	-91836	-115922	-107671	-110894	-101935	-127260	-131353	-227858	-195140
21	-99515	-124394	-40750.1	-56277.7	-49983.5	-72827.7	-36984.5	-106332	-56983	-399500	-317490	-263982	-369127	-315361	-287434	-292395	-277323	-258649	-205348	-267946	-14605.1	-11540.9	-8738.19	-8875.59	-9312.17	-9971.58	-172915	-466155	-292037	-430744	-453872	-319087	-106817	-177447	-186156	-278563	-245653	-380430	-392702	-91052.2	-92063.6	-115632	-107767	-110818	-101857	-127348	-131088	-227304	-194454
21.1	-99588.4	-124820	-40666.3	-56275	-50081.8	-72955.4	-36767.8	-106067	-56922.1	-398173	-316416	-263476	-363938	-313532	-285392	-290245	-275195	-257449	-203996	-268629	-14464.6	-11546.7	-8640.99	-8754.66	-9182.43	-9840.97	-169094	-462611	-290370	-426262	-452233	-315781	-107873	-178234	-188173	-280604	-248117	-382040	-393603	-91223	-92277.8	-115666	-107767	-110694	-101969	-127440	-130826	-226682	-193691
21.2	-99800.1	-125210	-40601.8	-56274.1	-50091.6	-73019.1	-36666.6	-105815	-56917.6	-396708	-315244	-262851	-358347	-311397	-282969	-287916	-272852	-256120	-202510	-268852	-14318.9	-11524.8	-8545.9	-8619.46	-9050.31	-9708.81	-165177	-458726	-288699	-421439	-450205	-312266	-108852	-178843	-190024	-282420	-250643	-383463	-394276	-91234.6	-92462	-115569	-107607	-110594	-101980	-127482	-130362	-225957	-192924
21.3	-100095	-125643	-40578.5	-56316.9	-50061.3	-73192.6	-36389.6	-105593	-56757.7	-395159	-313934	-262269	-352563	-308813	-280642	-285407	-270321	-254735	-200951	-269210	-14156.8	-11526.4	-8454.28	-8478.12	-8906	-9574.03	-161249	-454495	-286647	-416242	-447854	-308526	-109783	-179334	-191840	-284061	-253056	-384505	-394914	-91247.8	-92495.5	-115141	-107529	-110529	-102016	-127370	-129903	-225077	-192018
21.4	-100524	-126209	-40532.9	-56317	-50043	-73267.3	-36135.7	-105503	-56710.7	-393433	-312572	-261567	-346401	-306219	-278128	-282777	-267667	-253026	-199363	-269293	-13985.8	-11505.5	-8349.41	-8329.61	-8752.44	-9436.45	-157218	-450044	-284581	-410762	-445216	-304452	-110623	-179691	-193499	-285537	-255332	-385355	-395088	-91092.5	-92420.7	-114949	-107487	-110124	-101856	-127193	-129441	-224121	-191015
21.5	-101372	-126877	-40443.8	-56350.2	-50103.5	-73314.3	-35867.6	-105301	-56672.6	-391551	-311062	-260783	-340136	-303593	-275494	-279949	-264940	-251410	-197729	-269379	-13808.9	-11504.5	-8247.27	-8190.95	-8599.56	-9294.07	-153097	-445186	-282305	-404934	-442310	-300190	-111369	-179995	-195024	-286815	-257414	-385853	-394960	-90990.3	-92371.7	-114648	-107135	-109746	-101533	-127036	-128885	-223029	-189900
21.6	-102502	-127752	-40321.1	-56401.8	-50219.1	-73317.9	-35553.2	-104982	-56592.6	-389540	-309420	-259928	-333806	-301135	-272696	-276945	-262120	-249578	-195788	-269428	-13638.4	-11494.7	-8137.38	-8040.33	-8442.27	-9134.84	-148957	-440071	-279658	-398811	-439110	-295712	-112064	-180186	-196429	-287904	-259277	-386129	-394571	-90969.6	-92336.4	-114364	-106873	-109410	-101380	-126785	-128398	-221835	-188704
21.7	-103820	-128734	-40236.7	-56441	-50274.8	-73286.8	-35238.9	-104696	-56485.9	-387289	-307634	-258977	-327683	-298836	-269658	-273834	-259098	-247704	-193874	-269484	-13451.1	-11496.9	-8035.32	-7882.81	-8287.64	-8977.67	-144738	-434594	-276868	-392382	-435546	-290997	-112679	-180250	-197700	-288814	-260956	-386124	-394012	-90715	-92153.2	-113894	-106615	-108864	-101060	-126503	-127796	-220611	-187426
21.8	-105108	-129717	-40056.7	-56463.6	-50250.5	-73345.5	-35088.8	-104270	-56420.2	-384900	-305719	-257950	-321635	-296721	-266659	-270740	-255869	-245745	-191798	-269303	-13257.5	-11471.2	-7922.54	-7726.04	-8123.36	-8809.61	-140441	-428794	-273704	-385567	-431728	-286070	-113227	-180110	-198848	-289533	-262624	-385775	-393068	-90575.9	-92005.6	-113411	-106183	-108524	-100557	-126226	-127037	-219213	-186010
21.9	-106090	-130496	-39845.9	-56467.9	-50294.9	-73389.3	-34914.8	-103937	-56303.2	-382331	-303737	-256865	-315527	-294760	-263374	-267382	-252515	-243786	-189659	-268931	-13059.4	-11472.9	-7802.74	-7562.46	-7959.34	-8640.87	-136074	-422652	-270508	-378468	-427629	-280940	-113683	-179864	-199859	-290158	-264122	-385208	-391911	-90414.3	-92041.2	-112960	-105694	-108061	-100229	-125856	-126370	-217715	-184558
22	-106638	-131008	-39643.5	-56553.9	-50286.6	-73417	-34664.5	-103671	-56229.7	-379588	-301576	-255685	-309329	-292736	-260011	-263916	-249098	-241716	-187557	-268468	-12854.7	-11469.3	-7671.99	-7406.47	-7789.09	-8458.99	-131650	-416187	-266986	-371157	-423176	-275533	-114054	-179464	-200585	-290461	-265432	-384342	-390562	-90221.6	-91857.2	-112349	-105375	-107560	-99867	-125447	-125589	-216139	-183009
22.1	-106827	-131184	-39517.7	-56599.3	-50297	-73436.6	-34425.7	-103370	-56242.5	-376605	-299328	-254491	-303001	-290644	-256529	-260240	-245465	-239503	-185291	-268188	-12634.4	-11460	-7540.37	-7235.31	-7607.69	-8281.51	-127203	-409497	-263093	-363609	-418471	-269991	-114348	-178909	-201318	-290383	-266789	-383186	-388774	-89898.4	-91485.1	-111821	-104892	-106958	-99492.3	-124929	-124743	-214516	-181370
22.2	-106719	-131040	-39316.4	-56719	-50369.5	-73382.7	-34201.8	-102972	-56162.7	-373480	-296933	-253136	-296427	-288365	-252930	-256447	-241794	-236998	-183008	-267803	-12419.8	-11456.8	-7412.16	-7065.2	-7430.54	-8093.8	-122697	-402384	-259201	-355760	-413458	-264178	-114520	-178221	-201912	-290268	-267930	-381710	-386796	-89669.5	-91144.9	-111203	-104318	-106405	-99076.3	-124368	-123818	-212746	-179649
22.3	-106627	-130703	-39187.9	-56752	-50361.2	-73326.4	-34008.3	-102599	-56122.6	-370240	-294443	-251710	-289627	-285992	-249175	-252522	-238070	-234512	-180544	-267377	-12187.6	-11430.7	-7276.43	-6879.33	-7247.88	-7902.85	-118140	-394975	-254956	-347603	-408132	-258154	-114654	-177383	-202379	-289951	-268751	-379850	-384527	-89219.6	-90682	-110468	-103705	-105786	-98596.4	-123717	-122782	-210950	-177888
22.4	-106168	-130216	-38996	-56793.6	-50302	-73192.1	-33822.2	-102107	-56093	-366782	-291764	-250206	-282603	-283439	-245312	-248448	-234034	-231997	-178005	-266895	-11941.5	-11405.4	-7141.37	-6696.24	-7051.61	-7700.11	-113542	-387212	-250496	-339223	-402534	-251917	-114656	-176384	-202639	-289380	-269517	-377708	-381915	-88701.6	-90165.7	-109821	-103015	-105196	-98000.2	-122871	-121721	-209047	-176027
22.5	-105767	-129722	-38859.5	-56830.4	-50404.5	-73066.7	-33605	-101654	-55996.1	-363215	-288980	-248648	-275283	-280696	-241104	-244248	-229909	-229216	-175461	-266268	-11689.6	-11380.1	-6999.54	-6514.86	-6848.02	-7490.69	-108877	-379063	-245825	-330630	-396576	-245414	-114620	-175186	-202762	-288596	-270162	-375181	-378998	-88312.4	-89711.9	-108938	-102121	-104420	-97532.7	-122118	-120571	-207034	-174074
22.6	-105564	-129287	-38679.7	-56843.4	-50392.8	-72880.4	-33353.1	-101217	-55948.3	-359320	-286215	-246941	-267766	-277813	-236941	-239797	-225671	-226459	-172775	-265530	-11445.7	-11366.1	-6854.29	-6323.44	-6643.15	-7273.52	-104276	-370681	-241118	-321754	-390355	-238711	-114492	-173864	-202715	-287564	-270501	-372516	-375585	-87839.3	-89291.6	-108199	-101431	-103659	-96938	-121213	-119344	-204925	-172066
22.7	-105544	-128997	-38424.8	-56840.8	-50355.6	-72759.9	-33219.7	-100653	-55854.5	-355317	-283127	-245306	-260205	-275034	-232599	-235277	-221292	-223532	-169943	-264920	-11180.7	-11354.4	-6712.59	-6130.58	-6431.41	-7062.9	-99517.1	-361963	-236018	-312707	-383847	-231825	-114261	-172424	-202558	-286360	-270693	-369517	-372025	-87285.4	-88821.5	-107242	-100594	-102822	-96360.6	-120439	-118242	-202780	-169977
22.8	-105799	-128952	-38214.6	-56892.3	-50360.8	-72618.5	-33065	-100127	-55769.7	-351203	-279956	-243466	-252727	-272476	-228204	-230457	-216757	-220461	-166964	-264410	-10911.5	-11329.3	-6552.44	-5937.51	-6232.72	-6834.11	-94749.5	-352913	-230783	-303373	-377088	-224767	-113922	-170812	-202191	-284885	-270629	-366170	-368163	-86818	-88099	-106299	-99700.8	-101959	-95876.2	-119664	-117043	-200524	-167827
22.9	-106302	-129000	-37963.4	-56942.3	-50368	-72436.8	-32942.5	-99456.1	-55736.1	-346854	-276572	-241477	-245318	-270150	-223552	-225535	-211965	-217308	-164047	-263692	-10639.3	-11333.9	-6392.6	-5736.78	-6021.69	-6605.91	-89891.8	-343423	-225205	-293790	-370003	-217439	-113486	-169007	-201698	-283154	-270786	-362607	-363997	-86241.7	-87585.4	-105273	-98923.5	-101145	-95111.3	-118864	-115822	-198161	-165568
23	-107103	-129183	-37704.8	-57031.6	-50312.7	-72188.1	-32843.7	-98946.3	-55741.3	-342285	-273047	-239394	-237962	-268032	-218653	-220469	-207040	-213964	-160928	-262919	-10366.8	-11306.8	-6233.04	-5537.85	-5810.13	-6375.8	-85075	-333711	-219448	-284028	-362662	-209954	-112962	-167110	-200991	-281162	-270464	-358952	-359622	-85777.9	-87064.6	-104206	-98103	-100223	-94358.8	-117919	-114401	-195700	-163261
23.1	-108194	-129557	-37376.2	-57164	-50299.2	-72016.8	-32713.4	-98360.2	-55634.2	-337515	-269384	-237219	-230643	-265999	-213785	-215314	-201931	-210628	-157726	-262135	-10060.3	-11294.1	-6077.15	-5334.21	-5592.78	-6137.32	-80231.7	-323687	-213450	-273997	-354998	-202220	-112321	-165032	-200125	-278907	-270157	-354640	-354742	-85071.3	-86415.8	-103211	-97252.9	-99152.5	-93550.5	-116857	-112911	-193186	-160829
23.2	-109513	-130068	-37105.8	-57185.7	-50304.3	-71838.8	-32565	-97686.3	-55573.2	-332529	-265555	-234908	-223145	-264020	-208639	-209998	-196738	-207111	-154379	-261468	-9766.25	-11268.9	-5904.35	-5126.18	-5365.64	-5891.38	-75360.8	-313256	-207325	-263831	-347040	-194323	-111632	-162760	-199140	-276504	-269455	-350165	-349675	-84441.3	-85763.6	-102133	-96427.8	-98066	-92685.3	-115865	-111398	-190551	-158353
23.3	-110910	-130659	-36739.2	-57166.3	-50268	-71618.9	-32424.9	-97012.1	-55526.7	-327379	-261575	-232499	-215524	-261991	-203303	-204372	-191143	-203496	-150919	-260915	-9470.37	-11248.5	-5739.43	-4907.71	-5143.24	-5638.29	-70431.6	-302632	-200998	-253417	-338812	-186174	-110841	-160371	-197986	-273827	-268382	-345207	-344334	-83811.4	-85080.6	-101027	-95391.2	-97008	-91860	-114791	-109816	-187814	-155649
23.4	-112284	-131202	-36460.3	-57216.1	-50228.8	-71280.7	-32298.6	-96153.4	-55432.9	-322026	-257433	-229975	-207748	-259805	-197975	-198661	-185551	-199754	-147412	-260207	-9155.29	-11240.4	-5572.03	-4693.44	-4910.67	-5379.62	-65480.4	-291645	-194510	-242837	-330328	-177928	-109951	-157810	-196684	-270934	-267399	-340018	-338652	-83035.6	-84334.2	-99803.4	-94295.8	-95903.2	-91158.2	-113338	-108163	-185082	-152868
23.5	-113394	-131553	-36202.7	-57145.1	-50189.4	-71041.4	-32262.2	-95419.3	-55269.8	-316376	-253147	-227312	-199814	-257556	-192441	-192718	-179746	-195894	-143822	-259455	-8840.65	-11216.8	-5396.13	-4484.76	-4671.59	-5117.32	-60502.6	-280352	-187770	-232029	-321561	-169536	-108973	-155090	-195232	-267826	-266158	-334243	-332645	-82245	-83698.3	-98670.8	-93322	-94766	-90246.7	-112153	-106598	-182230	-150210
23.6	-114139	-131649	-35839.9	-57190.2	-50145.5	-70696.8	-32233.4	-94569.5	-55126.5	-310587	-248675	-224550	-191595	-255042	-186797	-186801	-173807	-191876	-140052	-258724	-8509.12	-11201.6	-5214.57	-4263.66	-4442.39	-4839.09	-55527.1	-268752	-180801	-221086	-312616	-160950	-107916	-152214	-193653	-264523	-264783	-328403	-326309	-81536.5	-82944.2	-97459.1	-92271.8	-93679.7	-89321.3	-110944	-104978	-179252	-147418
23.7	-114628	-131453	-35403.7	-57232.2	-50092	-70430.1	-32094.8	-93631.3	-54959.3	-304478	-244028	-221673	-183109	-252384	-181024	-180701	-167802	-187691	-136206	-257894	-8183.22	-11165.8	-5034.11	-4037.83	-4200.8	-4582.47	-50576.2	-256836	-173868	-209938	-303359	-152139	-106741	-149176	-191895	-260984	-263314	-322363	-319669	-80865	-82229.6	-96257.3	-91252.6	-92542.9	-88490.2	-109571	-103370	-176249	-144566
23.8	-114882	-131026	-35008.4	-57222.4	-50109.9	-70085.4	-32086.1	-92720.7	-54825.1	-298160	-239214	-218664	-174363	-249563	-174988	-174335	-161695	-183300	-132279	-257126	-7862.13	-11125.2	-4845.48	-3821.2	-3949.48	-4310.22	-45636.5	-244535	-166731	-198695	-293828	-143139	-105497	-145974	-189926	-257207	-261388	-315802	-312772	-79935.2	-81475.3	-95054.5	-90186.9	-91449	-87445.5	-108267	-101551	-173175	-141615
23.9	-115165	-130597	-34599.8	-57315.4	-50193.1	-69753.4	-31969.7	-91693.5	-54640.9	-291641	-234232	-215521	-165512	-246631	-168860	-167933	-155333	-178850	-128381	-256503	-7521.52	-11094.3	-4649.97	-3597.35	-3704.65	-4020.34	-40636	-232012	-159325	-187291	-284077	-134118	-104153	-142639	-187804	-253216	-259253	-309226	-305466	-79129.7	-80701.3	-93740	-89010.7	-90222.1	-86417.2	-106775	-99814.9	-170043	-138614
24	-115515	-130130	-34077.2	-57309.1	-50189.5	-69312.9	-32023.7	-90734.3	-54535.6	-284877	-229054	-212190	-156706	-243766	-162464	-161208	-148916	-174220	-124309	-255720	-7172.2	-11062	-4456.73	-3375.79	-3458.32	-3746.81	-35683.1	-219199	-151646	-175714	-274093	-124937	-102729	-139148	-185514	-248925	-257067	-302176	-297900	-78321.6	-79942.6	-92503	-87830.9	-88922.3	-85473.4	-105329	-97962.3	-166834	-135524
24.1	-115862	-129632	-33586.1	-57321.4	-50139.4	-68826.7	-32042.6	-89729.6	-54402	-277887	-223712	-208716	-147732	-241039	-155904	-154323	-142274	-169341	-120095	-254818	-6836.01	-11021.3	-4265.27	-3140.19	-3206.2	-3464.31	-30666.8	-206062	-143982	-163977	-263757	-115553	-101191	-135514	-183080	-244406	-254749	-294754	-290074	-77381.1	-79127.5	-91075	-86673	-87759.6	-84411.3	-103935	-96049.3	-163448	-132403
24.2	-116217	-129190	-33072	-57271.8	-50119.2	-68409.6	-31929.1	-88666.9	-54178.1	-270602	-218187	-205104	-138768	-238425	-149160	-147315	-135350	-164255	-115860	-254055	-6487.98	-10979.8	-4062.44	-2918.15	-2951.98	-3174.4	-25678	-192747	-136047	-152077	-253182	-106081	-99555.8	-131724	-180507	-239674	-252230	-286911	-281954	-76472.4	-78163.6	-89690.8	-85493.5	-86387.8	-83263.9	-102336	-94099.5	-160030	-129154
24.3	-116488	-128661	-32492.1	-57237.6	-50110.7	-67893.7	-31920.8	-87461.6	-54052.6	-263098	-212418	-201346	-129727	-235827	-142381	-140023	-128321	-159090	-111476	-253315	-6154.16	-10930.5	-3858.79	-2687.96	-2703.09	-2887.54	-20677	-179167	-128087	-140036	-242842	-96422	-97809.8	-127849	-177731	-234757	-249298	-278976	-273495	-75618.6	-77354.3	-88329.2	-84262.8	-85008.5	-82160.9	-100853	-92162.6	-156563	-125790
24.4	-116763	-128084	-31871.9	-57185.9	-50114.8	-67392	-31969.2	-86156	-53840.1	-255365	-206484	-197527	-120673	-233199	-135281	-132501	-121204	-153822	-106967	-252462	-5798.81	-10885.9	-3661.41	-2461.72	-2447.2	-2605.12	-15700	-165304	-120032	-127846	-231771	-86718.4	-95988.8	-123801	-174840	-229633	-246283	-270651	-264859	-74768.4	-76371.7	-86841.7	-83055	-83732.9	-81118.1	-99220.8	-90148.5	-153011	-122375
24.5	-117056	-127461	-31334.8	-57162.5	-49942	-66845.6	-31985.2	-84918.3	-53627.9	-247329	-200354	-193510	-111515	-230522	-128110	-124951	-113881	-148445	-102307	-251618	-5449.63	-10835.7	-3455.71	-2241.41	-2197.24	-2309.24	-10734.6	-151285	-111605	-115576	-220562	-76958.3	-94098.5	-119578	-171795	-224309	-242876	-262073	-255821	-73745.2	-75340.3	-85281	-81780.2	-82346.5	-80071.5	-97600.6	-87921.1	-149389	-118931
24.6	-117440	-126849	-30745.4	-57075.5	-49833.1	-66187.4	-32050.8	-83768.7	-53376.5	-239030	-194013	-189353	-102241	-227762	-120604	-117224	-106361	-142905	-97642.2	-250762	-5108.72	-10784.1	-3254.86	-2014.25	-1949.66	-2026.03	-5797.47	-137083	-103334	-103134	-209110	-67040.5	-92141.2	-115245	-168621	-218775	-239548	-253303	-246672	-72727.3	-74465.3	-83603.2	-80462	-80914	-78962.2	-95919	-85740	-145700	-115395
24.7	-117887	-126231	-30094	-56974.1	-49734.6	-65493.9	-32180.5	-82436.6	-53183.6	-230492	-187523	-185004	-92786.5	-224874	-113110	-109444	-98793	-137188	-92827.2	-249827	-4754.87	-10722.7	-3038.18	-1794.21	-1693.86	-1734.68	-858.603	-122635	-94766.7	-90651.3	-197442	-57145.1	-90117.3	-110834	-165299	-213045	-236101	-244240	-237316	-71743.4	-73538.9	-81981.2	-78997.5	-79397.3	-77703	-94299.8	-83535.9	-141941	-111820
24.8	-118330	-125582	-29401.5	-56863.5	-49653.8	-64798.6	-32113.2	-81098.2	-52966.4	-221706	-180890	-180475	-83123.3	-221760	-105317	-101337	-91080.1	-131333	-87908.1	-249022	-4408.78	-10679.2	-2831.03	-1572.35	-1431.44	-1442.44	4010.83	-108073	-86114.6	-78088.1	-185611	-47097.5	-87977.6	-106340	-161830	-207115	-232432	-234864	-227742	-70615.9	-72514.8	-80436.7	-77587.3	-77850.6	-76703.3	-92500.6	-81283.5	-138160	-108135
24.9	-118776	-124919	-28769.7	-56770.4	-49530.3	-64098.9	-32136.2	-79732.4	-52602.7	-212716	-173998	-175855	-73242.9	-218424	-97424	-93149.7	-83221.2	-125208	-82878.5	-248199	-4048.27	-10607.1	-2620.85	-1357.08	-1180.53	-1149.93	8811.15	-93393.2	-77296.6	-65541.4	-173501	-37015.3	-85808.8	-101666	-158265	-200985	-228429	-225201	-217853	-69441.5	-71420.6	-78746.3	-76168.1	-76365.9	-75460.4	-90665.8	-78987.2	-134230	-104492
25	-119391	-124225	-28120.8	-56620	-49450.2	-63372	-32212.6	-78194.7	-52300.8	-203430	-166917	-171050	-63198.1	-214887	-89532.2	-84774.1	-75158	-119098	-77594.4	-247317	-3698.28	-10534.2	-2413.04	-1126.51	-921.535	-851.925	13598.4	-78592.5	-68498.5	-52814.6	-161345	-26991.3	-83589.2	-96933.3	-154676	-194702	-224238	-215269	-207711	-68378.3	-70424.4	-77060.5	-74768.8	-74865.6	-74221.6	-88957.8	-76702.8	-130318	-100713
25.1	-120063	-123640	-27330.5	-56369.9	-49300.8	-62566	-32293.1	-76643	-51914.1	-193994	-159622	-166038	-53023.6	-211207	-81303.9	-76434.6	-67180.6	-112874	-72240.7	-246380	-3340.68	-10465.6	-2198.82	-906.925	-665.697	-559.471	18362.4	-63640.3	-59717.3	-40046.4	-148873	-16849.2	-81288.1	-92110.6	-150854	-188204	-219937	-205181	-197599	-67374.8	-69361.3	-75372.5	-73457.6	-73313.6	-72814.8	-87154.6	-74395.1	-126254	-96919.6
25.2	-120863	-123223	-26510.5	-56070.5	-49149.6	-61811.2	-32476	-75171.8	-51531.9	-184287	-152172	-160940	-42789.4	-207523	-72985.3	-67896.2	-58933.5	-106496	-66828.3	-245438	-2992.58	-10381.4	-1988.23	-682.433	-414.037	-280.196	23048.4	-48662.3	-50658.9	-27269.5	-136311	-6348.69	-78909.9	-87234	-146926	-181564	-215419	-194866	-187078	-66268.1	-68176.2	-73603.4	-72063.8	-71767.8	-71608.6	-85285.9	-71964.9	-122183	-93034.6
25.3	-121613	-122794	-25683.4	-55887.6	-49051.6	-61004.5	-32619	-73505.3	-51084.2	-174387	-144540	-155654	-32657.8	-203853	-64753.3	-59110.8	-50530.4	-99899.6	-61274.1	-244270	-2652.86	-10311.6	-1779.38	-475.522	-168.936	1.34391	27707.3	-33517.3	-42027.8	-14512.6	-123546	3794.91	-76483	-82253.1	-142676	-174793	-210686	-184369	-176328	-65214.1	-67043	-71828.1	-70609.5	-70261.4	-70328.7	-83418.9	-69601.8	-118015	-89052.3
25.4	-122550	-122441	-24910.2	-55675.2	-48892.3	-60168	-32678.2	-71754.2	-50656.4	-164207	-136715	-150236	-22539.1	-200220	-56294.1	-50347.9	-42002.1	-93157.9	-55639.1	-243140	-2317.51	-10235.5	-1560.6	-275.043	76.8855	276.024	32274.4	-18415	-33050.2	-1606.88	-110667	13917	-74002	-77183.8	-138562	-167842	-205840	-173665	-165430	-64059	-65933.1	-69991.2	-69104.3	-68675	-69035	-81548.7	-67186.6	-113796	-85010.7
25.5	-123208	-121946	-23895.4	-55425.6	-48715	-59313.1	-32795	-69919.3	-50211.3	-153683	-128744	-144627	-12482.1	-196589	-47768.4	-41491.4	-33500.7	-86362.4	-49992.6	-242172	-1990.01	-10144.5	-1354.53	-65.5882	307.319	549.854	36783.1	-3290.25	-24140.4	11288.4	-97725.1	23952.3	-71451.9	-72095.7	-134315	-160805	-200682	-163005	-154429	-63033.9	-64902.7	-68237.3	-67768.7	-67137.6	-67658	-79595.6	-64620.7	-109542	-80993.6
25.6	-123601	-121168	-22913.4	-55198.4	-48511.3	-58506.9	-32926.1	-68074.6	-49783.8	-142994	-120601	-138801	-2452.38	-192932	-39024.2	-32559.1	-24952.9	-79150.4	-44180.4	-241121	-1654.16	-10041.9	-1146.6	143.148	541.844	813.409	41327.7	11875.3	-15049.4	24095.6	-84634.9	33992.7	-68843.3	-66923.4	-129920	-153545	-195424	-151969	-143299	-61885.1	-63744.7	-66411.7	-66214.5	-65531.3	-66399.3	-77672.5	-62250.3	-105332	-76916.8
25.7	-123640	-120119	-21997.4	-54906.3	-48299	-57524.3	-33030.2	-66174	-49272.9	-132155	-112232	-132857	7538.11	-189195	-30260.5	-23484.9	-16219.8	-71979.9	-38407.6	-239836	-1320.95	-9938.99	-931.32	347.795	770.523	1074.69	45694.8	26923.2	-6024.06	36973.4	-71440.6	44037.2	-66202.6	-61667.7	-125418	-146164	-190089	-140718	-132125	-60595.3	-62681	-64517.8	-64655.7	-63798.6	-65049.4	-75452.7	-59529.1	-101000	-72738.2
25.8	-123350	-118678	-21093.3	-54571.3	-48006	-56512.3	-33219.4	-64274.5	-48707.1	-120972	-103665	-126761	17597	-185327	-21339.8	-14361.4	-7298.5	-64737.7	-32533.7	-238460	-991.975	-9833.44	-729.764	549.55	1006.11	1337.01	50009.2	41920.5	3037.59	49784.4	-58070.7	54019.4	-63509.2	-56418.5	-120857	-138699	-184425	-129295	-120652	-59494.5	-61577.6	-62675.1	-63174.8	-62065.9	-63647.8	-73371.9	-56950.8	-96622.3	-68535.8
25.9	-122677	-116912	-20132.8	-54239.9	-47716.4	-55519.1	-33297.5	-62297.1	-48054.2	-109681	-94952.7	-120526	27606	-181276	-12212.6	-5266.69	1576.43	-57413.1	-26526.4	-237151	-687.701	-9719.14	-527.379	741.587	1235.42	1596.16	54248.8	56832.9	11977	62478.4	-44698.3	63884.7	-60826.1	-51141.3	-116218	-131148	-178571	-117692	-109010	-58338.6	-60394.4	-60773.6	-61626.8	-60403.3	-62361	-71196.1	-54404.4	-92220.6	-64279.3
26	-121746	-114907	-19126.7	-53858.3	-47515.5	-54533.2	-33398.4	-60151.6	-47471.9	-98108.2	-86045.1	-114161	37648.4	-176990	-3080.86	3812.53	10609.7	-50107	-20513.3	-235748	-374.502	-9610.71	-331.601	934.422	1464.05	1842.17	58502.3	71637.3	21047.6	75207.5	-31222.4	73723.8	-58075.5	-45775.8	-111513	-123523	-172632	-105809	-97157.4	-56931.5	-59069.2	-58817.6	-60026.4	-58717.9	-60991.8	-68940.1	-51756.6	-87746.6	-59984.5
26.1	-120661	-112669	-18179.9	-53466.3	-47154.1	-53438.1	-33494.2	-57965.6	-46919.6	-86411.2	-77058.9	-107603	47760.8	-172535	6069.39	13135.3	19602.1	-42490.8	-14488.4	-234318	-65.724	-9467.37	-127.192	1120.58	1681.37	2088.1	62673.9	86352.2	29830.3	87825.7	-17705.8	83471	-55246.3	-40407.6	-106706	-115824	-166499	-94103.6	-85335.9	-55864.9	-57906.9	-56838.8	-58521.5	-57021.1	-59746	-66720	-49144.5	-83275.8	-55651.6
26.2	-119527	-110339	-17185.3	-53018.8	-46843.5	-52369.4	-33632.2	-55661.2	-46206.5	-74545.2	-67927.8	-100970	57906.3	-167814	15264	22606.3	28600.7	-34907.9	-8385.16	-232708	237.795	-9340.09	73.0424	1316.44	1886.31	2327.42	66717.4	100802	38688.3	100376	-4139.09	93067.3	-52434.3	-35022.9	-101794	-107954	-160375	-82129.2	-73664.7	-54608.5	-56624.6	-54892.2	-56901.7	-55373.1	-58273.4	-64486.7	-46534.1	-78764.5	-51280.5
26.3	-118568	-108136	-16102.1	-52614	-46489.2	-51206	-33775.9	-53330.4	-45578	-62479.6	-58678.3	-94190.5	68047.7	-162886	24414.5	31854.8	37600.6	-27136.1	-2274.55	-230928	536.811	-9201.26	275.939	1490.28	2086.13	2557.59	70670	115153	47309.9	112808	9426.73	102553	-49554.7	-29618.3	-96852.2	-100045	-154020	-70090.7	-61560.5	-53292.3	-55339.5	-53023	-55381.8	-53498.7	-56758.6	-62155.3	-43864.7	-74222.1	-47046.6
26.4	-117754	-106060	-15012.9	-52065.8	-46128.2	-49948.2	-33914.5	-50904.1	-44868.2	-50293.9	-49224.6	-87254.4	78141.3	-157864	33601.8	41283.7	46786.9	-19354.9	3808.68	-229104	819.298	-9055.25	466.048	1661.28	2285.53	2780.51	74524.4	129166	56124.1	125250	23018.2	111949	-46666.3	-24234.9	-91826.7	-92016	-147689	-57788	-49552.3	-51966.8	-54061.8	-51094.8	-53869	-51654.6	-55093.4	-60079.4	-41127.5	-69640.6	-42796.5
26.5	-117036	-104084	-13796.7	-51585.3	-45758.5	-48632.1	-34023.4	-48479.9	-44158	-38012.6	-39655.1	-80181.8	88101.3	-152757	42919.2	50801.2	55616.2	-11265.6	10019.3	-227241	1096.17	-8906.53	652.134	1832.61	2481.18	2992.43	78319.5	143020	64967.9	137466	36558.7	121176	-43742.3	-18866.4	-86725.8	-83954.9	-141030	-45796.7	-37601.6	-50709.5	-52724.8	-49042.1	-52352	-49906.3	-53804.4	-57922.8	-38433.1	-64980.9	-38323.6
26.6	-116398	-102177	-12651.6	-51105.3	-45392.1	-47301.9	-34142.5	-45933.8	-43345	-25540.5	-29977.8	-72973	97811.2	-147616	52114.5	60394.1	64744.5	-3380.58	16147.9	-225274	1378	-8744.79	833.01	1985.64	2676.13	3201.25	82037.7	156595	73362.3	149580	50050.9	130254	-40800.9	-13540.5	-81534.5	-75829	-134470	-33705.1	-25676.1	-49468.2	-51406.2	-47110.4	-50731.8	-48183.7	-52451.9	-55627	-35677.5	-60322.6	-33853.9
26.7	-115720	-100315	-11548.5	-50563.8	-44990	-45935.3	-34326.7	-43392.1	-42547.7	-13048.5	-20261	-65658.5	107070	-142440	61434.3	70030.4	73949.7	4657.72	22437.1	-223137	1636.63	-8580.43	1011.57	2142.79	2854.44	3408.03	85723.1	169861	81826.2	161414	63499.5	139199	-37848.4	-8198.9	-76338.2	-67597.4	-127565	-21463.2	-13557.2	-48230.9	-50084.9	-45104.7	-49130.3	-46434.3	-50904.7	-53240.1	-32820.6	-55576.7	-29380.3
26.8	-114862	-98349.5	-10354.9	-49901.4	-44522.9	-44583.7	-34368	-40975.7	-41653.6	-471.782	-10408.3	-58225.2	116442	-137240	70690	79444.6	83028.9	12693.7	28622.9	-220806	1890.57	-8407.01	1190.95	2295.24	3024.3	3603.88	89305.2	182758	90235.7	173131	76865.1	147955	-34861.3	-2889.88	-71132.6	-59318.5	-120468	-9581.03	-1618.11	-47011.6	-48782.9	-42990.9	-47597	-44625	-49423	-50853	-30139	-50838.5	-24860.2
26.9	-113672	-96051.3	-9107.59	-49207.7	-44017.6	-43092.2	-34553.6	-38425.4	-40732.8	12219.5	-477.425	-50657.1	125597	-131932	79948	88801.3	92136.7	20800.5	34750.1	-218410	2138.44	-8219.31	1356.83	2438.01	3192.55	3783.65	92749	195354	98729.9	184677	90235.6	156565	-31886.5	2415.12	-65847.6	-51053.7	-113358	2639.45	10102.8	-45658.4	-47428.5	-40970.9	-46077.5	-42890.6	-47786.6	-48601.2	-27315.3	-46128.4	-20383.6
27	-112050	-93439.8	-7943.56	-48525.2	-43507.5	-41667.6	-34645.3	-35657.3	-39726.1	24986.7	9578.84	-42948.2	134671	-126392	88991.1	98233.2	101139	28908.8	40763.4	-215828	2364.29	-8021.61	1533.02	2577.72	3354.98	3961.6	96188.5	207709	106914	195945	103572	165004	-28868.9	7723.9	-60533.7	-42755.3	-106327	14895.8	22105.7	-44417.4	-46017.6	-38856.9	-44493	-40988.9	-46333.3	-46209.4	-24607.3	-41336.6	-15873.2
27.1	-110046	-90444	-6673.65	-47825.8	-42956.3	-40190.6	-34746.1	-32820.2	-38676	37775.3	19664.9	-35226	143444	-120693	98049	107479	110198	37023.7	46712.6	-213143	2603.82	-7816.71	1699.83	2709.6	3501.5	4127.44	99503.8	219585	114822	207043	116745	173262	-25863	13028.3	-54930.6	-34376.7	-98992.9	27128.9	34042.6	-43028.4	-44538.3	-36768.1	-42779	-39125.9	-44793.2	-43856.8	-21825	-36612.4	-11318.5
27.2	-107647	-87084.9	-5473.63	-47126.4	-42282.3	-38640.2	-34870.1	-29891.6	-37697	50517.1	29822	-27297.3	152025	-114851	107102	116843	118889	45114.4	52583.8	-210403	2825.45	-7594.89	1849.83	2846.37	3642.22	4285.2	102761	231159	122596	217836	129723	181367	-22834	18230.3	-49463.3	-26008.4	-91620.9	39202.4	45905.2	-41822.9	-43176.2	-34715.5	-41124.1	-37311.6	-43342.1	-41641.9	-19043.2	-31825.5	-6734.38
27.3	-104942	-83416.8	-4256.21	-46352.5	-41664.3	-37030.3	-34998	-27060.8	-36627.6	63360.4	40062.3	-19351.7	160527	-108809	116250	125993	127661	53288.2	58368	-207357	3061.24	-7370.28	2015.33	2977.63	3776.23	4440.58	105916	242241	130270	228427	143074	189183	-19790.4	23480.5	-44039	-17556.8	-84344.4	51127.6	57747.9	-40434.3	-41720.6	-32619.5	-39498.6	-35431	-41853.8	-39205.8	-16127.9	-27015	-2225.43
27.4	-102146	-79607.2	-3045.58	-45541.4	-41012.2	-35366.7	-35029.1	-24059.8	-35440.6	76127.2	50279	-11228.5	168784	-102530	125030	134943	136173	61449.8	64075.8	-204265	3266.71	-7134.31	2164.72	3098.57	3904.38	4599.05	109021	252895	137794	238673	155722	196711	-16757.2	28628.4	-38595.2	-9145.7	-76841.4	63095.4	69352	-39020.5	-40268.9	-30381.4	-37762.2	-33461.6	-40259.4	-36868.8	-13218.1	-22269.8	2308.68
27.5	-99365	-75853.3	-1718.97	-44689.6	-40358.8	-33677.2	-35142.6	-20874.7	-34302	88907.3	60483.3	-3127.37	176859	-96016.5	133817	143861	144812	69652.9	69667.2	-200898	3472.07	-6887.56	2312.59	3218.61	4034.52	4746.03	112003	263074	145020	248766	168382	204088	-13704.4	33680.6	-33105.2	-707.715	-69442.7	74689.1	80958.2	-37659.3	-39017	-28397.6	-36013.5	-31613.7	-38731.3	-34443.2	-10490.5	-17487.6	6817.35
27.6	-96749.7	-72230.5	-408.326	-43826.3	-39668.6	-31933.8	-35209.2	-17745.4	-33069.8	101490	70639.9	5089.48	184764	-89307.4	142357	152607	153131	77672	75295.8	-197469	3682.6	-6640.25	2463.29	3331.75	4161.21	4888.55	114952	272900	152347	258506	180812	211177	-10634.5	38749.2	-27620.8	7681.45	-61900.3	86491.9	92361.1	-36234.8	-37454.9	-26299.7	-34378.3	-29909.2	-37138.5	-32031.3	-7587.33	-12662.9	11358
27.7	-94351.8	-68875.9	916.574	-42916.7	-38917.2	-30287	-35228.8	-14489.9	-31791.4	114111	80817.5	13298.8	192341	-82539.6	150800	161257	161298	85791.3	80661.4	-193859	3870.72	-6382.7	2593.75	3448.17	4289.97	5014.78	117783	282201	159243	267959	192977	218067	-7582.42	43721.8	-22119.4	15974.9	-54236.1	98485.6	104108	-34798.3	-36040.6	-24081	-32806.7	-28098.8	-35684	-29607	-4591.83	-7903.82	15891.3
27.8	-92050.2	-65600.5	2172.9	-41932.1	-38153.9	-28577.4	-35401.3	-11340.7	-30477.6	126523	91014.6	21536.5	199631	-75689.2	159148	169801	169447	93794.8	85898.2	-190025	4064.16	-6101.3	2726.94	3556.9	4394.61	5133.53	120561	291062	166067	277089	205019	224695	-4536.63	48647.3	-16587.9	24245.3	-46351.6	109978	115415	-33510.6	-34612.6	-21807.5	-31177.4	-26386.6	-34073.7	-27227.2	-1952.56	-3104.14	20352.4
27.9	-89855.4	-62417.2	3553.98	-40866	-37292.5	-26829.2	-35428.5	-8032.71	-29170.1	138924	101144	29876.8	206552	-69002.8	167338	178028	177353	101755	90999	-186016	4238.7	-5814.55	2851.8	3661.42	4500.5	5253.35	123282	299498	172548	286040	216824	231086	-1484.52	53501.7	-11014	32480.4	-38362.7	121384	126594	-32141.9	-33124	-19636.2	-29471.1	-24513.1	-32393.2	-24807.8	710.914	1676.75	24863.3
28	-87556.5	-59207.4	4945.97	-39859.2	-36449.5	-25067.1	-35446.4	-4747.21	-27741.7	151110	111146	38150	213094	-62066.1	175527	186155	185068	109931	95830.2	-181801	4411.73	-5525.6	2969.95	3751.64	4599.08	5349.29	125902	307356	178932	294647	228412	237212	1579.53	58262.1	-5451.78	40651.8	-30594.7	132405	137713	-30719.4	-31727.1	-17449.3	-27680.1	-22589	-30676.5	-22301.8	3513.83	6493.38	29360.7
28.1	-84976.3	-55803.7	6252.28	-38748.5	-35568.1	-23188.5	-35435.8	-1461.78	-26397.4	163180	121092	46478	219361	-54987.6	183227	194150	192662	117801	100514	-177369	4563.65	-5216.88	3086.65	3851.26	4688.44	5444.05	128415	314733	185104	303006	239796	243127	4658.34	62965.7	148.226	48788.4	-22536.2	143272	148578	-29234.4	-30258.8	-15056	-25864.9	-20780.4	-29119	-19796.7	6367.36	11164.3	33804.4
28.2	-82053.5	-52063.8	7565.23	-37721.3	-34602.2	-21301.7	-35315.6	1851.4	-25036.6	175012	130914	54848.9	225338	-47767.3	190818	201936	200111	125622	105097	-172823	4722.42	-4909.83	3197.8	3943.29	4785.8	5541.88	130897	321567	191087	311007	250984	248368	7850.12	67624.9	5687.35	56834.4	-14637.5	153944	159292	-27668.1	-28814	-12914.6	-24164.1	-18934.2	-27454.2	-17254.7	9264.55	15848.1	38224.3
28.3	-78711.8	-47980.1	8965	-36473.4	-33659.2	-19442.7	-35250.2	5268.24	-23542.4	186640	140613	63172	231045	-40380.4	198264	209386	207260	133187	109368	-168261	4888.12	-4594.97	3320.12	4031.47	4875.07	5638.93	133276	327879	197222	318655	261815	253754	10914.2	72199	11078.8	64858.3	-6502.59	164351	169839	-26309.3	-27386.8	-10843.8	-22514.4	-17016.4	-25813.8	-14736.9	12100.6	20509.4	42598.5
28.4	-74995.9	-43550.9	10332	-35311.4	-32743.6	-17404.8	-35212.5	8738.59	-22023.1	198004	150591	71479.5	236436	-32824.4	205536	216608	214067	140770	113464	-163297	5045.46	-4261.73	3427.73	4112.35	4951.62	5717.25	135630	333720	202728	325856	272470	258837	13923.4	76706.2	16664.1	72759.9	1385.3	174889	180240	-25036.4	-25877.7	-8663.74	-20822	-15087.8	-24117.5	-12191.6	14867.6	25184.4	46917
28.5	-71037.6	-38833.4	11554.8	-34089.6	-31763.3	-15372.8	-35168.4	12220.2	-20431.6	209083	160038	80074	241627	-25072.8	212602	223627	220843	148204	117497	-158090	5199.17	-3920.44	3535.97	4194.85	5030.08	5791.66	137893	339060	208214	332748	282806	263686	16937.2	81086.2	22252.9	80644.2	9109.82	185217	190356	-23390	-24197.1	-6487.63	-19186.5	-13073.3	-22466.9	-9622.48	17514.4	29781.1	51213.5
28.6	-67091.6	-34134.7	12852.3	-32851.9	-30683.9	-13278.9	-35101.3	15767.1	-18791.5	219934	169317	88259.2	246535	-17145.4	219333	230442	227351	155330	121188	-152611	5348.3	-3583.11	3644.05	4269.28	5100.51	5862.28	140054	343917	213464	339345	292950	268214	19947.4	85386.6	27746.1	88378.4	16807.3	195418	200065	-21911.1	-22672.6	-4416.01	-17539.9	-11127.7	-20733.9	-7097.89	20433.9	34377.3	55397.8
28.7	-63198.6	-29588.5	14114.2	-31536.3	-29728.2	-11249.6	-35044.8	19199.7	-17176.3	230539	178388	96417.7	251200	-9040.48	225858	237012	233642	162506	124726	-147093	5466.59	-3233.6	3741.45	4336.96	5164.46	5931.47	142146	348344	218272	345477	302690	272445	22939.4	89577.5	33189.3	95998.6	24692.8	205088	209960	-20472.1	-20946.2	-2429.22	-15929.9	-9261.63	-19172.8	-4778.47	23094.3	38990.4	59523.2
28.8	-59470.2	-25178	15452.6	-30166.5	-28650.2	-9153.88	-34893.8	22730.5	-15454.9	240768	187301	104479	255549	-762.121	232289	243228	239632	169450	128063	-141395	5589.2	-2869.6	3836.61	4399.89	5230.07	5986.36	144181	352306	222852	351194	312074	276444	25877.7	93655.2	38671.2	103521	32640	214622	219353	-19044.5	-19491.1	-287.008	-14119.7	-7465.21	-17451.4	-2314	25905.3	43514	63703.6
28.9	-55809.6	-20990.7	16737	-28686.5	-27530	-7023.76	-34740.7	26264	-13835.8	250758	195896	112470	259663	7576.28	238238	249402	245293	176251	131208	-135532	5720.13	-2494.95	3927.55	4470.35	5288.32	6031.07	146128	355656	227479	356591	321172	280213	28828.4	97671.3	44123.3	110916	40398.1	223798	228574	-17635.7	-17879.4	1776.51	-12424.9	-5387.51	-15765.8	233.92	28806.6	47998.9	67733.9
29	-52238.1	-16901.4	18092.7	-27274	-26411.6	-5012.72	-34598.9	29848.8	-12040.8	260408	204292	120412	263379	15922.1	243891	255385	250707	183003	134215	-129406	5855.31	-2107.62	4016.53	4533.15	5341.51	6074.31	147975	358598	231654	361538	329901	283697	31728	101499	49438.9	118200	48219.9	232853	237327	-16255.9	-16336.7	3891.66	-10699.2	-3331.82	-14066	2593.28	31579.2	52405.6	71766.1
29.1	-48673.8	-12909.8	19441.7	-25722.9	-25298.8	-2891.8	-34454.6	33331.5	-10152.2	269747	212465	128185	266757	24342.4	249541	260645	255609	189610	136962	-122911	5960.79	-1720.35	4099.19	4591.31	5386.03	6111.57	149735	361032	235842	366039	338281	286894	34518.8	105286	54738.2	125359	55773.9	241938	245966	-14792.4	-14740.9	5991.61	-8958.19	-1507.89	-12329.4	5024.19	34142.6	56902.2	75686
29.2	-45073.4	-8956.66	20799.2	-24314.2	-24067.1	-603.489	-34269.3	36743.2	-8457.53	278651	220460	135924	269763	32794.8	254784	265768	260474	196039	139262	-116272	6075.92	-1327.44	4173.84	4638.87	5429.56	6148.36	151522	362955	239750	370155	346375	289800	37384.3	108916	60006.5	132348	63604	250465	254699	-13161.1	-13105.3	8083.54	-7236.17	467.135	-10658.9	7466.69	36844.8	61280.6	79525.4
29.3	-41243.5	-4792.14	22086.5	-22692.5	-22852.1	1547.3	-34068	40200.6	-6644.98	287224	228236	143534	272516	41301.6	259752	270837	264743	202102	141501	-109492	6181.89	-913.328	4246.58	4691.3	5479.14	6177.8	153163	364441	243340	373847	354000	292443	40174.4	112438	65225.5	139206	71007.3	258779	262960	-11663.8	-11489.3	10114.2	-5532.41	2205.37	-9137.04	9793.85	39453.1	65588.7	83289.9
29.4	-37059.7	-377.391	23362.3	-21118.9	-21716.6	3610.78	-33836.1	43692.6	-4772.52	295401	235662	151000	274945	49913.4	264477	275368	268508	208102	143600	-102567	6277.06	-499.254	4325.77	4747.49	5520.37	6215.01	154785	365675	246472	377077	361204	294758	42993	115859	70323.3	145864	78648.4	266711	270909	-10174.4	-9973.45	12309.5	-3876.68	4023.8	-7690.01	12255.5	41897.8	69868.3	87092.1
29.5	-32583.2	4332.19	24662	-19509	-20390.6	5691.98	-33576.8	47088.4	-2875.88	303129	242773	158330	277092	58608.8	268847	279682	272567	213562	145381	-95325.6	6377.78	-89.8139	4395.76	4796.48	5550.32	6239.48	156259	366372	249461	379908	368158	296832	45691.6	119163	75357.5	152378	85865	274574	278573	-8746.4	-8364.17	14372.5	-2189.55	5781.03	-6015.87	14749.7	44380.2	74024.9	90750.7
29.6	-27806.1	9298.86	25931.7	-17883.1	-19011.4	7708.39	-33274.6	50434.9	-926.424	310465	249595	165550	279006	67341	273031	283394	276132	219168	146965	-87995.7	6468.05	329.268	4462.35	4845.61	5585.99	6253.12	157664	366666	252374	382283	374682	298619	48379	122405	80284.2	158676	93369.8	282286	285847	-7182.56	-6710.24	16499.7	-555.836	7628.76	-4359.34	17068.8	46903.3	78157.6	94302.6
29.7	-22739.2	14582.6	27141.6	-16119.8	-17625.7	9760.05	-32947.7	53759.3	963.883	317472	256170	172519	280902	76136.9	276837	286842	279249	224346	148303	-80705.8	6563.64	749.262	4531.94	4886.61	5601.48	6278.01	158983	366559	254960	384361	380778	300131	51024.6	125467	85153.9	164781	100703	289475	293119	-5545.81	-5081.15	18547.4	1163.26	9456.98	-2774.68	19506.6	49454.5	82167.7	97788.4
29.8	-17666	19845.1	28354.1	-14473.5	-16326.7	12001.1	-32587.6	57292.8	2828.8	324002	262379	179415	282252	85008.1	280009	290026	282094	229424	149441	-73073.1	6659.41	1163.69	4585.58	4914.99	5627.5	6289.17	160254	366042	257202	386010	386453	301324	53604	128397	89945.5	170697	107699	296623	300112	-4057.92	-3379.03	20617.7	2941.88	11207.5	-1047.91	21908.2	51946.5	86138	101151
29.9	-12781.2	24940.3	29478.7	-12693.4	-14934.6	14055.8	-32234.2	60551.6	4732.05	330045	268227	186009	283386	93904.5	283173	292850	284559	234269	150479	-65205.1	6740.77	1589.53	4644.13	4956.36	5646.56	6294.93	161409	365129	259130	387120	391748	302272	56144.7	131171	94641.1	176412	114569	303267	306876	-2616.09	-1803.33	22804	4663.66	13001.5	543.229	24396.6	54445.4	90057.1	104448
30	-8192.04	29723.1	30590.1	-10980.7	-13477.9	16250.7	-31826.7	64007.6	6755.97	335676	273823	192407	284285	102788	286085	295375	286794	238802	151380	-57305	6837.46	2029	4690.35	4991.95	5676.3	6308.13	162420	363759	260783	387921	396578	302998	58676	133772	99189.5	181918	121677	309537	313056	-1037.17	-189.774	24826.1	6435.28	14616.7	2101.34	26670	56762.8	93829.3	107680
30.1	-3825.24	34205.2	31681.3	-9166.34	-11999	18379	-31364.7	67179.6	8708.42	340896	279040	198700	284979	111715	288490	297528	288690	242918	152008	-49053.8	6906.21	2450.89	4742.56	5035.94	5693.37	6321.92	163390	362211	262269	388322	401051	303382	61080.2	136203	103447	187146	128680	315486	318937	276.432	1339.71	26835.1	8171.63	16389.1	3670.16	29209.9	59115.1	97639.1	110772
30.2	369.305	38412.7	32791.3	-7344.81	-10485.6	20563.9	-30863.5	70417.4	10772	345735	283858	204702	285427	120598	290573	299245	290404	246918	152574	-40574	6982.13	2874.51	4797.91	5063.49	5713.9	6329.2	164274	360247	263808	388441	405239	303566	63433.1	138530	107821	192267	135305	321140	324480	1789.89	3047.78	28926.6	9918.98	18128.5	5261.33	31733.8	61301.2	101248	113763
30.3	4400.01	42374.2	33986.4	-5583.08	-8919.25	22697.8	-30402.5	73538.2	12883	350090	288345	210855	285613	129406	292434	300522	291655	250731	152844	-32065.1	7048.69	3308.76	4834.75	5088.84	5734.88	6329.3	165073	358027	264803	388066	408928	303499	65718.5	140700	112109	197151	141875	326609	329768	3065.89	4655.66	30891.9	11550.2	19813.1	6666.93	33986.3	63398.6	104785	116704
30.4	8577.39	46362.3	35125	-3715.8	-7316.33	24840.7	-29922.5	76560.3	14895.1	354015	292423	216410	285594	138118	293877	301577	292697	254211	153135	-23394.5	7115.88	3724.67	4890.19	5111.19	5738.48	6324.21	165718	355530	265617	387415	412270	303226	67935	142735	116303	201834	148199	331520	334777	4514.85	6124.14	32766.9	13189.6	21272.6	8203.33	36193.8	65527.2	108277	119466
30.5	12979	50481.1	36128.6	-1822.26	-5809.13	26958.9	-29322.4	79369.5	16984.1	357544	296201	221801	285251	146751	294967	302173	293180	257400	153193	-14601	7177.88	4145.03	4935.77	5138.46	5746.21	6311.3	166363	352757	266315	386344	415087	302653	70098.6	144614	120319	206224	154392	336396	339500	5937.57	7778.28	34773.3	14763.2	22978.4	9827.48	38509.5	67482.7	111656	122151
30.6	17742.6	54897.2	37243.8	118.917	-4251.37	28941.9	-28795.9	82335.8	18970.7	360664	299677	226934	284666	155247	295871	302646	293433	260465	152935	-5502.9	7245.59	4562.54	4980.03	5162.97	5751.97	6296.98	166894	349622	266607	385000	417472	301886	72197.1	146336	124253	210417	160666	340879	344193	7332.83	9336.44	36657.8	16469.7	24711.9	11382.8	40684.3	69483.7	114929	124697
30.7	22845.8	59684.7	38298	2001.79	-2607.17	30960.7	-28205.3	84957	21010.6	363302	302768	231771	283948	163686	296379	302817	293404	263148	152659	3544.75	7307.14	4989.6	5026.37	5171.16	5747.81	6283.11	167351	346225	266803	383232	419535	300932	74239.9	147961	128007	214368	166718	344984	348196	8731.45	11051.4	38397.6	18100.1	26301.9	12937.1	42916.8	71372.7	118132	127187
30.8	28190.1	64671.7	39220.5	3925.71	-1021.09	33094.2	-27535.3	87547.9	22952.8	365590	305450	236398	282887	172031	296627	302669	292932	265756	152336	12600.3	7359.21	5389.27	5069.64	5182.17	5752.36	6265.58	167705	342612	266303	381050	421167	299649	76147.9	149461	131607	218156	172627	348789	351926	10111.7	12667.2	39977.9	19628.3	28064.1	14399.6	45236.2	73419.7	121249	129530
30.9	33748.7	69785.6	40191	5846.82	655.663	35190.7	-26864.4	90129.5	24888.7	367403	307756	240761	281641	180401	296483	302225	292072	267685	151836	21911.9	7409.78	5787.04	5113.9	5199.29	5763.16	6237.22	167993	338773	266024	378498	422388	298116	77992.3	150800	135074	221719	178206	352199	355584	11436	14350.7	41707.1	21341.5	29574.6	15831.6	47382.8	75415.6	124229	131795
31	39173.5	74804.4	41053.6	7784.58	2221.54	37276.5	-26156.6	92598.4	26919.8	368797	309756	244939	280250	188446	296008	301247	290946	269390	151294	31312.8	7464.16	6189.22	5162.62	5199.05	5744.62	6212.35	168172	334747	265626	375608	423162	296438	79769.7	152010	138393	225014	183715	355607	358623	12631.8	15903.5	43510.8	22925.6	31083.3	17132.4	49498.8	77066.5	127056	133872
31.1	44262.8	79504.4	41893.1	9687.89	3863.96	39193.8	-25429	94967.4	28886.1	369768	311362	248746	278666	196363	295244	300062	289510	270886	150486	40543.5	7514.4	6578.93	5187.06	5199.82	5737.34	6194.27	168249	330510	264919	372294	423487	294524	81456.7	153028	141507	228020	188804	358663	361382	14087.2	17380.7	44955.2	24347.5	32618.8	18588.5	51573.1	78979.9	129839	135938
31.2	48886	83761.7	42644.8	11665.1	5526.18	41139.4	-24685.9	97245.2	30940.7	370405	312638	252322	276906	204107	294181	298543	287718	272181	149533	50139.8	7543.71	6959.94	5221.95	5198.34	5710.07	6174.89	168202	326127	263867	368700	423437	292475	82914.7	153905	144544	230855	193833	361166	363889	15362.4	19009.9	46510.9	25915.3	34255.8	19972.5	53677.9	80554.9	132496	137862
31.3	53065.8	87511	43417.6	13702.3	7224.84	43110.9	-23872.9	99345.7	32878.3	370721	313615	255677	274957	211722	292958	296686	285559	273134	148594	59757	7586.85	7335.28	5244.18	5192.7	5691.16	6140.43	168078	321516	262543	364861	422940	290156	84417.4	154629	147373	233449	198426	363668	366078	16761.6	20594.3	48255.9	27342.2	35766.7	21339.2	55629.5	82204.3	135111	139632
31.4	57004.8	90941.1	44079.4	15718.8	8851.02	44913.1	-23082.1	101280	34828.7	370689	313862	258798	272865	219088	291282	294566	283463	273600	147480	69246.2	7624.22	7699.29	5261.12	5200.05	5668.92	6110.58	167797	316708	261006	360654	421275	287717	85866.6	155177	150110	235695	203260	365534	367874	18158	22177.1	49817	28717.7	37326.6	22643.8	57543	83852.6	137594	141276
31.5	60726.9	94117.2	44764	17688.4	10644.9	46724	-22210.3	103056	36790.6	370244	314193	261230	270505	226221	289231	292361	280929	273933	146276	78867.8	7663.31	8041.02	5283.76	5197.01	5646.69	6079.65	167465	311839	259094	356151	419975	285131	87203	155655	152640	237784	207855	367212	369288	19364.8	23528	51318.6	30216.7	38805	24059.9	59464.7	85514.3	139973	142867
31.6	64700.1	97337.8	45450.5	19745.4	12203.2	48393.7	-21362.1	104726	38755.1	369457	314124	263742	267999	233120	287019	289699	278085	274222	145050	88466.7	7683.61	8379.92	5305.35	5187.37	5629.31	6052.05	167028	306728	256967	351454	418226	282329	88442.8	155927	155006	239582	212235	368700	370562	20663.5	25051	52836.1	31536.7	40073.7	25351.9	61441.7	86801.1	142331	144374
31.7	68943.7	100801	46212.5	21723.9	13903.1	50137.8	-20469.5	106412	40657.6	368318	313760	265970	265308	239843	284516	286683	274880	273923	143754	98116.9	7722.98	8709.21	5325.09	5181.46	5608.52	6014.74	166487	301418	254998	346486	416226	279321	89586.9	156011	157245	241205	216503	369800	371492	21779.6	26432.3	54447.6	32820.9	41375	26707.7	63341.7	88118.6	144483	145759
31.8	73609	104504	46999.3	23741	15610.9	51762.6	-19533.9	107953	42398	366914	313027	267965	262545	246249	281726	283617	271424	273413	142326	107748	7754.45	9024.85	5338.27	5180.08	5582.39	5970.29	165831	296087	252736	341262	413877	276072	90699.5	156025	159304	242646	220269	370479	372149	23155.7	27900.9	55819.2	33947.1	42904.6	28003.9	65281.5	89236	146523	146926
31.9	78499.4	108553	47713.1	25582.9	17286.4	53396.1	-18566.8	109374	44241.2	365611	312050	269649	259589	252376	278587	279984	267723	272705	140893	117644	7777.12	9342.74	5351.01	5165.32	5545.82	5940.85	165080	290738	250129	335823	411215	272610	91687.8	155860	161218	243812	224166	370915	372291	24306.8	29314.4	57276.2	35259.3	43952.6	29207.4	66926.8	90184.6	148456	148060
32	83802.9	112886	48270.3	27542.1	19066.4	55113.8	-17453.5	110628	46082.7	363454	310760	271022	256576	258343	275309	276228	263832	271689	139337	127268	7792.98	9642.51	5362.84	5162.44	5510.85	5900.75	164152	285196	247323	330195	408132	268974	92592.3	155673	163027	244695	227911	370788	372458	25538.4	30626.5	58661.7	36433.2	45172	30363	68651	91294.1	150313	148986
32.1	89189.7	117389	48769.8	29460.7	20805.2	56680.8	-16383.1	111738	47793.4	361012	309251	272154	253443	264033	271548	272322	259883	270208	137620	136858	7815.85	9916.4	5372.93	5142.64	5483.84	5853.01	163176	279585	244257	324411	404715	265061	93502.4	155268	164628	245366	231386	370468	372091	26863.1	31973.3	59906.9	37707.5	46485.5	31569.5	70351.6	92396.2	151993	149827
32.2	94323.7	121680	49155.4	31501.5	22405.8	58151.1	-15287	112743	49639.9	358347	307317	273009	250218	269482	267738	268077	255648	268515	136173	146440	7835.92	10190.2	5380.9	5117.13	5452.13	5806.17	161982	273943	240712	318425	400887	261201	94253.1	154761	166111	245871	234486	369895	371142	27854.5	33263.8	61112.9	38952.2	47475.9	32836	72024.1	93405.8	153559	150543
32.3	99046.1	125552	49592.9	33388	24164.3	59561.4	-14167.9	113472	51366.1	355421	305120	273587	246818	274702	263715	263389	251243	266783	134465	155953	7836.99	10447	5380.03	5096.1	5408.1	5756.38	160782	268244	237221	312280	396880	257062	94886.8	154118	167442	246113	237601	368740	369993	28936.3	34404.1	62537.9	40035.3	48738.2	34035.7	73467	94275	155028	151147
32.4	103208	128890	49976.8	35273.7	26008.2	61108.6	-13089.7	114061	52952.9	352230	302731	273918	243348	279702	259408	258510	246837	264778	132723	165352	7854.82	10698.7	5381.44	5068.03	5367.57	5702.15	159405	262357	233698	305952	392513	252802	95428.3	153363	168618	246187	240156	367197	368622	30038.8	35686.5	63629.3	41203.6	49825.7	35171.5	74825.8	95175.3	156307	151602
32.5	106911	131681	50243	37214.5	27601.4	62500.3	-12019.4	114694	54456.7	348866	300154	273985	239870	284545	254839	253288	241982	262546	131110	174447	7858.95	10933.2	5377.75	5052.37	5322.72	5652.6	157950	256375	229847	299479	387788	248401	95994.3	152496	169648	246026	242563	365522	367062	31089.6	36969.9	64568	42381.8	50954.4	36272.6	76344.6	95948.3	157550	151914
32.6	110206	134074	50534	39160.2	29214.9	63948.4	-10927.8	115188	55981.8	345206	297300	273759	236324	289142	250048	248353	236766	259951	129334	183444	7860.48	11159.6	5365.85	5033.93	5281.91	5599.02	156469	250825	225742	292870	382943	243904	96407.7	151503	170585	245737	244956	363479	365463	32116.4	38149.7	65702	43450.1	51984.7	37391.6	77721.1	96658.1	158677	152142
32.7	113192	136053	50893.6	40980.7	30805.2	65372.4	-9693.9	115728	57465.8	341303	294138	273374	232830	293484	245020	242860	231541	257056	127542	192568	7853.1	11374	5366.97	4998.56	5249.01	5533.62	154784	244813	221649	286140	377833	239189	96755.8	150376	171337	245187	247021	361471	362885	32995.7	39315.4	66696	44422	53009.5	38385.5	78973.8	97089.3	159657	152271
32.8	116115	137989	51037.9	42802.2	32503	66612.3	-8497.31	116015	58970.1	337282	290830	272647	229281	297624	240080	237466	226301	253872	125578	201344	7841.17	11579.3	5373.98	4976.09	5196.81	5473.33	153025	238794	217483	279337	372507	234448	97001.2	149186	171944	244390	249137	358908	360462	33949.3	40390.3	67659.4	45315.6	53874.3	39209.1	80217.1	97421.1	160610	152249
32.9	119403	140037	51301.1	44544.9	34143	67850.9	-7184.13	116127	60282	333052	287332	271734	225665	301502	234753	231895	220868	250431	123751	209962	7830.56	11759.3	5373.92	4945.29	5139.52	5418.71	151214	232774	213084	272531	366911	229534	97190.4	147852	172395	243502	250881	356052	357637	34911.3	41469.9	68416.6	46247	54819.9	40016.9	81370.4	97707	161381	152201
33	123026	142351	51542.4	46356.8	35752.3	68978.3	-5944.15	115886	61553	328646	283593	270562	221982	305127	229145	226128	215261	246924	121847	218670	7807.63	11910	5365.7	4911.23	5084.86	5350.93	149302	226726	208518	265604	361066	224459	97256.3	146455	172695	242419	252252	353083	354520	35805.4	42567.2	69144.7	47017.1	55699.5	41002.8	82497.9	98143.5	162026	151994
33.1	126998	145067	51683.6	48100.2	37212.7	70032	-4759.76	115770	62789.4	324060	279732	269175	218276	308439	223666	220420	209462	243484	119889	226875	7799.83	12082.6	5347.91	4851.72	5029.31	5283.99	147355	220506	203932	258536	354972	219381	97327.5	145004	172887	241174	253322	349661	351169	36820.2	43731.4	69956.5	47705.9	56605.5	41888.3	83404.4	98349.7	162503	151691
33.2	130943	148021	51770.2	49938.2	38553.9	71030.2	-3458.03	115442	63909.3	319297	275678	267602	214466	311481	217909	214301	203606	239538	117996	234894	7783.89	12225.3	5339.11	4809.15	4968.58	5209.11	145187	214354	199003	251331	348582	214117	97261.6	143413	172916	239656	254332	346099	347618	37575	44762.2	70605.4	48374.5	57428.9	42805.7	84283.6	98485.5	162889	151216
33.3	135276	151162	51713.9	51629.1	39972.6	72044.6	-2076.32	115066	64978.5	314353	271392	265419	210647	314206	212038	208125	197566	235395	116101	242975	7766.62	12340.4	5309.92	4761.72	4907.95	5132.53	143037	208155	194120	244082	341982	208771	97151	141753	172739	237939	255210	342158	343880	38549.6	45767.5	71348.8	49144.3	58168.8	43746.8	85163.3	98685.4	163196	150720
33.4	139342	154025	51678.4	53302	41407.5	72828.4	-729.366	114526	66005.8	309393	267082	263410	206725	316656	206320	201877	191523	231036	114078	250782	7742.28	12458.4	5285.86	4721.98	4853.04	5061.98	140773	201881	189067	236765	335175	203384	96967.5	139957	172488	235648	255828	338226	339770	39293.2	46753.7	71997.4	49888.1	58920.3	44568.9	86253	98731.4	163402	150133
33.5	143013	156440	51690.8	54911.7	42883.9	73568.1	556.812	113975	66953.6	304267	262570	261139	202814	318769	200329	195557	185252	226595	111964	258449	7717.37	12557.1	5257.53	4672.73	4787.84	4991.12	138378	195692	183629	229385	328117	197912	96625.6	138100	172082	233668	256279	334008	335231	39946.1	47609.5	72550.8	50571.3	59495.5	45310.1	86991.5	98704.7	163451	149423
33.6	146051	158318	51470.6	56468.2	44311.5	74359.7	1902.39	113216	67879.2	299016	257920	258628	198843	320533	194177	189087	179081	221892	109878	265784	7673.16	12649.7	5227.65	4622.55	4718.03	4918.95	135909	189491	178129	221781	321001	192262	96256.2	136142	171487	231513	256565	329261	330171	40694.7	48509.4	73183.9	51153.4	60071.3	45938.5	87725.2	98573.2	163298	148565
33.7	148539	159645	51294.3	58022.3	45477.2	75163.8	3227.36	112477	68712.4	293598	253068	256011	194690	321964	188013	182628	172845	217103	107907	273042	7633.45	12718.4	5196.1	4576.73	4654.29	4838.91	133312	183268	172554	214253	313574	186600	95810.5	134101	170841	229200	256526	324166	324942	41327.6	49263.4	73753.6	51883.7	60591.1	46625.8	88453.2	98229.6	163184	147592
33.8	150558	160444	51195.5	59445.8	46841.6	75854.3	4615	111670	69511.7	288076	248179	253204	190572	323028	181653	176028	166566	212036	105781	279955	7603.05	12785.1	5155.2	4524.62	4579.98	4768.33	130651	177065	167442	206647	305998	180891	95341.3	131933	170084	226593	255919	318971	319617	42021.9	50260.3	74163.6	52530.1	61188.6	47188.4	88905.7	98052.1	162825	146555
33.9	152213	160882	50992.8	60752	48025.8	76439.3	6054.21	110693	70223.1	282524	243202	250250	186340	323798	175371	169322	160416	207008	103748	286660	7558.21	12843.3	5117.07	4467.04	4497.18	4689.02	127878	170802	161856	198992	298222	175182	94785.6	129668	169145	223910	255540	313515	313892	42685	51008.7	74521.2	52864.2	61757.6	47658.4	89304.7	97795.9	162417	145379
34	153865	161306	50761.2	62089.9	49259.6	76925.4	7431.31	109666	70740.8	276888	238117	247007	182095	324334	168999	162745	154110	201677	101638	292924	7508.21	12871.5	5073.12	4416.76	4427.22	4608.17	125006	164625	155976	191344	290388	169786	94136.3	127309	168057	221120	254800	307711	308329	43299.3	51816.7	74787.9	53224.9	62181.5	48286.4	89708.7	97551.2	161836	144148
34.1	155666	161883	50437.9	63467.2	50389.7	77414.3	8856.9	108570	71352.5	271222	232982	243681	177848	324530	162807	156183	147987	196571	99634.7	299135	7444.38	12900.4	5033.68	4347.23	4353.87	4515.13	122061	158427	150119	183654	282337	163876	93429.9	124909	166908	218150	254079	301893	302536	43765.2	52669.8	75133.1	53661.8	62668.7	48935.7	90086.7	97053.1	161145	142726
34.2	157891	162675	50200.6	64758.3	51507.8	77802.1	10223.7	107373	71690.7	265396	227768	240114	173523	324449	156490	149593	141743	191068	97563.5	304899	7420.28	12918.2	4989.04	4283.42	4289.26	4426.72	119096	152265	144403	175978	274138	157836	92615	122454	165857	215045	252928	296102	296474	44242.8	53242.6	75395.8	54050.4	62937.9	49505.9	90227.9	96512.6	160399	141237
34.3	160503	163882	49796.9	65845.5	52587	78095	11665	106113	72206.5	259479	222528	236410	169173	324025	149958	143028	135485	185574	95415.9	310201	7361.34	12933.5	4938.06	4236.36	4210.38	4337.47	116065	146129	138439	168244	265970	151768	91773.5	119898	164449	211712	251710	289572	289841	44716.2	53624.9	75501	54496.2	63329.4	49871.2	90350.4	95804.2	159466	139628
34.4	163343	165283	49458.7	67011.9	53716.5	78355.3	13061.5	104795	72542.8	253500	217172	232575	164846	323366	143516	136496	129086	180143	93410.4	315752	7314.65	12921.7	4886.18	4168.98	4136.01	4247.72	112967	140097	132507	160623	258363	145683	90861.5	117278	162803	208367	250413	283159	283112	45039.7	54204.3	75672	54782.6	63591.9	50348.3	90456.7	94969.5	158462	137913
34.5	166275	166772	49060.6	68167.8	54636.2	78564.8	14441.1	103408	72768.7	247560	211655	228704	160564	322410	137113	129832	122832	174535	91395.7	320496	7237.87	12916.5	4833.51	4100.24	4057.49	4152.53	109752	133960	126460	152942	249956	139486	89900.5	114548	161101	204803	248900	276419	276548	45283.1	54758.5	75759.1	55041.5	63617.8	50743.1	90437.7	94257.9	157385	136134
34.6	168765	168007	48644.2	69183	55707.2	78828	15808.9	102021	72893.6	241528	206279	224585	156015	321178	130742	123229	116672	168657	89432.4	324982	7185.63	12904.2	4768.24	4029.94	3978.26	4055.21	106449	127870	120386	145177	241487	133326	88916.4	111766	159311	201194	247223	269178	269849	45576.5	55326.2	75883	55312.6	63973.3	51099.5	90407	93493.4	156138	134295
34.7	170749	168830	48145	70147.2	56745.3	78799.9	17215.9	100486	72995.5	235487	200823	220375	151695	319675	124402	116706	110578	162873	87585.3	329289	7111.67	12877.6	4704.76	3963.34	3890.36	3970.22	103075	121904	113914	137493	232890	127155	87855.4	109031	157420	197377	245132	261830	262308	46047.4	55788.4	75939	55608.6	64244.9	51360.3	90267.7	92610.7	154828	132360
34.8	172110	169050	47466.6	71036.4	57613.2	78834.2	18668.2	98735.7	73049.7	229348	195285	216139	147249	318015	117972	109947	104426	157038	85559.6	333148	7039.18	12835.1	4649.43	3885.07	3801.97	3878.12	99658.7	115866	107666	129843	224122	120952	86700.5	106191	155379	193358	242768	254309	255052	46407.9	56320	75949.2	55970.7	64287	51648.9	89976.8	91728.5	153438	130362
34.9	172982	168794	46737.2	71970	58475.4	78810.8	20084.5	97050.8	72951	222810	189761	211817	142908	316174	111581	103498	98416	151276	83455.3	336470	6960.45	12788.2	4583.57	3817.94	3716.87	3775.88	96156.6	109919	101453	122151	215257	114762	85483.1	103335	153214	189328	240142	246820	247540	46874	56705	75693.8	56061.3	64543	51935.6	89816.5	90926.9	151922	128237
35	173225	167965	46048.6	72884.3	59145.6	78717.1	21384.7	95418.8	72816	216681	184221	207391	138599	314049	105194	96953	92349.2	145387	81489.6	339516	6877.94	12722.1	4522.72	3731.78	3629.23	3674.7	92649.2	104030	95124.1	114127	206461	108520	84210.4	100318	150968	185232	237449	239216	239828	46984.1	57167.1	75422.4	56218.1	64487.1	52218.7	89691.2	89781	150295	126111
35.1	173282	166788	45434.9	73743.6	59909.4	78633.4	22681.9	93698.6	72599.9	210597	178599	202848	134242	311788	98955	90711.6	86446.8	139569	79570.1	342149	6791.11	12667.6	4455.93	3663.2	3539.43	3583.2	89032.3	98120.5	88942	106460	197600	102444	82813.7	97277.7	148625	180990	234648	231136	231884	47071.9	57563.4	75274.4	56196.9	64483.5	52406.7	89406.6	88759.6	148568	123803
35.2	173489	165705	44836.7	74348.1	60726.2	78440.6	24057.4	92069.4	72295.4	204484	173065	198235	129904	309271	92626.3	84594.5	80531.7	133759	77502.9	344372	6691.18	12585.3	4385.91	3587.8	3448.88	3482.56	85392.7	92304.1	82867.6	98847.8	188697	96191.4	81402.5	94203.4	146188	176633	231791	223023	223934	47188.5	57773.3	74961.7	56280.7	64572.7	52402.9	88933.6	87454.6	146774	121477
35.3	173886	164802	44042.7	74952.4	61343.4	78078.8	25439.6	90442.1	71941.7	198333	167520	193521	125585	306472	86522.9	78291.3	74690.7	127753	75664.6	346238	6607.08	12510.3	4316.23	3505.67	3364.95	3385.19	81677.6	86515.2	76766	91230.9	179740	89993.2	79982.3	91068.5	143607	172173	228578	215029	215967	47348.1	58110.1	74665.2	56290.5	64548.6	52647.1	88565	86275.9	144893	119174
35.4	174687	164230	43285.7	75464.9	61908	77633.6	26842	88676.3	71641.1	192170	161925	188765	121189	303437	80448.1	72438.3	68808.7	121734	73683.6	347723	6523.14	12393.2	4249.26	3428.02	3271.01	3284.22	77930.2	80785	70496.3	83688.4	170850	83925.2	78477.1	87922.7	140966	167597	225546	207028	207738	47353.4	58436.7	74318	56332.3	64478.9	52842.2	88110.7	84766.6	142921	116978
35.5	175820	163927	42548.5	76022.8	62459.9	77203.8	28214.8	86884.9	71296.3	185995	156369	183936	116749	300054	74427.7	66402.5	63031.9	115845	71583	348999	6431.62	12292.7	4187.04	3337.26	3179.66	3184.58	74168.4	75169.7	64339.6	76243.4	162037	77811.9	76909.4	84684.5	138263	162954	222474	198887	199318	47474.1	58663.7	74035.6	56268.1	64370.3	52777.2	87596	83392	140878	114442
35.6	177204	163924	41688.4	76401.9	63047.3	76609	29636.9	85033.5	70839.3	179887	150793	179093	112246	296416	68645.3	60458.6	57528.7	109928	69653.2	350097	6334.35	12181.9	4114.85	3253.99	3077.18	3099.04	70336.7	69148.7	58186.4	68812.4	153075	71739.6	75308.8	81460.8	135405	158155	218657	190273	190860	47578	58680.2	73434.1	56176.7	64252.6	52710.6	86902	81847.5	138639	111893
35.7	178491	163934	40828.1	76794.7	63518.9	76064.3	30914.7	83064	70289.4	173785	145333	174163	107684	292598	62836.2	54809.1	52031	104056	67583	350740	6240.72	12044.1	4024.88	3176.18	2976.4	2998.78	66513.6	63666.3	52044.4	61418.9	144221	65732.8	73663.5	78233	132445	153359	214743	181694	182516	47543.5	58693.4	72939.5	56135.2	64080.1	52813.5	86153.8	80414.3	136454	109275
35.8	179416	163295	39999.2	76978.2	63959	75391.1	32227.7	81076.5	69663.6	167749	139796	169213	103089	288506	57362.6	49013.8	46702	98363.9	65665.4	351074	6142.72	11917.6	3936.46	3096.84	2887.38	2900.85	62628.4	58207.8	45555.4	54100.8	135319	59698.2	71966	74878.2	129401	148483	210785	173074	173740	47538.9	58795.7	72334.4	56170.1	63832.1	52769	85305.3	79097.8	134050	106563
35.9	179708	162563	39098	77284	64298	74666.2	33374.3	79069.1	69091.9	161657	134269	164280	98486.6	284223	51784.2	43557.2	41361.7	92691.9	63591.3	350959	6035.15	11798.8	3841.74	3014.49	2800.71	2795.84	58745.7	52827.8	39311	46808.9	126323	53707.2	70223.3	71543.7	126296	143528	206801	164509	165031	47345.4	58750.9	71608.2	55869.3	63419.2	52787.4	84335.9	77566	131672	103786
36	179382	161275	38082.6	77355.6	64543.7	73915.8	34581.9	77207.6	68362.4	155595	128825	159271	93902.1	279739	46309.5	38084.3	36057.8	87003	61524.7	350461	5944.66	11665.5	3749.94	2929.49	2701.72	2689.21	54828.1	47514.9	33104.8	39607	117475	47833.3	68422.5	68197.4	123129	138505	202901	155546	156173	47302.9	58710.3	71101.8	55830	63172.5	52757.9	83417.8	75831.6	129198	100951
36.1	178527	159367	37165	77439.3	64994	73156.7	35905.5	75301.5	67694.8	149583	123377	154203	89219.1	275033	41005.6	32537.9	31024.5	81240.5	59537.6	349818	5830.35	11506.1	3660.78	2854.19	2608.13	2577.41	50801.8	42361.9	26998.9	32409.1	108581	41960.3	66573.3	64800.8	119868	133388	198646	146618	147115	47041.9	58562	70431.6	55623.2	62811.2	52632.8	82300.6	74100.2	126636	98097.7
36.2	177464	157078	36155.4	77332.5	65268.6	72261.2	37048.1	73447.5	66940.1	143589	118018	149096	84614.3	270175	35762.9	27316.2	25967.1	75654.6	57505.1	348588	5718.18	11352	3567.17	2767.53	2519.19	2478.47	46876.6	37194.1	20873	25311.9	99765.7	36160.6	64720.6	61385.8	116529	128225	194505	137668	138255	46923	58426	69677.8	55393.5	62248.8	52425.9	81298.5	72450.5	124085	95184.8
36.3	175899	154424	35158.2	77440.5	65413.9	71146.6	38136.3	71444.4	66162.8	137674	112682	144078	79916.5	265189	30542.3	22260.3	20958.7	70080.7	55514.4	346787	5606.6	11194.9	3485.44	2679.09	2422.73	2378.91	42814.4	32115	15094.9	18232.6	90993.8	30328.5	62779.8	57980.3	113185	122953	189970	128788	129204	46690.1	58264.5	68851.2	55191.4	61804.6	52235.9	80177.5	70682.9	121394	92181.1
36.4	174372	151833	34084.8	77369.3	65452.1	70222.4	39146.4	69514.5	65258.2	131697	107394	138988	75325.1	260038	25269.9	17325.6	16174.8	64722.2	53522	344773	5495.68	11043.9	3394.32	2586.85	2327.74	2273.23	38749.5	27191.8	8989.22	11306.5	82355.4	24548.3	60856.1	54592.9	109728	118101	185223	119629	120339	46563.4	58143.6	68035.1	54902.3	61417.1	52029.9	79025.1	69002.4	118676	89151.3
36.5	173198	149557	33055.6	77150.8	65534.4	69308.3	40243.9	67469	64409.8	125777	102148	133962	70733	254736	20221.9	12558.5	11596.7	59397.7	51545.9	342251	5383.56	10875.5	3303.18	2496.3	2234.57	2171.57	34646	22281.3	3462.54	4418.8	73820	18892.2	58933.7	51173.6	106236	112738	180410	110501	111163	46515.8	57933.4	67190.2	54529.1	61025.9	51843.9	77804.2	67249.4	115903	86055.9
36.6	172460	147617	32024.6	76810.4	65517	68230.6	41279.9	65520.2	63430.7	119904	96957.2	128941	66086.3	249363	15301.9	7808.78	6982.93	54132.1	49717	339445	5268.19	10697.2	3207.75	2411.32	2147.65	2064.95	30492.1	17529.1	-2250.36	-2307.95	65292.5	13314.6	56916.9	47746.2	102749	107363	175615	101291	102328	46201.7	57720	66261.9	54128.6	60549.6	51787.4	76604.5	65335.8	113085	83021.8
36.7	172037	146026	30934.8	76462.7	65572.1	67096.1	42286.2	63456.6	62432.6	114132	91841.2	123895	61521.3	243872	10553.8	3076.94	2508.69	48816.4	47588.4	336390	5144.48	10513.5	3109.68	2320.85	2050.1	1957.28	26392.9	12926.7	-7770.52	-8964.32	56881.2	7722.24	54888	44286.9	99112.1	101958	170697	92121.8	93457.4	45888	57434.3	65228.1	53665	59993	51541.9	75267.5	63424.6	110111	79908.9
36.8	171820	144721	29721.3	76100.3	65509.5	65919.2	43287.9	61473.9	61570.1	108421	86768.2	118828	56991	238275	5784.67	-1369.2	-1723.63	43654.6	45627.5	333190	5021.38	10339.9	3020.9	2230.71	1958.5	1843.91	22286.8	8341.96	-13504.7	-15417.8	48661.1	2214.96	52779.3	40872.6	95428	96659.4	166094	82933.1	84486	45682.8	56897.3	64273.1	53223.7	59385.5	51310.2	74033.3	61408.9	107172	76735.7
36.9	171528	143398	28598.5	75618.1	65295.1	64647.4	44220.9	59391.6	60588.5	102738	81683.7	113771	52474.8	232562	1027.31	-5767.04	-5890.54	38771.1	43564.2	329472	4903.18	10143	2915.23	2137.33	1858.72	1738.08	18224.1	3926.65	-19372.6	-21842.2	40553.6	-3242.72	50696.3	37442.8	91747.4	91218	160757	73853.2	75543.9	45309.4	56491.1	63231.6	52851.1	58610.4	51226.3	72741.7	59430.1	104148	73502
37	170799	141747	27467.5	75130.7	65149.1	63407.6	45134.1	57364	59606	97119.6	76713.6	108805	47975.1	226724	-3385.23	-10033.4	-9885.68	33922	41539.6	325445	4774.86	9960.44	2815.46	2047.07	1764.27	1639.86	14193.1	-393.235	-25047	-28188	32457.8	-8930.2	48595.2	34061.3	88041.2	85735.8	155617	64796.3	66443	45096.8	56152	62114	52349.2	58021.1	50975.7	71399.8	57447.8	101165	70278.4
37.1	169581	139593	26408.7	74479.6	64958.1	62070.4	46014.1	55543.3	58668.9	91615.3	71774.4	103892	43442.1	220834	-7931.19	-14332.5	-13929.9	29054.2	39591.3	321056	4656.57	9764.47	2716.78	1969.43	1662.55	1542.09	10036	-4591.24	-30583	-34424.4	24513.1	-14224.5	46472.2	30669.1	84246.6	80273.6	150122	55551.6	57303.6	44775.7	55663.5	61105.4	51992.3	57334.4	50522.1	70011.4	55322.2	98174.2	67039.4
37.2	167711	136970	25235.2	73723	64742.1	60689.8	46854.5	53672.1	57730.1	86150.4	66956.1	99057.7	38980.5	214882	-12276.9	-18431.1	-17745	24477.3	37772.2	316630	4522.8	9564.27	2617.49	1883.02	1571.07	1435.21	5959.05	-8709.92	-36148.5	-40592.4	16610.4	-19347.5	44345.7	27280.6	80197.4	74730.4	144916	46148.1	48172.8	44437.7	55287.7	59998.2	51498.3	56585.5	50137	68579.3	53355.6	95005	63751
37.3	165336	133829	24173.3	73050.4	64394.6	59249.7	47454.3	51788.5	56543.1	80798	62133.1	94181.9	34530	208902	-16387.9	-22448.2	-21337	19952.6	35901.2	312001	4388.67	9356.31	2519.14	1791.32	1478.42	1329.17	1844.49	-12671.4	-41371.1	-46665.1	8782.18	-24380.7	42166.7	23926.1	76379	69265.7	139359	37426	39459.5	43988.4	54931.3	58828	51017.8	55770.4	49761.2	67106.4	51434.3	91892.2	60485.8
37.4	162471	130293	23032.2	72194.8	64011.2	57721.7	48285.8	49915.2	55463.9	75467.1	57418.6	89335	30112.4	202857	-20393.7	-26260.7	-24901.6	15400.9	33964.5	306706	4247.08	9149.21	2426.14	1700.86	1387.29	1232.2	-2221.34	-16613.8	-46554.7	-52731.3	1047.28	-29412.8	39992	20549.4	72632.7	63787.7	133732	28308.5	30758.9	43643.7	54257.6	57646.6	50489.3	55019.2	49288.5	65668.8	49432.4	88692.3	57234.4
37.5	159338	126492	21830	71322.9	63597.7	56158.1	48962.2	48046.7	54307.4	70189.8	52775.1	84488	25648.1	196743	-24094.4	-30023.4	-28371.1	10849.2	32097.5	301317	4131.15	8930	2322.85	1610.88	1298.99	1130.64	-6276.71	-20455.7	-51393.5	-58606.4	-6581.37	-34324.2	37807.2	17212.3	68801.2	58283.4	128058	19361.9	21931.2	43391.2	53844	56440.3	50014.2	54250	48837.1	64246.3	47273.4	85443.8	53947.2
37.6	156401	122789	20581	70449.8	63073.3	54686.8	49709.4	46041.5	53226.8	65013.2	48148.5	79747.4	21467.7	190615	-27947.2	-33596.5	-31838.1	6518.13	30229	295712	3986.26	8714.2	2224.28	1519.28	1202.43	1030.7	-10298.9	-24126.8	-56356.4	-64421.3	-14114.4	-39159.5	35572.5	13942.5	64962.3	52777.2	122339	10569.3	13064	42962.2	53186.5	55176.7	49487.6	53392.5	48358.3	62666.1	45100.7	82128.5	50614.2
37.7	153713	119335	19361.6	69526.4	62470.5	53256.8	50341.3	43990.1	51977.6	59923.3	43644.5	75047.7	17104.9	184430	-31491.8	-36961.6	-35199.5	2331.18	28222.5	289678	3849.58	8486.29	2125.54	1431.28	1114.65	925.629	-14273.1	-27659.3	-60916	-70067	-21515.4	-43887.1	33355.8	10880.1	61076.3	47331.2	116629	2057.85	4723.19	42449.6	52415.9	53738.8	48840.3	52432.2	47908.1	61164.5	43047.5	78786.5	47284.2
37.8	151458	116253	18107.5	68486.2	61907.8	51780.9	50825.5	42311.9	50758.2	54908.6	39219.9	70388.8	12766.9	178096	-35107.7	-40161.5	-38278.2	-1607.34	26401.8	283739	3717.82	8266.34	2013.74	1343.45	1024.42	826.055	-18279.3	-31041.4	-65510.8	-75575.7	-28794.1	-48516.2	31131.9	7596.98	57200.8	41912	111334	-6597.19	-4300.65	41891.6	51729.9	52388.7	48098.7	51316.4	47385.1	59495.7	41005.9	75420	43948.4
37.9	149513	113439	16926.7	67353.6	61284.9	50063.1	51332.9	40474.7	49634.4	49927.5	34852.7	65714.2	8371.95	171691	-38371.3	-43293.3	-41251.7	-5608.89	24578.6	277463	3592.18	8029.21	1912.16	1254.75	936.401	730.999	-22257.1	-34387.3	-69930.5	-81042.3	-35875.4	-52953.9	28938.7	4348.71	53296.8	36463.1	105840	-15214.7	-12824.1	41300.2	51106.9	51086.4	47509.9	50382.3	46980.3	57661.4	38750.8	72094.6	40651.4
38	147758	110908	15631	66138.6	60752.7	48468.3	51839.5	38533.7	48377.1	45040.4	30539.5	61169.5	3921.66	165227	-41596	-46259.4	-44192.5	-9505.97	22794.4	271151	3459.92	7802.29	1805.82	1164.13	840.417	638.169	-26147.5	-37608.5	-74306.2	-86029.8	-42751.3	-57344.9	26732.6	1220.61	49436.8	31062.6	100055	-23808.7	-21325	40778.5	50368.7	49886.3	46812.9	49486.2	46384.9	55651.7	36701.3	68737.5	37298.2
38.1	145805	108342	14355	64822.4	59938.1	46735.7	52396.8	36685.6	47136	40219.6	26368.2	56701.9	-497.012	158662	-44676.4	-49171.7	-47051.7	-13384.5	21093.8	264515	3329.06	7559.29	1693.84	1066.28	744.875	533.332	-30031.2	-40692.8	-78621.2	-91161.9	-49603.9	-61705.6	24552.4	-1852.35	45545.7	25727.1	94238.2	-32091.5	-29582.3	40232.6	49564.5	48365.9	46189.6	48357.6	45827.1	53898.8	34562.5	65283.4	34035
38.2	143450	105435	13053.7	63570.4	59140.8	45077.3	52809.1	34773.9	45903.4	35482.9	22285.8	52255	-5002.19	152052	-47516.5	-52097.4	-49715.5	-17067.7	19395.3	257825	3199.32	7322.06	1592.64	982.385	645.145	438.939	-33888.8	-43639	-82893.7	-96215	-56264.7	-65918.7	22368.5	-4894.16	41605.9	20379.9	88356.9	-40410.2	-37532	39639.4	48761.9	47116.4	45395.3	47359.9	45310.1	52051.4	32362.6	61891.4	30733.7
38.3	140682	102161	11897	62328.7	58267.7	43515.3	53170	32970.5	44703.1	30862	18217.9	47911.5	-9464.86	145432	-50421.6	-54682.1	-52198	-20534.8	17512.1	251048	3068.55	7059.01	1490.54	893.976	548.467	337.61	-37719.6	-46587.5	-86977.1	-101101	-62733.6	-70025.8	20193	-7938.25	37719.4	15117.7	82591.8	-48571.2	-45729.6	39019.9	48050.8	45759.3	44832.1	46217.8	44555.2	50349.4	30387	58431.5	27395.3
38.4	137337	98502	10678.6	61122	57446	41817.9	53550.4	31245.8	43440	26389.9	14330.2	43593.3	-13875	138783	-53115.1	-57233.3	-54516.6	-23910.2	15773.9	244193	2919.75	6835.61	1378.76	799.456	458.009	237.533	-41629	-49386.8	-90730.8	-105927	-69041	-74104.1	17996.3	-10915.5	33850.6	9934.19	76608.5	-56809.9	-53898.5	38456	47137.5	44328.9	44039.8	45131.9	43906.1	48615.9	28486.1	55027.9	23832.6
38.5	133525	94425.2	9423.23	59564	56642.4	40215.7	53757.9	29463.9	42151.2	22016.3	10444.8	39396.9	-18297.2	132166	-55606.2	-59578.3	-56768.4	-27185.7	14171.9	237143	2776.96	6592.39	1266.05	714.388	375.377	142.802	-45413.2	-52110.5	-94583.6	-110692	-75330	-77990.6	15798.2	-13821	29944.3	4732.56	70713.2	-64951.4	-61859.4	37770.3	46227	42897.7	43538.4	44012.9	43225.5	46582.3	26272.5	51528.5	20583.7
38.6	129209	89889.6	8246.97	58156.1	55583.4	38613.1	53932.7	27644.6	40896.9	17685.4	6696.55	35196.1	-22646.7	125463	-58095.4	-62021.6	-59012.4	-30481.4	12547	229867	2640.65	6339.43	1166.84	617.42	292.525	29.2072	-49215.2	-54693	-98152.6	-115258	-81380.2	-81821	13632	-16759.2	26076.1	-367.502	65082.2	-72660.2	-69638	37122.4	45455.5	41512.9	42822.4	42871.5	42589.1	44754.9	24215	48078.7	17343.9
38.7	124811	85263.2	7052.94	56652	54585.4	36842.5	54143.5	25866.7	39698.5	13464.3	2973.13	31117.1	-27014.3	118742	-60337.8	-64306	-61155.2	-33336.8	10972.2	222433	2496.1	6104.89	1068.88	535.209	207.284	-69.3777	-52983.7	-57211	-101778	-119694	-87366.2	-85546.9	11471.5	-19628	22330.6	-5449.95	59538.5	-80516.9	-77185.1	36536.1	44710.4	40082.7	41991.8	41871.1	41837.2	42851.4	22026.5	44893.4	14077.6
38.8	120621	81095.3	5899.64	55258.1	53518.1	35206.7	54218.3	24095.3	38546.2	9234.07	-642.46	27103.2	-31380.2	112079	-62816.3	-66318.7	-63326.5	-36241.3	9456.5	214842	2344.32	5849.51	961.705	438.197	116.747	-173.592	-56702.4	-59557.9	-105047	-124020	-93132.9	-89175.2	9377.99	-22406.2	18573.6	-10432	53726.5	-88112.4	-84746.4	35897.9	43870.1	38518.1	41102.1	40784.2	41171.2	41073.6	19870.4	41390.7	10900.8
38.9	116763	76850.8	4636.79	53723.6	52486.1	33492.1	54402.7	22487.2	37294.7	5211.85	-4153.42	23112.5	-35724.9	105454	-64892.9	-68417.6	-65283	-39155.5	7928.12	207222	2195.99	5588.79	863.372	344.181	21.9447	-268.902	-60439.8	-61848.1	-108237	-128161	-98643.2	-92656.9	7274.14	-25108.4	14798.6	-15405	47871	-95694.5	-92052.2	35424.4	43106.9	37160.5	40372.2	39686.7	40429.4	39230.8	17613	37891.5	7755.33
39	113261	73013.2	3437.12	52221	51519.5	31747.6	54554	20820.2	36092.7	1242	-7640.59	19237.8	-39993.1	98772.9	-66808.4	-70363	-67040.9	-41950.4	6457.55	199566	2038.69	5328.06	762.724	252.37	-67.373	-362.23	-64141	-64036.8	-111271	-132201	-104014	-96140	5202.66	-27744.5	11142.9	-20318.4	42024.3	-103110	-99302.3	34710.1	42261.4	35554.9	39560.5	38463.2	39560.4	37336.7	15439.2	34407.2	4594.47
39.1	110070	69458.1	2155.46	50701.3	50263.8	30020.7	54621.7	19085.7	34786.4	-2626.21	-11003	15439.3	-44242.3	92186.7	-68700.5	-72142.4	-68767.6	-44512.4	4965.71	191563	1902.1	5072.84	663.784	157.258	-158.017	-455.442	-67767.5	-66207.1	-114262	-136108	-109204	-99432.1	3112.29	-30380.6	7451.44	-25137.9	36292.8	-110261	-106213	34009.4	41338.3	33986.8	38879.5	37237.3	38801.2	35578.9	13459.9	30960.8	1444.55
39.2	106991	66064.8	960.374	49164	49044.9	28345.3	54745.5	17288.8	33655.1	-6363.57	-14286.8	11776.2	-48512.3	85574.7	-70514.8	-73771.5	-70385.1	-47035.3	3466.01	183843	1747.12	4812.65	557.785	65.9992	-248.964	-562.661	-71385.8	-68189.9	-117079	-139871	-114249	-102635	1032.94	-32950.2	3749.92	-29888.9	30622.7	-117275	-113294	33410.2	40282.3	32421.2	38070.3	36114.6	38162.6	33712	11408.5	27474.3	-1653.37
39.3	103878	62736.1	-181.302	47472.4	47877	26719.5	54752.5	15810	32383.2	-10085.1	-17483.4	8125.42	-52734.3	79008.7	-72191	-75275.4	-71779.4	-49367.9	2040.1	176334	1591.57	4555.92	454.749	-20.7073	-337.811	-649.706	-74927.2	-70114.5	-119820	-143474	-119143	-105587	-1006.48	-35493.3	136.603	-34532.2	25121.8	-124285	-120135	32746.1	39188.7	30975.9	37143.4	34973.3	37419.8	31848	9249.22	24025	-4752.01
39.4	100462	59261.5	-1310.05	45750.3	46593.4	25087.1	54785.2	14124.9	31181.7	-13593.1	-20624.2	4557.88	-56988.2	72487.4	-73588.3	-76748.6	-73173	-51753.8	667.086	168525	1440.41	4284.38	348.708	-110.566	-427.958	-745.027	-78407.8	-72007.7	-122302	-147032	-123982	-108499	-3051.72	-37967.5	-3483.42	-39046.1	19844.5	-131005	-126840	32019.2	38073.9	29429.1	36225.6	33619.5	36647.5	29825.3	6994.85	20576.7	-7849.62
39.5	96569.4	55436.4	-2564.8	44187.1	45279.5	23332.6	54699.5	12556.1	29880	-17133.9	-23664.5	1043.03	-61225.4	66016.6	-74924.7	-78118	-74453.1	-54051.2	-778.941	160823	1286.55	4028.65	240.589	-198.394	-511.402	-839.421	-81816.4	-73795.5	-124858	-150385	-128645	-111311	-4998.56	-40146.9	-6965.39	-43466.5	14480.7	-137679	-133307	31208.5	37050	27800.1	35379.6	32335.7	35780.6	27779	4895.6	17174.1	-10815.2
39.6	92208.7	51294.3	-3644.86	42646.9	43975.3	21630.5	54656.4	10988	28701.6	-20535.6	-26632.5	-2385.15	-65402.7	59578.2	-76240.3	-79415.8	-75607	-56075.4	-2325.04	153031	1133.57	3773.23	135.102	-290.877	-602.099	-934.313	-85168.7	-75565.5	-127175	-153663	-133117	-114026	-6942.32	-42468.3	-10432.3	-47820.7	8831.56	-144159	-139647	30525.4	35918.2	26068.6	34593.4	30969.2	34883.3	25753.7	2892.37	13838.6	-13770.4
39.7	87484.4	46752.2	-4799.98	40993.3	42694.9	19834	54560.7	9583.31	27622.7	-23833.5	-29471.9	-5723.31	-69549.6	53164.6	-77478	-80680	-76673.3	-58041.1	-3611.59	145078	987.961	3515.58	32.8202	-377.044	-689.863	-1023.13	-88509.1	-77273.5	-129377	-156848	-137452	-116579	-8860.26	-44712.3	-13819.7	-52109.6	3526.68	-150483	-145999	29802.7	34750.9	24566.6	33669.6	29768.5	34028.9	23754.9	1101.4	10447	-16689.3
39.8	82445.8	41940.2	-5821.4	39339	41236.7	18130.3	54367.9	8158.86	26316.3	-27089.6	-32246.9	-8981.73	-73696.4	46797.1	-78520.7	-81884.1	-77759.2	-60008.7	-4951.31	137262	829.576	3243.4	-73.8578	-462.686	-785.632	-1115.7	-91824.4	-78865	-131422	-159920	-141753	-119009	-10702.4	-46851.9	-17169.1	-56278	-1905.22	-156574	-151946	28979.3	33720.8	23019.2	32672.2	28322.1	33255.3	21583.5	-868.229	7110.45	-19526.6
39.9	77326.6	37086.7	-7026.35	37787.2	39934.2	16516.8	54104.7	6794.15	25169.6	-30268.8	-34902.1	-12179.6	-77764.3	40537.4	-79438.7	-82850.5	-78721.9	-61881.9	-6157.8	129422	665.055	2982.48	-172.388	-554.761	-863.226	-1212.45	-95117.3	-80487.9	-132972	-162804	-145839	-121337	-12542.9	-48949.2	-20511.4	-60399.2	-6936.63	-162417	-157830	28152.9	32695.3	21505.6	31741.9	27128.9	32271.4	19637.6	-2883.51	3779.89	-22299.6
40	72472.7	32315.8	-8191.05	36160.7	38568.2	14839.5	53900.6	5403.94	23890.8	-33327.1	-37538.5	-15266.5	-81858.1	34292.3	-80555	-83811.8	-79673	-63608.6	-7474.91	121699	514.436	2717.48	-277.937	-642.686	-939.673	-1320.3	-98359.5	-81994.6	-134478	-165593	-149745	-123663	-14357.6	-50981.3	-23761.1	-64462.2	-12096.6	-168298	-163620	27323	31477.5	19991.7	30757.6	25867.7	31460.9	17694.2	-4823.52	421.547	-25051.1
40.1	67947.7	27937.4	-9358.29	34565.5	37094.2	13276	53512.6	3831.95	22639.7	-36370.4	-40143.5	-18363.6	-85928	28038.2	-81367	-84539.9	-80434.3	-65262.1	-8872.53	113976	359.012	2446.8	-371.744	-739.07	-1022.36	-1421.49	-101448	-83521.9	-135871	-168192	-153547	-125791	-16143.8	-52938.6	-26960	-68342.4	-17022.2	-173718	-169179	26554.1	30286.5	18192.7	29682	24551.7	30573.5	15658.8	-6884.71	-2897.83	-27730.7
40.2	63767.7	23937.2	-10474.8	33017	35735.8	11699.2	53150.7	2422.57	21487.9	-39304.6	-42631.5	-21328.7	-90073.3	21824.8	-82090.8	-85296.2	-81188.8	-66887.6	-10233.6	106145	191.486	2184.5	-475.049	-832.214	-1111.42	-1523.75	-104585	-84971.5	-137332	-170714	-157032	-127861	-17873.5	-54849	-30076.4	-72067.6	-22031.9	-179002	-174624	25807.2	29103.4	16581.9	28753.6	23231.1	29571.2	13672.2	-8939.61	-6089.04	-30419.9
40.3	59832.6	20216.4	-11744.5	31367.5	34344.1	10148.7	53058.1	1023.94	20238.6	-42083.5	-45047.7	-24238.4	-94147.2	15651.9	-82664.3	-85869.7	-81888.5	-68397.9	-11439.3	98491.5	30.9014	1933.88	-571.218	-925.838	-1200.79	-1614.7	-107661	-86443.8	-138699	-173008	-160423	-129783	-19574.5	-56672.3	-33135.2	-75737.1	-27050.7	-184503	-179862	25070.8	27973.6	14930.9	27724.2	21983.1	28644.4	11896.3	-10917.8	-9377.24	-32985.3
40.4	56126.6	16730.3	-12782.2	29832.7	32958.4	8772.94	52724.2	-310.284	19021.6	-44787.9	-47455.6	-27084.5	-98232.3	9529.78	-83304.3	-86574.7	-82508.8	-69704.2	-12608.4	91009.8	-131.093	1672.82	-682.394	-1012.63	-1287.8	-1716.36	-110677	-87831.1	-139847	-175166	-163600	-131555	-21265.9	-58389.1	-36217	-79320.4	-31869.1	-189532	-185031	24342	26944	13194	26843	20583.2	27728	9939.49	-12826	-12554.4	-35505.4
40.5	52436	13326.6	-13796.9	28316.5	31567.5	7305.09	52400	-1604.28	17823.6	-47492.5	-49710	-29800	-102324	3503.33	-83855.8	-87083.6	-83025.2	-70883.3	-13870.6	83649.9	-306.819	1414.75	-781.887	-1103.44	-1377.08	-1816.69	-113623	-89144	-140920	-177233	-166538	-133273	-22880.1	-60003.5	-39127	-82784.8	-36628.6	-194364	-189786	23548.2	25681.7	11619.8	25694.3	19386	26799.9	7829.33	-14767.9	-15390.9	-38005.7
40.6	48476	9814.43	-14852.5	26707	30168.2	5883.94	52037.1	-2841.48	16610.2	-50175.6	-51896.2	-32431.1	-106411	-2489.97	-84288.3	-87468.5	-83405.9	-72090.4	-15189.4	76213.1	-467.506	1154.78	-885.044	-1190.82	-1461.05	-1917.2	-116534	-90419.7	-141682	-179147	-169413	-134878	-24450.2	-61584.7	-42012.4	-86086.3	-41281	-198937	-194473	22826.9	24439.8	10031.8	24768.2	17881.4	25886.2	5808.73	-16555	-18494.8	-40395
40.7	44267.4	6026.84	-15821.2	25106.8	28823.6	4513.43	51508.4	-4018.65	15543.8	-52752.8	-54043.3	-35008	-110461	-8425.38	-84751.8	-87831.8	-83793.2	-73197.6	-16357.5	69006.7	-623.777	907.86	-989.037	-1284.32	-1551.78	-2016.55	-119387	-91748.8	-142613	-180946	-172143	-136409	-25984.2	-63333.2	-44827.6	-89315.1	-45957.5	-203495	-198940	22090.2	23446.4	8459.92	23941.4	16666.3	25021.7	3575.22	-18361.2	-21531.1	-42759.8
40.8	39683.5	2006.49	-16718.5	23607.1	27373.4	3025.98	51163.5	-5315.34	14497.7	-55229.8	-56085.4	-37613.9	-114454	-14242.4	-84967.7	-88104.3	-84095.3	-74322.6	-17636.6	61518.7	-793.956	648.095	-1082.69	-1374.61	-1640.15	-2120.12	-122193	-93088	-143414	-182655	-174668	-137795	-27478.7	-64761.7	-47542.3	-92466.3	-50590.7	-207709	-203010	21349.6	22217.2	6776.5	22984.7	15427	24120.1	1784.64	-20243.6	-24519.7	-45067
40.9	34706.9	-2340.74	-17651.9	22092.8	25953.6	1732.03	50738.1	-6515.74	13380.8	-57694.6	-58097.9	-40064.7	-118415	-19927.2	-85305.5	-88358.6	-84540.4	-75319.2	-18874.5	54283.5	-973.175	392.108	-1185.19	-1467.58	-1723.32	-2231.97	-124908	-94365.1	-143975	-184189	-177131	-139167	-28919.7	-66070.5	-50136.3	-95444.5	-55041.2	-211869	-207037	20597.9	20922.3	5139.28	22016.3	14134.9	23117.8	-64.2791	-21845.5	-27516.9	-47341.8
41	29498.7	-6872.59	-18543.6	20601.7	24438.3	438.388	50235.4	-7710.63	12311.4	-60071.6	-60049.8	-42479.4	-122384	-25598.5	-85446.7	-88538.3	-84828.2	-76110.6	-20201.6	47148.1	-1144.22	142.688	-1290.63	-1556.82	-1807.46	-2326.13	-127600	-95678.3	-144324	-185663	-179479	-140393	-30339.4	-67375.9	-52708.2	-98386.4	-59475.6	-215646	-210787	19880.2	19762.7	3507.52	20868	12736.2	22240.7	-1884.54	-23703.2	-30525	-49550.8
41.1	24330.2	-11425.9	-19546.5	19110.9	23124	-828.324	49794.1	-8824.85	11368.4	-62438.3	-61974.5	-44781.2	-126318	-31194.3	-85659.8	-88771.8	-84998.3	-76889.4	-21489.6	40227.9	-1315.35	-105.844	-1384.92	-1643.79	-1892.81	-2423.04	-130206	-96927.5	-144585	-187060	-181612	-141469	-31734	-68621.6	-55213.6	-101185	-63642.2	-219295	-214399	19140.3	18546.4	2015.58	19876.7	11539.7	21201.5	-4044.62	-25533	-33406.9	-51685.3
41.2	19364.5	-15834.9	-20470.1	17659.7	21724.8	-2109.29	49198.6	-9961.48	10282.3	-64730.6	-63893.5	-47045.1	-130113	-36689.1	-85806.9	-88883.5	-85229	-77757.3	-22827.6	33308.1	-1487.53	-349.985	-1489.83	-1739.39	-1973.81	-2527.61	-132730	-98222.6	-144610	-188355	-183622	-142528	-33055.8	-69770.2	-57614.6	-103900	-67733.1	-222702	-217978	18399.9	17499.9	503.363	18829.7	10197.3	20306.5	-5999.47	-27060	-36255.1	-53722.6
41.3	14804.2	-19861.6	-21472.2	16172.1	20374.8	-3459.53	48601.4	-11036.7	9324.41	-66965.8	-65659.1	-49248.8	-134009	-42106.8	-85865	-88965.6	-85444.5	-78466	-24066.9	26344.4	-1671.3	-590.634	-1593.27	-1829.83	-2057.86	-2626.34	-135219	-99470.1	-144589	-189492	-185511	-143444	-34356.1	-70837.8	-59933.6	-106478	-71616.8	-225986	-221286	17746.7	16249.9	-1059.64	17805.1	8837.93	19370.7	-7941.91	-29061.5	-39078.1	-55740.4
41.4	10523.7	-23595.8	-22322.3	14677.8	18883	-4671.66	47933.8	-12191.7	8318.71	-69208.4	-67461.7	-51389.9	-137906	-47519.1	-85842.3	-89093.4	-85592.9	-79127.8	-25321.8	19481.2	-1840.49	-842.935	-1697.46	-1920.71	-2140.7	-2728.97	-137545	-100683	-144504	-190547	-187298	-144307	-35560.2	-71856.9	-62164.7	-108963	-75305.2	-229202	-224364	17033	15005.2	-2482.15	16654.8	7606.59	18275.7	-9812.06	-30766.5	-41793.7	-57653.4
41.5	6496.76	-26981.8	-23254.9	13398.7	17518.4	-5920.18	47356.4	-13231.7	7311.02	-71440.4	-69213	-53523.5	-141785	-52801.6	-85847.9	-89059.9	-85687.7	-79824	-26642.8	12799.2	-2013.5	-1087.15	-1800.4	-2010.92	-2232.01	-2835.35	-139920	-101935	-144219	-191430	-188877	-145148	-36741.1	-72789.2	-64284.8	-111306	-79023.1	-232146	-227251	16392.4	13831.3	-4054.19	15342.2	6291.58	17484	-11609	-32389	-44464.6	-59513.1
41.6	2822.76	-30039.2	-24147.1	12069.2	16146.5	-7077.82	46771.6	-14241.2	6266.36	-73656.9	-70884	-55578.8	-145654	-57974.5	-85983.4	-89051.8	-85740.9	-80296.8	-27968.6	6348.07	-2194.38	-1309.06	-1897.71	-2094.64	-2320.62	-2931.22	-142204	-103242	-143804	-192263	-190359	-145813	-37876.4	-73599.6	-66328.6	-113558	-82639.2	-234977	-230217	15548.3	12619.3	-5435.21	14244.6	4907.86	16553.7	-13390.3	-34040.1	-47043.7	-61294.1
41.7	-824.326	-33053.2	-25020.3	10704.3	14683.1	-8168.38	46109.2	-15182.6	5322.57	-75846.9	-72587.7	-57616.2	-149514	-63053.3	-86026.6	-89074.8	-85723.5	-80874.8	-29299.2	-72.0405	-2358.43	-1541.36	-2001.24	-2185.01	-2407.97	-3035.28	-144389	-104605	-143198	-193005	-191678	-146392	-38949.4	-74395.6	-68374.3	-115723	-86406.5	-237633	-232747	14826.1	11320.2	-6890.23	13212.9	3465.28	15582.1	-15162.3	-35574	-49973.6	-62976.6
41.8	-4697.01	-36097.6	-25792.3	9407.04	13258.8	-9273.83	45462.4	-16062.6	4222.48	-78018.4	-74239.8	-59603.8	-153304	-68075.9	-85943	-88988.1	-85696.2	-81385.9	-30672.7	-6249.12	-2522.02	-1772.58	-2105.93	-2267.88	-2495.03	-3135.44	-146532	-105992	-142457	-193664	-192886	-146918	-40002.1	-75078.4	-70254.2	-117726	-89714.8	-240171	-235100	14047	9990.87	-8208.13	12150.2	2309.06	14790.8	-17084.3	-37027.3	-52461.2	-64587.2
41.9	-8779.38	-39302.3	-26526.2	8129.12	11932.3	-10275.1	44705.7	-17036.7	3307.52	-80156.9	-75774.9	-61530.1	-157047	-73036.6	-85926.8	-88976.9	-85775.1	-81743.7	-32079.6	-12408.1	-2695.51	-1995.77	-2206.64	-2357.11	-2573.43	-3243.95	-148545	-107405	-141713	-194227	-193970	-147416	-40959.5	-75697.6	-72103.7	-119570	-92999.2	-242321	-237343	13227.1	8795.17	-9485.6	11102.6	981.466	13746.6	-18956.5	-38452.1	-54917.4	-66117.2
42	-13138.4	-42748.1	-27228	6923.94	10545.8	-11280.2	43958.2	-17975.5	2378.59	-82281	-77327.5	-63361	-160794	-77822.8	-85965.3	-88922.6	-85820.8	-82101.6	-33464	-18571.3	-2868.08	-2217.19	-2306.76	-2444.31	-2662.18	-3352.91	-150488	-108786	-140887	-194655	-194987	-147743	-41944.3	-76328.2	-73886.4	-121395	-96071.8	-244338	-239357	12434.6	7541.81	-10787.6	9920.24	-332.243	12800.2	-20599.1	-39675.4	-57270.4	-67657.8
42.1	-17851.5	-46407.2	-27910	5600.11	9264.77	-12221.5	43100.8	-18876.8	1396.91	-84474.4	-78878	-65140.2	-164540	-82588.1	-85940.4	-88815.7	-85863.2	-82537.9	-34852.5	-24393.4	-3050.1	-2437.56	-2405.46	-2526.66	-2746.07	-3460.55	-152406	-110182	-139883	-194970	-195897	-148068	-42895.4	-76835.2	-75554.9	-123109	-98915	-246093	-241218	11769	6367.62	-12161.7	8769.68	-1594.86	11816	-22376.4	-41107.9	-59628.1	-69054
42.2	-22710.2	-50305.5	-28536.7	4435.19	8053.22	-13168.1	42300.7	-19701.7	328.847	-86634.1	-80439.8	-66943.8	-168220	-87243.9	-85904.2	-88785.3	-85783.8	-82720.1	-36228.4	-30207	-3217.98	-2648.1	-2503.26	-2602.51	-2831.21	-3556.23	-154234	-111646	-138948	-195219	-196684	-148345	-43753.7	-77294	-77118.8	-124710	-101986	-247829	-242696	11014.1	5398.93	-13534.3	7779.57	-2899.4	10718.1	-24133.2	-42482.3	-61816.4	-70427.7
42.3	-27727.1	-54225.9	-29239.7	3140.53	6797.26	-14060.9	41471	-20679.3	-571.18	-88790.9	-81960.6	-68732.4	-171849	-91854.8	-85831.6	-88784.9	-85854.1	-83217.9	-37701.7	-36089.2	-3396.9	-2851.2	-2599.64	-2689.62	-2912.64	-3668.68	-155931	-113130	-137698	-195357	-197297	-148547	-44560	-77692.5	-78641.8	-126165	-104843	-249196	-243998	10192.8	4399.31	-15094.5	6737.43	-4085.22	9732.91	-25731.1	-43729.3	-64020	-71705.4
42.4	-32429.6	-58005.2	-29866.7	2061.04	5643.1	-14933.3	40658.5	-21465.9	-1502.16	-91042.1	-83436.6	-70428.5	-175481	-96389.9	-85743.4	-88670.4	-85865.2	-83601.1	-39200.3	-41582.1	-3569.52	-3055.75	-2697.82	-2771.5	-2993.84	-3776.86	-157578	-114653	-136307	-195379	-197778	-148652	-45368.1	-77991.6	-80067.8	-127683	-107728	-250384	-245288	9387.04	3395.27	-16429.3	5661.16	-5143.25	8623.28	-27362.4	-44986.6	-66137.4	-72860.6
42.5	-36833.6	-61496.7	-30459.6	913.62	4403.05	-15780.8	39698.9	-22235.5	-2328.4	-93176	-84973.1	-72133.1	-179051	-100838	-85639.8	-88572.9	-85783.4	-83868.4	-40565.7	-47128.1	-3752.99	-3267.79	-2789.54	-2859.2	-3085.04	-3884.21	-159137	-116223	-134894	-195371	-198160	-148714	-46147	-78486.9	-81510	-129038	-110313	-251338	-246281	8638.56	2405.26	-17794.7	4632.25	-6380.14	7547.2	-28876.8	-46175.1	-68179.8	-73794.4
42.6	-40876.4	-64881.5	-31123.2	-297.563	3221.5	-16584.8	38634.7	-23036.5	-3209.77	-95344.5	-86501.5	-73820.6	-182611	-105175	-85544	-88531.8	-85849	-84129.2	-41974.5	-52512	-3925.2	-3467.62	-2881.18	-2945.65	-3174.39	-3987.74	-160613	-117765	-133383	-195227	-198383	-148639	-46868.7	-78732.7	-82854.4	-130288	-112714	-252010	-247178	7881.12	1376.67	-18978.1	3427	-7471.35	6515.84	-30529.3	-47392.1	-70200.2	-74866.3
42.7	-44640.3	-67677.2	-31653.7	-1343.01	2062.62	-17309.5	37712	-23832.4	-4154.5	-97573	-87932.2	-75443	-186084	-109394	-85527	-88445.9	-85912.6	-84394.5	-43456.5	-57662.5	-4110.67	-3669.28	-2972.71	-3027.87	-3258.14	-4098.29	-161985	-119422	-131742	-195000	-198482	-148530	-47559.7	-78908.3	-84126.9	-131456	-115025	-252486	-247681	7283.97	463.961	-20297.6	2395.38	-8726.15	5462.55	-32002.5	-48655.6	-72103.3	-75881.3
42.8	-48184.2	-70241.7	-32220.5	-2381.57	998.589	-18091.9	36695.6	-24674.9	-4999.18	-99778.7	-89497.8	-76940.2	-189525	-113505	-85445.7	-88383.8	-86057	-84570	-44999.5	-62752	-4293.62	-3861.84	-3068.57	-3114.05	-3338.76	-4205.25	-163277	-121079	-130110	-194667	-198448	-148341	-48214.6	-79088.8	-85372.2	-132586	-117245	-252797	-248194	6514.6	-594.002	-21518.1	1413.36	-9862.68	4483.37	-33321.6	-49865.5	-73914.5	-76811.6
42.9	-51517.1	-72615.3	-32697.6	-3424.88	-67.365	-18799.6	35739.6	-25438.3	-5928.22	-102010	-91034.7	-78529.2	-192932	-117566	-85442.8	-88361.6	-86278.1	-84815.1	-46592.1	-67682.5	-4459.78	-4052.71	-3165.17	-3187.67	-3426.37	-4307.47	-164463	-122734	-128478	-194219	-198290	-148099	-48832.3	-79200.6	-86461.6	-133567	-119518	-253025	-248458	5928.71	-1545.98	-22797.8	246.37	-10984.4	3518.68	-34806.2	-50974.5	-75681.5	-77630.1
43	-54883.7	-74861.9	-33114.1	-4408.34	-1047.13	-19430.9	34806.4	-26251.6	-6666.35	-104342	-92570.1	-80157.6	-196308	-121527	-85244.7	-88288.1	-86398.2	-85093.7	-48126.9	-72406.9	-4649.53	-4232.34	-3258.72	-3271.1	-3512.17	-4405.83	-165557	-124516	-126714	-193855	-197980	-147739	-49423.7	-79264.9	-87537.8	-134379	-121612	-252882	-248560	5304.65	-2526.11	-24077.2	-745.038	-12280.7	2492.99	-36375.2	-52099.4	-77329.4	-78379.1
43.1	-58332.2	-77206.7	-33535.7	-5443.56	-2012.06	-20072.4	33838.4	-26935.6	-7506.19	-106646	-94080.2	-81683.1	-199614	-125349	-85275.3	-88395.4	-86624.9	-85486.7	-49607.5	-76920.5	-4825.38	-4405.58	-3349.4	-3356.6	-3599.51	-4504.25	-166539	-126302	-124841	-193203	-197594	-147302	-49976.5	-79289.1	-88559.5	-135282	-123398	-252909	-248240	4597.94	-3496.12	-25177.6	-1759.22	-13393.4	1457.86	-37783.3	-52926.6	-78938	-79113.2
43.2	-61967.4	-79713.4	-33902.3	-6430.88	-3077.86	-20682.6	32817.6	-27750.1	-8386.89	-108959	-95701.7	-83280.6	-202869	-129109	-85325.5	-88417.1	-86756.1	-85791.3	-51167.3	-81536.5	-5008.52	-4586.72	-3440.45	-3439.06	-3681.34	-4593.1	-167431	-128114	-122750	-192514	-197147	-146769	-50511.9	-79209.2	-89471.9	-136014	-125145	-252575	-247879	3833.8	-4449.8	-26248.2	-2931.83	-14385.2	548.474	-39118.6	-53858.8	-80562.1	-79724.8
43.3	-65868.1	-82366.4	-34199.2	-7405.6	-4083.39	-21191.6	31696.9	-28579.6	-9145.78	-111420	-97320.2	-84807.6	-206056	-132830	-85443.6	-88548.2	-86986.2	-86078.8	-52835.5	-85987.8	-5190.73	-4775.5	-3542.04	-3527.87	-3759.84	-4696.16	-168244	-129974	-120551	-191784	-196553	-146218	-51008	-79128.6	-90351.9	-136717	-126574	-252030	-247395	3058.54	-5250.77	-27130.8	-3871.76	-15551.3	-336.397	-40546.3	-54703	-81971.7	-80295.1
43.4	-69980.7	-85307.7	-34674	-8294.63	-5059.42	-21766	30583.3	-29323.4	-9855.16	-113920	-98925.5	-86324.2	-209197	-136411	-85388.5	-88641.1	-87312.8	-86371.3	-54548.5	-90452.8	-5374.28	-4947.89	-3628.4	-3613.07	-3838.58	-4797.06	-168983	-131849	-118150	-190975	-195787	-145601	-51489.4	-79055.2	-91111.6	-137317	-128007	-251492	-246801	2340.64	-6105.45	-28018.3	-4889.97	-16673.3	-1241.96	-41813	-55494.5	-83401.5	-80790.6
43.5	-74209.9	-88312.2	-35008.8	-9292.8	-6076.49	-22234.9	29550	-30053.6	-10546.1	-116470	-100533	-87863.8	-212293	-139973	-85547.9	-88847.7	-87668	-86611.4	-56270.2	-94737.4	-5553.07	-5109.65	-3723.2	-3690.8	-3918.54	-4893.45	-169589	-133770	-115784	-190043	-195049	-144833	-51923.8	-78929.8	-91930.4	-137836	-129412	-250626	-246254	1683.45	-6923.04	-29099.8	-5772.45	-17680.4	-2218.22	-43062.6	-56329.5	-85068.9	-81186.4
43.6	-78252.4	-91228.2	-35286	-10213.5	-6992.22	-22793.2	28483.3	-30703.6	-11332.6	-118988	-102188	-89398.1	-215265	-143403	-85697.3	-89091.6	-88033.5	-86992.9	-57917.2	-98893.8	-5734.44	-5280.42	-3815.03	-3763.16	-3998.67	-4992.56	-170088	-135743	-113382	-188986	-194059	-144072	-52292.1	-78762.5	-92619	-138359	-130689	-249652	-245304	956.727	-7708.01	-30122	-6889.32	-18619.3	-3155.8	-44286.8	-56951.5	-86286.2	-81559.9
43.7	-82074.8	-93865.7	-35670.5	-11106.5	-7919.98	-23292.1	27467	-31463	-12056.2	-121604	-103914	-90942.7	-218198	-146762	-85900.5	-89388.7	-88355.2	-87231.1	-59703.3	-102921	-5912.31	-5438.58	-3906.45	-3841.81	-4076.23	-5092.3	-170461	-137748	-110815	-187892	-192968	-143202	-52617.8	-78514.2	-93245.4	-138715	-131819	-248450	-244284	186.024	-8460.32	-31196.3	-7910.99	-19538.3	-4148.6	-45202.3	-57646.2	-87470.5	-81822.1
43.8	-85619	-96178	-36000.2	-11963.3	-8746.14	-23657.4	26304.7	-32087.6	-12819.9	-124269	-105621	-92412.6	-221082	-150032	-86123.1	-89683.3	-88767.2	-87531.3	-61437.6	-106684	-6091.53	-5592.42	-3992.53	-3914.96	-4152.77	-5188.28	-170732	-139797	-108345	-186687	-191815	-142280	-52927.2	-78239.7	-93811.7	-138925	-132875	-246893	-242952	-518.827	-9240.9	-32021.9	-8900.37	-20575	-5142.2	-46439.6	-58266.2	-88589.4	-82016.8
43.9	-88848.9	-98221.6	-36245.8	-12759.2	-9576.23	-24059.7	25096.1	-32714	-13538.5	-126979	-107424	-93955.8	-223913	-153308	-86443	-90036.6	-89171.7	-87847	-63255.9	-110371	-6266.67	-5749.43	-4077.87	-3997.8	-4233.07	-5280.83	-170882	-141881	-105890	-185372	-190507	-141288	-53226.9	-77973.6	-94325	-139113	-133891	-245465	-241422	-1186.5	-9768.6	-32742.3	-9850.09	-21670.5	-6114.05	-47562.6	-59019.1	-89656.8	-82148.7
44	-91802.9	-100037	-36356	-13607.6	-10331.6	-24472.2	23990.3	-33458	-14263	-129718	-109214	-95525.5	-226678	-156423	-86752.2	-90482.3	-89635.6	-88375.2	-64988.5	-114163	-6441.07	-5902.83	-4163.45	-4070.41	-4306.76	-5382.84	-170924	-143952	-103183	-183942	-189072	-140240	-53460.1	-77647.2	-94802.9	-139201	-134765	-243761	-239854	-1888.85	-10461.1	-33718.9	-10723.3	-22528.5	-7049.77	-48605	-59636.2	-90564.5	-82249.1
44.1	-94544.6	-101586	-36468.2	-14360.9	-11140.7	-24844.8	22756.3	-34143.5	-15070.5	-132503	-111038	-97086.1	-229308	-159469	-87060.4	-90801.9	-90206.1	-88811.8	-66741.2	-117735	-6611.23	-6055.81	-4248.05	-4147.33	-4377.2	-5480.26	-170870	-146113	-100338	-182422	-187524	-139103	-53657.1	-77265.6	-95143.6	-139453	-135435	-241885	-237949	-2484.58	-11083.4	-34572.1	-11667	-23487.8	-7969.93	-49414	-60111.5	-91424.9	-82283.2
44.2	-97188	-102912	-36503.4	-15094.4	-11893.6	-25234.5	21575.2	-34869.5	-15692	-135356	-112865	-98643.7	-231861	-162475	-87429.6	-91254.7	-90849.1	-89121.4	-68542.9	-121199	-6784.96	-6203.74	-4331.58	-4218.02	-4455.99	-5574.33	-170741	-148291	-97617.1	-180806	-185906	-137897	-53852.2	-76846.1	-95406.1	-139292	-136080	-239633	-236031	-3139.18	-11698.1	-35532.7	-12623.6	-24385.8	-8981.07	-50432.8	-60611.3	-92252.8	-82255.8
44.3	-99901.6	-104278	-36522.3	-15837.9	-12766.6	-25464.9	20399.6	-35575.5	-16431.4	-138316	-114791	-100223	-234288	-165367	-87872.9	-91619.8	-91461.9	-89555.9	-70376.1	-124466	-6946.06	-6345.96	-4414.57	-4283.37	-4527.18	-5666.21	-170458	-150475	-94807.8	-179118	-184214	-136652	-53970.5	-76349.9	-95616.8	-139154	-136614	-237611	-233855	-3965.44	-12280.4	-36321.1	-13376.2	-25190.2	-9863.94	-51331.9	-60814.8	-92976	-82083.7
44.4	-102654	-105685	-36543.5	-16529.6	-13438.1	-25775.7	19265	-36250.4	-17130.2	-141359	-116759	-101839	-236625	-168194	-88406.6	-92173.6	-92124.8	-90107.4	-72317.3	-127576	-7116.08	-6481.31	-4488.34	-4345.82	-4604.43	-5755.26	-170040	-152724	-92000	-177331	-182399	-135309	-54080.1	-75758.7	-95771.1	-138895	-137165	-234987	-231322	-4575.37	-12799.7	-37171.9	-14171.4	-26073.3	-10549.4	-52067	-61089.6	-93641	-81943.8
44.5	-105610	-107268	-36523.1	-17186.9	-14190.3	-26072.2	18109.7	-36958.2	-17771.7	-144415	-118779	-103415	-238807	-170966	-89033.3	-92870.2	-92917.8	-90580.6	-74205.4	-130595	-7276.52	-6617.9	-4566.67	-4417.68	-4676.74	-5845.47	-169517	-155011	-89106	-175451	-180596	-133901	-54136.7	-75202.8	-95871.7	-138535	-137448	-232416	-228780	-5254.91	-13385.1	-37914.1	-14932.3	-26841.1	-11482.5	-52700.6	-61313	-94156.6	-81661.4
44.6	-108773	-109081	-36522	-17846.8	-14855.7	-26343	16821.6	-37678.1	-18479	-147490	-120845	-105028	-240906	-173636	-89548.9	-93461.7	-93729.9	-91164	-76156.9	-133571	-7439.06	-6760.48	-4648.85	-4485.11	-4750.59	-5936.68	-168876	-157260	-86113.6	-173538	-178629	-132454	-54159.3	-74554.9	-95857.3	-138045	-137675	-229563	-226218	-5833.77	-13896.5	-38713	-15758.2	-27498.5	-12319.7	-53494.4	-61445.4	-94646.4	-81345.5
44.7	-111941	-110909	-36523.8	-18488.2	-15431.1	-26545.7	15608.4	-38466.4	-19250.7	-150679	-122958	-106650	-242896	-176224	-90156.8	-94143.2	-94557.7	-91875.6	-78114.9	-136439	-7609.81	-6897.04	-4728.37	-4556.17	-4821.47	-6024.88	-168104	-159517	-83152	-171486	-176556	-130917	-54142.9	-73845.1	-95775.8	-137488	-137655	-226461	-223654	-6450.43	-14351.1	-39458.3	-16474	-28195.6	-13152	-54239	-61592.5	-95023.6	-80942.1
44.8	-114967	-112662	-36492.8	-19104.4	-15901.6	-26798.4	14385.5	-39312.1	-19834.3	-153894	-125058	-108326	-244756	-178724	-90885	-95008.4	-95514.6	-92544.7	-79983	-139293	-7767.89	-7024.07	-4802.39	-4633.99	-4893.89	-6109.91	-167231	-161798	-80040.6	-169358	-174383	-129304	-54068.9	-73099.8	-95629.1	-136843	-137761	-223147	-220714	-7024.37	-14807.8	-40115.7	-17412.6	-28930	-14073.5	-54832.5	-61937	-95367.6	-80503.6
44.9	-117783	-114234	-36437.8	-19718.4	-16545.9	-26961.9	13138.6	-40032.4	-20518.3	-157176	-127223	-109998	-246493	-181154	-91547.1	-95705.2	-96379.5	-93343.5	-81828	-141910	-7923.41	-7148.93	-4879.7	-4700.26	-4966.74	-6192.99	-166256	-164068	-77212.6	-167080	-172179	-127456	-54013.9	-72181.1	-95362.1	-136134	-137670	-219760	-217684	-7605.9	-15277.1	-40866.1	-18124.2	-29508.7	-14786.7	-55316.4	-61947.3	-95613.8	-80025.5
45	-120326	-115571	-36341.2	-20331.3	-17128.1	-27151.1	11910.9	-40784.5	-21268.4	-160526	-129405	-111693	-248122	-183550	-92262.3	-96593.8	-97322	-94056.4	-83833.6	-144436	-8079.63	-7275.75	-4952.96	-4766.51	-5033.16	-6267.56	-165148	-166435	-74183.4	-164738	-169805	-125703	-53839.5	-71304.7	-95039.2	-135250	-137799	-216321	-214329	-8173.06	-15674.8	-41541.7	-18828	-30082	-15626.8	-55895	-62044.3	-95854.5	-79427
45.1	-122548	-116549	-36187.3	-20882.9	-17773.4	-27388.3	10704.7	-41469.6	-21815.5	-163819	-131657	-113442	-249579	-185855	-93103.1	-97519.7	-98368.3	-94776.5	-85777.6	-146819	-8226.64	-7395.15	-5025.65	-4828.67	-5102.4	-6348.25	-163878	-168740	-71087.8	-162321	-167299	-123912	-53571.4	-70415.5	-94653.2	-134267	-137714	-212674	-210928	-8804.32	-16080.9	-42201.8	-19612.3	-30690.9	-16375.3	-56308	-62029.6	-95901.7	-78804.1
45.2	-124526	-117416	-36010.1	-21475	-18370	-27553.3	9372.17	-42287.9	-22374.3	-167241	-133923	-115200	-250958	-188100	-93970.6	-98484.1	-99483.1	-95679.1	-87831.1	-149150	-8380.31	-7524.63	-5091.87	-4892.28	-5165.38	-6434.16	-162506	-171062	-67710.9	-159962	-164733	-122022	-53322.1	-69440.1	-94142.1	-133206	-137389	-208891	-207516	-9429.98	-16587.5	-42660.1	-20474.4	-31285	-16973.7	-56715.3	-61915.4	-96004.5	-78054.9
45.3	-126244	-117906	-35774.9	-21942.8	-18821.3	-27642.4	8252	-43076.1	-23006.7	-170704	-136263	-116946	-252196	-190229	-94823.3	-99454.3	-100593	-96496	-89743	-151375	-8523.92	-7641.5	-5159.6	-4951.48	-5228.78	-6504.93	-160978	-173394	-64730.8	-157388	-162113	-120109	-53033.3	-68398.9	-93584.7	-131984	-137115	-205022	-203941	-9988.94	-17058.8	-43072.8	-21192.3	-32043.3	-17686.8	-57153.3	-61708.8	-95943.8	-77229.2
45.4	-127826	-118150	-35650.4	-22523.5	-19358.3	-27731.1	7072.43	-43956.1	-23597.9	-174129	-138655	-118783	-253248	-192301	-95817.7	-100502	-101746	-97350.5	-91715.8	-153612	-8673.41	-7757.41	-5222.03	-5011.46	-5291.68	-6569.54	-159365	-175737	-61539	-154692	-159362	-118176	-52628	-67285.5	-92896.9	-130598	-136344	-200851	-200188	-10553.8	-17446.1	-43561	-21773.7	-32643.8	-18445	-57509.4	-61574.4	-95839.1	-76371.7
45.5	-129271	-118318	-35308.9	-23012.6	-19762.6	-27838.1	6103.63	-44838.1	-24255.9	-177666	-141008	-120590	-254130	-194278	-96871.9	-101651	-103043	-98222.1	-93684	-155647	-8819.76	-7857.78	-5284.79	-5060.35	-5348.14	-6643.14	-157636	-178056	-58248.7	-151893	-156535	-116140	-52194.7	-66142.7	-92156.6	-129135	-135784	-196755	-196262	-11079.9	-17820	-43788.4	-22459.9	-33137.8	-19101.4	-57703.6	-61363	-95658.6	-75680.5
45.6	-130773	-118238	-35025.8	-23421.3	-20216.6	-27942.8	5067.46	-45708.4	-24865.5	-181238	-143448	-122389	-254840	-196247	-97943.7	-102768	-104320	-99223.1	-95675.3	-157649	-8964.57	-7966.48	-5345.38	-5113.44	-5402.56	-6709.84	-155788	-180369	-54951.5	-149010	-153693	-114130	-51699.7	-64925.6	-91282.2	-127562	-135200	-192453	-192367	-11692.1	-18191.4	-44151.4	-23109.1	-33820.6	-19719.1	-57796.9	-61035.2	-95327.7	-74705
45.7	-132396	-118463	-34787.8	-23876.3	-20691.2	-27980.3	3929.31	-46598	-25588.2	-184877	-146016	-124235	-255481	-198107	-99050.9	-103966	-105574	-100240	-97690.8	-159631	-9086.91	-8073.31	-5404.2	-5167.23	-5457.59	-6765.35	-153788	-182643	-51814.7	-146032	-150762	-112015	-51063.7	-63615.1	-90326.3	-125824	-134667	-188118	-188344	-12235.7	-18512	-44507.1	-23814	-34368.2	-20359.9	-57827.3	-60690.5	-94957.7	-73672.3
45.8	-134112	-118831	-34454.4	-24321.7	-21015.5	-28012.6	2819	-47485.5	-26206.8	-188514	-148447	-126254	-255896	-199949	-100216	-105189	-106820	-101272	-99678.3	-161570	-9210.39	-8177.63	-5454.53	-5217.8	-5514.67	-6826.9	-151615	-184914	-48601	-143036	-147759	-109868	-50492.2	-62239	-89266	-123978	-133974	-183634	-184016	-12783.4	-18731.1	-44776.3	-24441.9	-34808.5	-21009.6	-57969.1	-60359.7	-94579.1	-72602.1
45.9	-135960	-119346	-34121	-24735.1	-21394.5	-28040.3	1656.21	-48355.8	-26834.8	-192227	-151005	-128170	-256150	-201657	-101442	-106435	-108000	-102392	-101702	-163379	-9346.53	-8276.19	-5511.26	-5266.25	-5566.55	-6882.99	-149403	-187167	-45392.9	-139926	-144707	-107702	-49869.2	-60804.4	-88142.9	-122072	-133084	-179039	-179501	-13360.4	-19078.8	-45023.9	-24954.6	-35151.6	-21459.2	-58111.1	-60040.1	-94138.6	-71441.3
46	-137790	-119873	-33686.9	-25172.3	-21867.4	-28105.6	501.647	-49254.4	-27457.1	-195942	-153553	-130094	-256168	-203285	-102691	-107741	-109409	-103510	-103711	-165192	-9473.16	-8380.23	-5568.07	-5308.09	-5613.84	-6933.02	-147040	-189326	-42167.5	-136567	-141605	-105477	-49177.8	-59315.5	-86913.8	-120060	-132037	-174348	-174929	-13937.8	-19360.8	-45097.2	-25455.3	-35380.4	-22148.8	-58066.9	-59505.4	-93639.1	-70249.7
46.1	-139496	-120273	-33186	-25557.9	-22203.5	-28133.2	-565.344	-50167.2	-28109.4	-199684	-156118	-132035	-256068	-204845	-103870	-108975	-110739	-104623	-105746	-166937	-9600.19	-8483.91	-5625.6	-5349.13	-5657.87	-6988.94	-144542	-191390	-39024.3	-133299	-138441	-103230	-48448.1	-57790.8	-85556.9	-117825	-131052	-169325	-170250	-14453.1	-19509.6	-45196.5	-26008.6	-35819.2	-22722.5	-57928.9	-59051.9	-93015.1	-69004.3
46.2	-140953	-120402	-32852.2	-25880.5	-22612.9	-28194.3	-1613.49	-51083.7	-28634.7	-203503	-158691	-133964	-255729	-206310	-105247	-110357	-112206	-105802	-107726	-168428	-9717.59	-8566.89	-5673.54	-5389.4	-5705.1	-7037.2	-141949	-193491	-35894.6	-129873	-135270	-100971	-47640.1	-56235.9	-84198.1	-115597	-129873	-164480	-165437	-14937.9	-19779.5	-45481.6	-26603.4	-36261.5	-23222.9	-57747.2	-58429.2	-92305.3	-67744.8
46.3	-142025	-120323	-32383.2	-26150	-22956.6	-28211.3	-2689.45	-51986.1	-29288.9	-207274	-161256	-135953	-255200	-207689	-106570	-111810	-113555	-106945	-109776	-169928	-9829.76	-8652.52	-5715.13	-5422.39	-5746.59	-7077.27	-139200	-195576	-32670.8	-126437	-132062	-98658.8	-46793.7	-54580.2	-82714.2	-113185	-128878	-159271	-160552	-15316.9	-19986.1	-45734.1	-27080.7	-36591.3	-23646.4	-57406.5	-57766.3	-91540.8	-66396.3
46.4	-142889	-119836	-31784	-26569.6	-23343.7	-28208.2	-3698.26	-52978.3	-29959.5	-211070	-163832	-137930	-254481	-209034	-108065	-113229	-114994	-108224	-111742	-171316	-9934.43	-8742.89	-5754.87	-5458.63	-5788.48	-7115.01	-136315	-197605	-29615.8	-122884	-128824	-96314.9	-45893.1	-52845	-81143.8	-110764	-127982	-153941	-155550	-15791.1	-20270.1	-45836.3	-27661.1	-36766.4	-24137	-57081.2	-57016.5	-90654.6	-65050
46.5	-143399	-119085	-31245.6	-26872.6	-23631.6	-28121.1	-4744.21	-54059.6	-30617.9	-214838	-166472	-139915	-253531	-210246	-109537	-114653	-116492	-109586	-113648	-172571	-10027.8	-8830.57	-5789.24	-5485.65	-5823.62	-7150.56	-133328	-199619	-26641	-119327	-125466	-93997.3	-44924.9	-51109.3	-79470.2	-108131	-126664	-148547	-150387	-16285.9	-20559.7	-45871.8	-28133.8	-37103	-24669.7	-56708.5	-56275	-89695.5	-63647.2
46.6	-143698	-118191	-30732.8	-27151.3	-23891.6	-28118.4	-5843.43	-55146.6	-31273.2	-218668	-169131	-141924	-252445	-211398	-110923	-116082	-117925	-110841	-115591	-173862	-10123.9	-8906.71	-5823.13	-5515.09	-5855.94	-7181.3	-130198	-201539	-23734.6	-115676	-122078	-91564.8	-43974.1	-49280.6	-77772	-105446	-125325	-143246	-145192	-16719.8	-20686.9	-45782.5	-28448.5	-37262.9	-25096.7	-56337.6	-55629.8	-88724.8	-62189.5
46.7	-143867	-117097	-30107.7	-27382.7	-24159.9	-28122.5	-6847.34	-56039.9	-31909.2	-222488	-171722	-143928	-251166	-212476	-112354	-117518	-119444	-112287	-117411	-175029	-10214.5	-8991.45	-5853	-5549.28	-5883.2	-7207.24	-127015	-203393	-20592.8	-111923	-118653	-89194.9	-42976.3	-47308.7	-75961.2	-102722	-123768	-137788	-139838	-17117.7	-20913.3	-45678.4	-28929.9	-37549.2	-25612.1	-55972.7	-55015.3	-87665.4	-60646.9
46.8	-143898	-116017	-29445.4	-27710	-24467.5	-28165.2	-7836.93	-57159.6	-32551.9	-226265	-174379	-145958	-249673	-213489	-113833	-119037	-121038	-113655	-119209	-176184	-10303.1	-9073.75	-5887.66	-5580.29	-5909.5	-7227	-123667	-205196	-17599.1	-108080	-115127	-86747.2	-41924.8	-45397.4	-74093.2	-99920.8	-122349	-132299	-134629	-17545.2	-21084	-45609.1	-29291.1	-37710.8	-26051.1	-55560.3	-54236.4	-86570.8	-59053.6
46.9	-144010	-114990	-28801.6	-28037.5	-24764.8	-28127.9	-8736.31	-58281	-33235.6	-230043	-176980	-147967	-248000	-214419	-115297	-120606	-122473	-115090	-120914	-177336	-10380.1	-9144.96	-5921.08	-5604.23	-5930.81	-7242.04	-120222	-206934	-14614.1	-104204	-111549	-84238.3	-40803.4	-43483.2	-72227.7	-97115.3	-120806	-126440	-129319	-18013.1	-21385.2	-45706.9	-29725.2	-37800.9	-26403.5	-55031	-53366.6	-85383.5	-57488.3
47	-144334	-114063	-28199.4	-28376.6	-25023.1	-28142	-9755.09	-59279.9	-33882.1	-233802	-179580	-149995	-246051	-215282	-116844	-122089	-123923	-116472	-122687	-178223	-10460.2	-9224.63	-5945.95	-5624.27	-5951.05	-7256.13	-116663	-208601	-11853.7	-100252	-107964	-81696.1	-39692.2	-41546.5	-70265.8	-94175.3	-119162	-120596	-123857	-18411.9	-21604.1	-45476.3	-29998.1	-37918.5	-26748.8	-54376.7	-52280.6	-84202.1	-55775.6
47.1	-144788	-113326	-27509.5	-28665.3	-25249.3	-28060.9	-10797.6	-60374.8	-34447.8	-237556	-182207	-152051	-243943	-216107	-118365	-123613	-125350	-117952	-124496	-179080	-10540.3	-9291.69	-5969.16	-5642.3	-5973.16	-7263.48	-112956	-210196	-9107.95	-96196.8	-104380	-79168.9	-38509.7	-39565.4	-68287.7	-90958	-117597	-114802	-118419	-18890.3	-21819.7	-45268	-30344.9	-37820.7	-27095.5	-53793.6	-51399.2	-82855.1	-54033
47.2	-145239	-112671	-26841.2	-28939	-25507.5	-28034.8	-11626.9	-61395.2	-35104.1	-241265	-184821	-154082	-241584	-216831	-119961	-125097	-126874	-119382	-126201	-179914	-10608.6	-9349.18	-5984.14	-5659.54	-5983.46	-7263.53	-109178	-211730	-6196.15	-92053.5	-100702	-76542.9	-37283.4	-37582.7	-66253.1	-87903.1	-115982	-109010	-112902	-19216	-22057.4	-44911.9	-30463	-37871.1	-27506.6	-52931.5	-50493.8	-81486.6	-52237.5
47.3	-145622	-111980	-26134	-29127.1	-25561.6	-28006.4	-12462.1	-62537.3	-35866.8	-244929	-187428	-156116	-239024	-217474	-121463	-126670	-128365	-120901	-127822	-180761	-10679.1	-9412.07	-5998.42	-5671.69	-5990.64	-7259.69	-105257	-213152	-3394.22	-87900.4	-97007.1	-73901	-36030.7	-35574.7	-64152.9	-84811.8	-114298	-103007	-107316	-19430.3	-22211.1	-44784.8	-30817.6	-37947.3	-27811.7	-52256.1	-49380.5	-79982.6	-50516
47.4	-145820	-111126	-25474.5	-29387.1	-25769.9	-27939.9	-13375.5	-63623.7	-36565	-248531	-190002	-158123	-236231	-218033	-122909	-128187	-129923	-122436	-129240	-181676	-10736.6	-9467.97	-6007.18	-5681.96	-5993.95	-7258.73	-101249	-214517	-514.769	-83689	-93549.9	-71261	-34765.2	-33587	-62045.2	-81643.2	-112395	-97140.7	-101648	-19838.8	-22407.7	-44575	-31047.9	-38009.7	-28275.6	-51581.3	-48459.3	-78506.3	-48669.9
47.5	-145672	-109997	-24816.4	-29688.1	-26017.6	-27851.6	-14177.4	-64671	-37231.4	-252109	-192539	-160147	-233218	-218517	-124395	-129629	-131295	-123951	-130817	-182495	-10782.2	-9527.4	-6015.12	-5686.85	-6001.64	-7246.48	-97115.8	-215786	2345.2	-79365.1	-89746.8	-68486.5	-33478.1	-31551.1	-59828.2	-78390.3	-110590	-91064.3	-95895.9	-20139.5	-22507.8	-44169.4	-31219.9	-37884	-28533.1	-50884.1	-47264.5	-77026.4	-46863.4
47.6	-145261	-108605	-24002.5	-29922	-26181.5	-27817.5	-14899	-65795.9	-37942.3	-255659	-195050	-162180	-229999	-218892	-125971	-131073	-132780	-125459	-132286	-183294	-10823.3	-9582.55	-6027.03	-5685.96	-5997.9	-7234.51	-92892.6	-216982	5028.34	-74946.1	-85964.7	-65763.5	-32156.1	-29526.1	-57596.5	-75085.2	-108819	-85201.9	-90109.4	-20545.2	-22609.2	-43808.4	-31461.5	-37886.8	-28739.8	-50144.1	-46081.8	-75458.5	-44967.4
47.7	-144554	-107011	-23203.7	-30124.5	-26358.5	-27822.3	-15665.7	-66929.3	-38647.4	-259104	-197524	-164192	-226522	-219190	-127479	-132456	-134138	-126904	-133779	-183965	-10860.3	-9626.24	-6030.8	-5682.86	-5990.3	-7206.4	-88623.5	-218003	7756.54	-70491	-82187.8	-63001.5	-30800.8	-27491.9	-55271.4	-71719.2	-106900	-79339.7	-84357.4	-20942.1	-22662.6	-43461.2	-31690.5	-37913.1	-28965.5	-49325.6	-44947.8	-73814.7	-43091.9
47.8	-143620	-105146	-22408	-30342.4	-26586.9	-27839.2	-16369.1	-67947.7	-39329	-262497	-199930	-166191	-222835	-219430	-128951	-133845	-135501	-128451	-135241	-184478	-10883	-9673.93	-6027.01	-5664.22	-5973.11	-7178.2	-84203.1	-218971	10337.2	-65976.3	-78384.4	-60216.7	-29446.2	-25451.6	-52953	-68324.2	-104857	-73349.9	-78599.5	-21269.2	-22721.2	-43012.1	-31639.4	-37892.4	-29217.5	-48502.9	-43719.1	-72084.4	-41167.6
47.9	-142508	-103040	-21558.1	-30621.2	-26738.4	-27890.9	-17058.9	-69024	-40079	-265840	-202291	-168162	-218967	-219586	-130372	-135214	-136826	-129981	-136686	-184971	-10894.8	-9715.04	-6019.73	-5651.17	-5956.41	-7148.22	-79693.8	-219842	12940.4	-61507.1	-74611.5	-57515.1	-28062.7	-23534	-50660.7	-64887.2	-102807	-67283.6	-72477.8	-21692.4	-22727.3	-42539.4	-31745.5	-37809.4	-29473.6	-47540.2	-42486.7	-70357	-39232.3
48	-141258	-100807	-20714.7	-30890.3	-26930.8	-27824.5	-17734.6	-70208.8	-40725.4	-269044	-204641	-170092	-214796	-219629	-131745	-136519	-138099	-131423	-137914	-185534	-10911.5	-9756.26	-6006.79	-5638.33	-5938.42	-7107.32	-75086	-220567	15447.8	-56976.6	-70812.5	-54711.8	-26706.5	-21471.9	-48352.7	-61418.1	-100532	-61239.6	-66509.7	-21948.5	-22826.9	-42048.8	-31942	-37619.5	-29495.7	-46589.3	-41228.4	-68513.6	-37187.8
48.1	-140090	-98714.4	-19824.2	-31159.2	-26962.5	-27849.5	-18416.9	-71365.5	-41452.5	-272239	-206897	-172013	-210437	-219601	-133055	-137871	-139299	-132923	-139063	-186080	-10924.4	-9792.72	-5994.23	-5623.13	-5914.69	-7059.27	-70429.3	-221203	17859.8	-52359.5	-67040.2	-51835	-25321.5	-19385.1	-46001.6	-57953.2	-98569.1	-55182.4	-60657.5	-22174.7	-22872.4	-41568.5	-32051	-37480.4	-29589.4	-45570.5	-40114.4	-66667	-35199
48.2	-138962	-96475.5	-19055.6	-31431.4	-27025.6	-27830.7	-19035.1	-72413.8	-42221.1	-275310	-209124	-173860	-205788	-219458	-134413	-139099	-140511	-134363	-140222	-186524	-10924.9	-9813.29	-5985.75	-5604.68	-5890.93	-7002.44	-65619	-221740	20067.6	-47550.2	-63160.5	-48969.3	-23906.3	-17316.5	-43699.4	-54445	-96489.7	-49041.6	-54852.6	-22494.3	-22915.7	-41029.8	-32133.4	-37233.9	-29861.7	-44628.2	-38843.1	-64724.1	-33211.5
48.3	-137940	-94596.6	-18208.5	-31591.9	-27179.6	-27805.3	-19759.3	-73524.2	-42929.5	-278285	-211252	-175697	-200946	-219246	-135729	-140328	-141636	-135784	-141330	-186928	-10924.8	-9834.46	-5964.13	-5573.42	-5859.9	-6938.91	-60753.4	-222104	22442.5	-42856.9	-59260.2	-45925	-22489.9	-15272.6	-41325.6	-50951.2	-94183.4	-42802.4	-48817.7	-22601.6	-22925.3	-40469.1	-32073.4	-36848	-29869.9	-43451.9	-37585.4	-62774.9	-31215.8
48.4	-136960	-92824.1	-17246.9	-31835.3	-27257.7	-27919.9	-20393.1	-74590.7	-43647.3	-281158	-213269	-177495	-195855	-218904	-137010	-141512	-142731	-137201	-142387	-187269	-10911.2	-9854.88	-5941	-5543.91	-5828.69	-6871.19	-55803	-222352	24599.3	-38131.8	-55342.2	-43036.8	-21129.1	-13324.9	-38974.1	-47471.7	-92115.5	-36816.9	-42727.5	-22749.6	-23102.6	-40013.2	-32188.9	-36567.5	-29912.6	-42390.5	-36196.8	-60792.5	-29163.8
48.5	-135988	-91066.6	-16358.8	-32136.6	-27412.6	-27894	-21134.8	-75604.1	-44379.9	-283923	-215263	-179265	-190531	-218467	-138214	-142672	-143778	-138554	-143320	-187518	-10890.7	-9871.7	-5918.98	-5508.61	-5794.35	-6801.15	-50803.4	-222456	26518.7	-33403	-51423	-40138.5	-19736.9	-11155.3	-36587.3	-44028.2	-89819.5	-30790.6	-36596.8	-22873	-23127.5	-39500.2	-32096	-36328.2	-29895.3	-41273.6	-34664.3	-58810.2	-27128.8
48.6	-134835	-89262	-15401.3	-32345.2	-27499.2	-27901.4	-21702.4	-76666.4	-45169.5	-286571	-217098	-181000	-184977	-217879	-139366	-143688	-144713	-139912	-144196	-187775	-10860.6	-9885.35	-5891.69	-5465.99	-5750.09	-6726.88	-45724.3	-222459	28690.9	-28610.5	-47523	-37214.9	-18350.7	-9172.95	-34251.9	-40547.6	-87459.5	-24760.1	-30528.4	-23014	-23052.4	-38875	-32019.5	-35786	-30047.8	-40096.1	-33294.2	-56772	-25128.8
48.7	-133490	-87263.7	-14465.2	-32585.3	-27544	-27884.3	-22279.8	-77699.6	-45840.4	-289117	-218891	-182696	-179098	-217200	-140501	-144638	-145675	-141160	-144904	-188006	-10832.2	-9888.86	-5862.69	-5419.93	-5699.94	-6654.57	-40588.2	-222288	30877	-23785.8	-43645.3	-34330.3	-17046.7	-7257.08	-31956.5	-37110.9	-85110.9	-18801.2	-24616.1	-23184.3	-23031.2	-38278.6	-31946.5	-35235.6	-29981.7	-38916.1	-31962.5	-54661.1	-23089.8
48.8	-131850	-85082.5	-13548.2	-32842.7	-27674.9	-27906	-22793.5	-78726.7	-46578.7	-291556	-220596	-184313	-173083	-216387	-141443	-145638	-146459	-142466	-145575	-188165	-10795.7	-9885.28	-5826.39	-5373.92	-5640.33	-6567.23	-35487.9	-221925	32910.1	-18936	-39710.9	-31426.5	-15660.2	-5368.73	-29578.2	-33683.1	-82892.3	-12840.4	-18743.2	-23275.2	-23127.2	-37676.7	-31906.8	-34730.9	-29906.8	-37699.4	-30480.2	-52499.4	-21031.8
48.9	-129940	-82627.6	-12639.6	-33127.6	-27787.6	-27991.1	-23297.3	-79784	-47239.7	-293802	-222173	-185849	-166818	-215493	-142403	-146523	-147353	-143619	-146084	-188331	-10739.6	-9881.44	-5776.04	-5318.57	-5581.69	-6471.3	-30206.4	-221462	34806.1	-14059.5	-35771	-28466.5	-14249.4	-3473.39	-27249.2	-30276.6	-80511.7	-6661.45	-12946.5	-23445.7	-23157.3	-36976.6	-31720.8	-34417.1	-30111.6	-36433.5	-28898.1	-50361.2	-18960.6
49	-127736	-79887.8	-11691.8	-33402.2	-27930.2	-28012.8	-23805.7	-80767.8	-47974.7	-295902	-223664	-187294	-160311	-214613	-143459	-147292	-147991	-144808	-146596	-188540	-10666.3	-9867.75	-5724.74	-5266.59	-5518.95	-6368.62	-24915.9	-220862	36756.9	-9155.16	-31811.8	-25577	-12873	-1620.79	-24915.6	-26874.1	-78127.4	-790.366	-7016.57	-23558.1	-23045.1	-36400.8	-31700.6	-34040.4	-30019.1	-35180.2	-27367	-48107.9	-16931.4
49.1	-125321	-76982.1	-10815.8	-33706.6	-27998	-28093.2	-24258.9	-81749.9	-48724.3	-297864	-225044	-188712	-153597	-213487	-144426	-148058	-148653	-145932	-146957	-188682	-10586	-9860.14	-5674.53	-5198.98	-5455.58	-6260.47	-19544.7	-220104	38600.2	-4206.37	-27796.8	-22680.2	-11483.8	242.806	-22657.8	-23561.6	-75844.3	5090.42	-1300.07	-23683.9	-23042.6	-35686.9	-31559.6	-33485.7	-29865	-33993.1	-25878.1	-45897.2	-14920.9
49.2	-122801	-74049.4	-9822.63	-34006.6	-28056.3	-28070.8	-24722.8	-82663.7	-49509.4	-299625	-226302	-190065	-146708	-212236	-145178	-148598	-149099	-147128	-147248	-188800	-10500.5	-9848.56	-5620.88	-5134.62	-5386.14	-6141.31	-14126.9	-219207	40330.6	710.605	-23828.1	-19779.4	-10162.7	2052.52	-20429.5	-20207.4	-73578.5	11354.9	4464.72	-23766.9	-22989.3	-34788.8	-31173	-32966.4	-29751.2	-32741.8	-24394.5	-43618.4	-12845.2
49.3	-120340	-71139.5	-8856.05	-34380.8	-28128.6	-28132.5	-25145.3	-83600.9	-50175.6	-301269	-227428	-191353	-139629	-210880	-145939	-149138	-149455	-148255	-147362	-188822	-10412.8	-9829.3	-5549.87	-5061.52	-5304.36	-6023.2	-8657.29	-218114	41882.6	5675.65	-19861.1	-16894.1	-8860.37	3791.31	-18237.1	-16917.3	-70924.1	17154.6	10162.3	-23830.2	-23048.9	-34106.4	-31051.1	-32450.2	-29798.4	-31580.1	-23002.9	-41329.1	-10868.8
49.4	-117925	-68333.6	-7970.1	-34659.9	-28078.4	-28214.2	-25592.4	-84484.7	-50884	-302734	-228454	-192522	-132435	-209437	-146625	-149594	-149738	-149053	-147369	-188915	-10312.6	-9794.59	-5475.26	-4988.46	-5220.17	-5893.06	-3220.68	-216904	43526.3	10582	-15952.1	-13989.9	-7522.47	5500.23	-16069	-13573.4	-68279.6	22960.3	15988.2	-23853.8	-22998	-33423.9	-30727.7	-32030.5	-29534.9	-30385.1	-21586.9	-39043.3	-8873.2
49.5	-115631	-65752.8	-7116.21	-35021.7	-28188.6	-28298.7	-26041.3	-85340.3	-51599.3	-304009	-229305	-193630	-125086	-207810	-147241	-149760	-149995	-149802	-147366	-188920	-10218.4	-9755.17	-5400.17	-4917.04	-5128.83	-5769.54	2277.54	-215467	45123.4	15455.8	-12060.7	-11113.5	-6259.39	7185.34	-13906.4	-10369	-65780.1	28722.2	21677.9	-23920.2	-22817.7	-32620.4	-30435.7	-31475.8	-29363.9	-29166.4	-20024.7	-36777.3	-6841.37
49.6	-113440	-63216.4	-6153.74	-35367.7	-28318.6	-28371.1	-26438.1	-86167.5	-52228.7	-305064	-230068	-194694	-117534	-206135	-147744	-149998	-150253	-150624	-147202	-188742	-10104.6	-9714.94	-5331.13	-4834.36	-5029.2	-5632.72	7812.42	-213903	46573.5	20380.9	-8253.08	-8299.89	-4971.46	8819.51	-11694.7	-7172.25	-63154.4	34444.5	27415.9	-23884.5	-22823.4	-31834.4	-30204.6	-30901.8	-29174	-27843.7	-18473.4	-34435.2	-4817.1
49.7	-111230	-60772.1	-5169.83	-35798.4	-28397.3	-28406.1	-26858	-87034.1	-52874.4	-305952	-230767	-195639	-109821	-204311	-148002	-150165	-150178	-151262	-147077	-188731	-9982.66	-9668.15	-5261.9	-4743.4	-4936.21	-5487.61	13411.4	-212191	47904.4	25271.4	-4431.33	-5372.68	-3718.81	10262.8	-9596	-3956.29	-60672.2	40116.5	32958.3	-23772.3	-22783.7	-30882.6	-29843.1	-30434.9	-28920.8	-26414.9	-16758.7	-32122.6	-2846.73
49.8	-108933	-58328.2	-4278.27	-36169.7	-28543.1	-28456.5	-27253.3	-87825	-53567.3	-306503	-231231	-196468	-101938	-202367	-148168	-150109	-149942	-151849	-146672	-188643	-9852.26	-9618.45	-5178.12	-4641.05	-4841.76	-5343.4	18954.2	-210261	49399.2	30099.1	-686.78	-2547.52	-2500.05	11799.3	-7515.94	-881.866	-58178.8	45668.8	38536.3	-23800.8	-22641	-30029.1	-29528.2	-29754	-28726.3	-24964.4	-15245.7	-29748.7	-943.326
49.9	-106511	-55720.1	-3337.26	-36513.6	-28582	-28516.6	-27708.6	-88512.9	-54203.8	-307000	-231568	-197224	-93851.3	-200316	-148235	-149939	-149760	-152381	-146225	-188446	-9733.64	-9558.53	-5084.48	-4539.08	-4742.79	-5189.51	24517.7	-208213	50739.2	34943.2	3057.2	315.229	-1307.13	13263.5	-5417.43	2215.01	-55759.5	51032.5	44212.1	-23732.1	-22538.2	-29020.2	-29288.2	-29097.4	-28484.4	-23495.5	-13660.5	-27331.6	1070.55
50	-103725	-52976.3	-2455.24	-36813.7	-28748.1	-28625.5	-28054.8	-89218.9	-54854.2	-307324	-231742	-197853	-85625.6	-198114	-148320	-149730	-149445	-152758	-145645	-188207	-9587.54	-9487.98	-4990.01	-4435	-4630.63	-5033.17	30119	-205975	52091.1	39716.4	6769	3098.8	-131.115	14692.4	-3360.8	5272.69	-53248.9	56438.1	49429.1	-23609	-22337.3	-28162.7	-28986.4	-28464.7	-28122.8	-22197.8	-12117.6	-24878.3	3015.54
50.1	-100674	-49936.9	-1436.61	-37182	-28936.3	-28716.7	-28252.9	-89869.3	-55487.4	-307423	-231751	-198387	-77288.1	-195780	-148265	-149439	-148897	-153121	-144875	-188019	-9419.2	-9413.42	-4892.78	-4326.28	-4509.87	-4859.66	35625.7	-203507	53315.4	44436.8	10478	5887.31	1025.04	16116.2	-1326.82	8298.12	-50497	61639.2	54606.1	-23474.1	-22227.4	-27280	-28467.8	-27851.1	-27732.1	-20679.8	-10455.1	-22521.1	4876.27
50.2	-97369.7	-46672.6	-461.433	-37565.3	-29074.7	-28763.7	-28598.5	-90454.2	-56143.4	-307304	-231619	-198823	-68844	-193265	-148024	-148961	-148259	-153320	-144058	-187759	-9255.58	-9335.84	-4795.34	-4218.12	-4391.34	-4696.32	41213.9	-200892	54535.8	49174.9	14175.6	8551.12	2169.82	17490.1	640.604	11191.5	-47897.4	66780.1	59857.6	-23431.1	-22064.7	-26463	-28123.4	-27249.8	-27351.7	-19205.4	-8904.09	-20136.5	6720
50.3	-93798.7	-43219.1	510.152	-37979.3	-29197	-28795.4	-28935.6	-91035.8	-56718.4	-306918	-231295	-199147	-60184.7	-190663	-147809	-148247	-147375	-153519	-143159	-187375	-9077.96	-9246.26	-4690.72	-4104.19	-4267.04	-4524.51	46671.3	-198087	55646.5	53869.3	17802.2	11226	3228.79	18827.1	2554.39	14123	-45307	71919	65077.4	-23399.9	-22028.7	-25525.4	-27765.5	-26503.7	-26984.1	-17733.8	-7416.93	-17797.8	8586.58
50.4	-90139.8	-39620.3	1452.48	-38456.3	-29276.3	-28874.9	-29168.1	-91514.4	-57232.6	-306341	-230755	-199368	-51415	-187908	-147492	-147591	-146475	-153576	-142232	-186895	-8897.4	-9155.12	-4586.86	-3991.18	-4149.13	-4348.42	52188.4	-195099	56578.2	58469.4	21585.4	13909.5	4267.78	20119.2	4426.12	16960.8	-42767	77065.5	69962.4	-23225.1	-21769.4	-24521.9	-27269.9	-25796.3	-26589.5	-16471.5	-5709.56	-15365.3	10358
50.5	-86528.5	-36069.8	2466.47	-38878.4	-29381.9	-28948.9	-29500.4	-92036.7	-57797.3	-305504	-230089	-199437	-42505.3	-185035	-146867	-146818	-145489	-153443	-140986	-186483	-8710.93	-9056.09	-4472.37	-3871.84	-4019.22	-4163.61	57605.1	-191915	57375.1	62993.1	25102.1	16542.1	5301.5	21407.5	6192.8	19783.5	-40222.8	81949.2	74820.1	-23162.7	-21685.7	-23617.5	-26963.8	-25185.9	-26237.4	-15033.2	-4138.05	-12930.5	12162.3
50.6	-83002	-32649.8	3400.81	-39317.2	-29414.6	-29151.5	-29762.5	-92412.7	-58284.9	-304436	-229201	-199343	-33438.9	-181969	-146188	-145821	-144285	-153169	-139598	-185973	-8518.8	-8944.16	-4352.41	-3751.59	-3886.36	-3964.17	63020.9	-188538	58223.8	67388.7	28558.4	19163.5	6287.5	22575.4	7939.79	22427.3	-37488.8	86951.5	79815.8	-22941.5	-21506.3	-22682.4	-26375.7	-24490.6	-25974.5	-13411.8	-2503	-10525.3	13852.8
50.7	-79574.8	-29448.8	4304.65	-39769.7	-29507.8	-29279	-30026.3	-92751	-58686.3	-303097	-228132	-199149	-24308.9	-178760	-145461	-144761	-143093	-152790	-138051	-185418	-8309.68	-8832.2	-4224.1	-3615.12	-3743.04	-3771.11	68462.2	-185046	59002.2	71766.6	31975.6	21714.9	7249.89	23723.3	9614.49	24996.9	-35068.2	91830.2	84680.8	-22759	-21428.9	-21748.1	-25897	-23786.2	-25646.5	-11851.3	-730.821	-8103.82	15541
50.8	-76267.9	-26454.5	5199.93	-40229.1	-29593.5	-29339.8	-30348.3	-93101.1	-59221.6	-301585	-226937	-198771	-15097.4	-175427	-144551	-143685	-141762	-152301	-136430	-184803	-8106.07	-8713.69	-4095.37	-3482.57	-3608.32	-3573.31	73807.4	-181288	59646.9	76029.9	35323.5	24233.9	8185.18	24789.8	11192.1	27498.4	-32450.6	96536.1	89243.7	-22512.8	-21184.4	-20733.3	-25524.3	-23061.6	-25177.3	-10413.6	1030.76	-5685.73	17180.2
50.9	-72990.7	-23702.8	6002.06	-40655.4	-29704.1	-29492.7	-30580.3	-93311.9	-59628.1	-299786	-225503	-198301	-5746.32	-171964	-143606	-142291	-140152	-151754	-134654	-184187	-7883.55	-8593.53	-3959.8	-3342.74	-3462.6	-3357.95	79098.9	-177375	60422.8	80311.6	38591.4	26669	9239.71	25818.9	12847.8	29956.8	-29880.5	100950	93528.4	-22120.4	-21046.6	-19708.9	-25008	-22212.3	-24628	-8919.94	2851.47	-3291.23	18766.3
51	-69722.7	-20973.1	6859.72	-41087.7	-29754.1	-29700.3	-30836.6	-93484	-60009.5	-297673	-223929	-197662	3559.3	-168396	-142449	-140729	-138472	-151035	-132759	-183390	-7655.84	-8459.69	-3826.96	-3194.65	-3312.09	-3137.03	84272.8	-173252	61058.8	84452.4	41825.7	29142.5	10138.6	26752.5	14500.8	32294.7	-27448.4	105613	97763.5	-21992.9	-20853.9	-18725.3	-24248.3	-21576.8	-24142.7	-7488.55	4494.69	-935.97	20266.9
51.1	-66349.9	-18172.2	7775	-41501.7	-29982	-29792.5	-31057.4	-93696.5	-60415.5	-295327	-222129	-196886	12870.9	-164652	-141312	-139043	-136600	-150140	-130830	-182554	-7412.89	-8323.7	-3681.06	-3056.04	-3151.88	-2917.74	89419.8	-169018	61771.3	88545.2	45020.8	31530.5	10941.8	27655.2	16054	34694.2	-24890.7	109941	102068	-21667.3	-20645.2	-17793.9	-23706.5	-20754.7	-23659.9	-6021.53	6366.76	1399.36	21790.4
51.2	-62779.7	-15357.2	8695.05	-41899.2	-30096.4	-29998.2	-31250.1	-93729.4	-60750.7	-292761	-220142	-196007	22206.2	-160792	-139761	-137251	-134617	-149316	-128665	-181643	-7170.09	-8185.79	-3524.74	-2904.93	-2995.68	-2688.11	94486.9	-164519	62332.8	92520.2	48053.4	33934.8	11775.9	28542.2	17583.7	36971.9	-22275.4	114028	106161	-21317.8	-20509.1	-16751.9	-23081.5	-19873.6	-23113.1	-4519.45	8086.57	3701.84	23225.4
51.3	-58940	-12257.4	9535.25	-42398.4	-30235.5	-30210.9	-31491.2	-93674.9	-61085.3	-289921	-217955	-194967	31623.7	-156802	-138206	-135327	-132461	-148183	-126447	-180690	-6910.6	-8043.92	-3373.98	-2756.25	-2831.03	-2475.58	99476.2	-159906	62870.6	96409.2	51077.2	36102.9	12576.3	29339.8	19024.8	39175.7	-19658.6	117825	110107	-21186.7	-20280.7	-15701	-22610.8	-19035.9	-22824	-3185.87	9775.65	6036.7	24598.8
51.4	-54936.3	-8993.78	10388.2	-42809.9	-30365.4	-30298.4	-31686.9	-93575.9	-61399.1	-286786	-215536	-193759	40990.8	-152666	-136557	-133200	-130191	-146967	-123999	-179629	-6653	-7883.54	-3218.26	-2589.68	-2663.7	-2256.16	104362	-155057	63373.3	100188	54024.6	38405.9	13357.3	30130.6	20415	41361.8	-17048.9	121880	113801	-20977.4	-19896.8	-14520.6	-21961.5	-18200.1	-22123.3	-1578.93	11444.7	8283.2	26081.9
51.5	-50696.5	-5568.42	11114.5	-43202.9	-30479.7	-30525.4	-31869.9	-93419.5	-61629.4	-283336	-212917	-192333	50325.3	-148364	-134807	-130992	-127785	-145621	-121495	-178555	-6376.9	-7714.95	-3056.29	-2432.71	-2489.22	-2027.27	108932	-150046	63974.4	103901	56938.9	40651	14106.5	30719.1	21790.9	43518.9	-14490.2	125585	117462	-20822.3	-19637	-13484.3	-21557.3	-17285.3	-21651.7	-170.314	13068.6	10578.6	27391.9
51.6	-46395.3	-2053.27	11885.7	-43641.9	-30630.1	-30704.6	-32062.3	-93230.7	-61890.6	-279695	-210160	-190807	59659.4	-143931	-132772	-128654	-125237	-144164	-118868	-177318	-6098.94	-7542.8	-2889.28	-2275.19	-2319.67	-1789.72	113714	-144859	64142.7	107496	59740	42856.7	14811.6	31397.6	23115.6	45543.9	-11964.7	129202	121223	-20568.5	-19424	-12465.8	-20883.4	-16567.6	-21021.7	1239.12	14789	12763.1	28671.5
51.7	-42073.8	1363.11	12626.3	-44129.7	-30758.8	-30839.7	-32229.6	-92983.6	-62086.8	-275735	-207105	-189107	68451.1	-139446	-130745	-126242	-122400	-142384	-116168	-176127	-5810.95	-7367.09	-2716.95	-2107.28	-2146.36	-1544.44	118352	-139520	64226.7	111008	62539.9	45097.9	15456.9	32015.5	24447.3	47562.4	-9373.15	132932	124948	-20183	-19263.2	-11309.8	-20265.3	-15883.5	-20425.1	2513.64	16602	14929.7	29842.2
51.8	-37903.2	4715.11	13395.1	-44562.4	-30935.7	-30989.5	-32358.9	-92608.1	-62324.9	-271486	-203954	-187201	77793.3	-134749	-128687	-123637	-119624	-140629	-113203	-174734	-5505.63	-7179.49	-2550.75	-1949.07	-1969.86	-1303.52	122976	-134076	64493.4	114397	65215	47273	16126.5	32568.9	25658	49471.2	-6776.06	136418	128167	-19857.2	-19055.9	-10182.5	-19764.4	-15043.9	-19955.3	3814.01	18300.3	17072.8	31026.7
51.9	-33828.4	7818.01	14178.4	-44987.9	-31049.8	-31064.9	-32488.5	-92220.4	-62489.1	-266989	-200540	-185178	87091	-129900	-126324	-120797	-116489	-138648	-110152	-173212	-5201.09	-6983.51	-2375.39	-1788.53	-1784.71	-1053.65	127459	-128400	64787.4	117704	67764.1	49366.7	16727.8	33076.1	26899.5	51386.1	-4428.87	139529	131399	-19450	-18799.2	-9031.76	-19153.6	-14247.3	-19316.4	5228.21	19970.1	19248.4	32100.2
52	-29963.9	10686.2	14862.6	-45450.6	-31153	-31271.8	-32625	-91708.5	-62578.1	-262226	-196853	-183006	96269.1	-124812	-123730	-117808	-113216	-136536	-106896	-171693	-4897.07	-6781.69	-2188.99	-1605.84	-1600.82	-802.517	131862	-122575	64862.8	120841	70233.5	51441.7	17329.8	33570.4	28037.9	53199.7	-1949.5	142681	134463	-19078.9	-18482.3	-7883.06	-18301.2	-13316.4	-18697.9	6725.8	21572.7	21263.6	33105.1
52.1	-26189.7	13377.4	15577.4	-45829.5	-31390.1	-31367.5	-32791	-91067.5	-62670.6	-257221	-193046	-180628	105554	-119748	-120776	-114694	-109826	-134103	-103488	-170096	-4582.88	-6573.12	-2008.55	-1431.81	-1397.44	-550.144	136063	-116549	64852.8	123836	72570.5	53439.6	17905.9	34012.6	29175.3	55010.3	641.414	145566	137444	-18747.8	-18187	-6908.45	-17525.4	-12385.9	-18127.7	8083.6	23171.1	23330.2	34092.8
52.2	-22459.2	16001	16291.5	-46228.3	-31471	-31494	-32839.4	-90449	-62741.3	-251899	-188964	-178085	114822	-114531	-117835	-111482	-106500	-131600	-99955.7	-168325	-4271.09	-6355.41	-1816.2	-1257.36	-1207.12	-309.468	140170	-110418	64770.9	126738	74855.3	55438.9	18476.4	34444.7	30284.5	56702.9	3328.9	148228	140200	-18348	-17870	-5856	-16999.8	-11498.6	-17532.2	9450.99	24886.8	25394.7	35018.4
52.3	-18639.6	18615.7	16976.8	-46664.4	-31659.3	-31645.5	-32913.7	-89707.6	-62713.2	-246315	-184717	-175349	123902	-109172	-114815	-107918	-102996	-128905	-96409.7	-166632	-3954.2	-6129.05	-1631.91	-1075.28	-1011.25	-55.494	144151	-104077	64748.2	129511	77063.3	57397.9	19039	34833.1	31388.9	58321.2	5683.34	150869	143126	-17984.2	-17557	-4798.34	-16292.6	-10632.8	-16858.5	10973.7	26413.7	27398.8	35919.3
52.4	-14659.9	21288.8	17654.4	-47083.2	-31869.2	-31790.5	-33021.1	-88900.6	-62702.4	-240418	-180322	-172451	133047	-103661	-111500	-104383	-99224.2	-126266	-92769.5	-164808	-3626.85	-5898.01	-1450.51	-893.078	-820.225	197.278	148027	-97551.8	64776.2	132164	79225.4	59264.2	19548.8	35201.6	32458.7	59875	8108.57	153277	145466	-17635.4	-17235.3	-3829.8	-15645	-9775.4	-16385.5	12321.2	28060	29377	36802.8
52.5	-10522.6	24188.3	18351.2	-47465.3	-31965.7	-31939	-33048.2	-88001.5	-62625.2	-234290	-175704	-169458	142068	-98100.8	-108099	-100883	-95302.1	-123481	-88931.4	-162774	-3293.35	-5659.56	-1271.24	-704.598	-622.651	460.436	151749	-90991	64702.4	134752	81266.9	61145.5	20049.6	35532.7	33468.7	61501.6	10417.7	155643	147914	-17070	-16969.7	-2694.65	-14980	-8946.49	-15682.5	13748.3	29527.1	31355.4	37558.8
52.6	-6163.08	27215.5	18905.4	-47864	-32085.2	-31985	-33094	-87012.9	-62490	-227944	-170824	-166228	151010	-92331.4	-104562	-97036.5	-91198.1	-120401	-84891.5	-160772	-2954.02	-5415.76	-1063.79	-516.962	-428.809	722.46	155409	-84230.9	64765.3	137093	83301.8	62985.4	20644.6	35817.5	34426	63005.9	12670.5	157878	149947	-16712.1	-16625	-1599.75	-14306.3	-8128.16	-15141.3	15092.6	30950.7	33228.8	38271.5
52.7	-1666.98	30309.6	19475.4	-48214.7	-32165.8	-32107.5	-33078.1	-85929	-62363.4	-221260	-165694	-162855	159813	-86536.4	-101136	-93069.1	-87141.9	-117340	-80723.3	-158500	-2612.67	-5168.51	-858.723	-324.534	-228.986	969.871	158807	-77322.5	64644.3	139351	85271.1	64744.4	21111.4	36113.3	35398.5	64405.4	14845.4	159842	151984	-16483.2	-16375.5	-648.132	-13653.9	-7282.14	-14514.1	16380.6	32374.2	35100.1	38940.8
52.8	2861.68	33549.4	20061.6	-48490.2	-32238.5	-32230.7	-33087.1	-84731.1	-62133.4	-214507	-160472	-159327	168467	-80589.4	-97586.2	-89097.5	-82968	-114031	-76548.2	-156080	-2259.4	-4914.74	-659.562	-143.604	-14.3513	1242.59	161828	-70316	64245.3	141742	87102	66418.4	21574.5	36354.6	36267.8	65814.6	17126.4	161810	153982	-15917.2	-16024.2	472.948	-12847.7	-6415.55	-13778.7	17669.9	33853.8	36929.1	39626
52.9	7388.08	36674.2	20510	-48824.8	-32401	-32295	-33084	-83434.6	-61926.5	-207317	-155019	-155579	177046	-74481.6	-93830.6	-85000.6	-78587.7	-110572	-72247.9	-153601	-1886.41	-4652.37	-455.691	39.7943	190.203	1507.63	165032	-63206.9	63855	143694	88840.9	68015.5	22020.4	36581.3	37102.7	67176.2	19449.7	163481	155465	-15518.2	-15694.1	1447.61	-11963.5	-5665.85	-13037.1	19028.1	35352.2	38678.7	40151.4
53	11769	39613.1	21112.3	-49083.6	-32437.2	-32327.6	-33051.7	-82102.6	-61658	-199859	-149367	-151642	185475	-68353.1	-89739.3	-80751.2	-74033.6	-107081	-67909.9	-150972	-1525.17	-4383.55	-247.849	230.893	391.957	1779.79	168036	-55974.6	63472.3	145610	90506.9	69593.1	22426.9	36900.1	37937.3	68495	21926.2	164921	157255	-15069.7	-15472.3	2424.65	-11085.2	-4941.48	-12450.8	20504.6	36490.2	40394.1	40636.9
53.1	15905.7	42314	21609.3	-49399.8	-32462.4	-32402.2	-33095.7	-80634.3	-61401.7	-192140	-143499	-147558	193850	-62054.2	-85742.9	-76304.2	-69485.5	-103195	-63374.3	-148241	-1171.87	-4114.31	-52.5907	425.623	595.293	2023.72	170920	-48711.2	62870.2	147307	92056.6	71101.1	22827.9	37094.4	38680.9	69716.1	23991	166482	158896	-14666	-15075.5	3557.02	-10453.2	-4260.22	-11739.2	21757.8	37860.2	42071.4	41161.6
53.2	19839.7	44501	22067.1	-49633.5	-32525.9	-32490.8	-33120.1	-79289.3	-60990.8	-184231	-137403	-143257	201995	-55706	-81412.4	-71713.2	-64668.5	-99444	-58621.4	-145312	-805.64	-3833.26	154.928	620.277	805.836	2295.19	173614	-41204.5	62473.2	148829	93484.1	72631.5	23193.4	37263.3	39426.7	70949.8	26035.8	167830	160333	-14258.2	-14730.3	4627.13	-9707.05	-3275.8	-11037	22946.5	39257.6	43712.7	41801.4
53.3	23494.1	46649.9	22490.4	-49918.6	-32632.3	-32550.3	-33074.1	-77703.4	-60520.2	-176052	-131180	-138803	209893	-49264.5	-76984.9	-67204.6	-59884.9	-95450.2	-53924.4	-142392	-429.503	-3562.92	355.476	828.59	1009.32	2564.79	176231	-33630.5	62020.8	150237	94865.3	74082.3	23568.6	37411.5	40182.4	72134.8	28246	169007	161449	-13714.3	-14289.7	5636.17	-9030.32	-2497.34	-10360.9	24217.4	40545	45354.8	42196.5
53.4	27097.5	48599.7	22990.6	-50069.9	-32767.5	-32642.7	-33012.4	-76110.9	-60028.3	-167624	-124797	-134223	217705	-42726.6	-72437.1	-62366.9	-54963	-91215.4	-49116.7	-139379	-60.9198	-3278.14	557.394	1018.96	1232.15	2831.96	178534	-25996.5	61513.9	151591	96214.5	75421.5	23928.5	37508.6	40906.5	73203.1	30431.9	169887	162556	-13367.1	-13984.7	6641.2	-8375.66	-1610.7	-9759.69	25497.9	41676.5	46896.9	42550.1
53.5	30752.3	50467.2	23426.1	-50293.9	-32731	-32732.6	-32984.7	-74453.6	-59534.1	-158939	-118234	-129424	225280	-36072.1	-67972.7	-57503.5	-49897.5	-87004.7	-44398.2	-136107	312.189	-2987.98	764.739	1221.47	1449.53	3089.79	180774	-18245.1	60977	152745	97459.8	76724.7	24301.8	37568.7	41608.6	74177.3	32446.3	170582	163565	-12800.8	-13527.4	7651.14	-7511.89	-728.927	-9034.08	26584.7	42837.3	48388.7	42840.2
53.6	34440.8	52475.1	23851.9	-50413.7	-32902.4	-32706.8	-32958.3	-72695.4	-58843.6	-150045	-111498	-124494	232652	-29377.3	-63145.4	-52563.2	-44581.6	-82545.9	-39498.4	-132690	696.586	-2694.11	980.668	1424.31	1661.77	3343.87	182824	-10429.1	60367.3	153805	98623.9	77878.4	24631	37672.4	42281.8	75196.2	34353.3	171160	164443	-12289	-13166.4	8660.5	-6842.35	124.292	-8182.1	27671.5	43897.3	49864.7	43110.2
53.7	38237	54644.1	24291.8	-50529.4	-32937.2	-32742.9	-32856	-70810.1	-58306.6	-140994	-104597	-119442	239758	-22651.4	-58246.1	-47386	-39345	-77906.7	-34427.1	-129192	1085.64	-2389.19	1192.09	1617.67	1864.69	3597.36	184720	-2525.78	59754.4	154707	99707.9	79031.1	24957	37705.4	42955.6	76160.8	36356.6	171581	165139	-11786.6	-12748.9	9682.74	-6021.71	1138.86	-7468.9	28865.4	44750.6	51283.4	43345.1
53.8	42213.8	56956.2	24663.1	-50587.9	-32990.3	-32721	-32808.6	-68762.2	-57605.2	-131605	-97532.8	-114229	246659	-15798	-53213.4	-41823.5	-33837.9	-73229.9	-29269.4	-125600	1470.01	-2078.14	1403.89	1815.68	2079.44	3860.9	186459	5451.12	59197.1	155549	100781	80101.5	25250.2	37731.3	43604.5	77085.3	38196	171858	165805	-11320.1	-12534.9	10515.4	-5288.74	1999.02	-6900.74	30089.2	45638.6	52610.7	43559.6
53.9	46372.6	59445.5	25119.8	-50695.1	-33083	-32666	-32731.9	-66848.2	-56937.4	-122090	-90350.5	-108865	253316	-8893.56	-48046.5	-36505.2	-28313.1	-68274.1	-24148.4	-121795	1847.69	-1775.97	1606.26	2014.14	2278.97	4114.12	188086	13439.5	58458.2	156168	101675	81145.4	25407.1	37718.6	44167.4	77981.2	40100.4	172304	166269	-10918.1	-12182.8	11366.1	-4635.36	2920.3	-6244.36	31082.1	46250.8	53853.4	43706.9
54	50559.6	62005.5	25496.3	-50747.4	-33135.2	-32599.3	-32688.8	-64634.3	-56178.2	-112398	-82970.5	-103366	259856	-1850.09	-42756	-31045.3	-22485	-63498	-18812.6	-117993	2243.3	-1462.39	1822.58	2202.34	2488.07	4355.64	189535	21538.8	57778.1	156723	102512	82072.4	25660.4	37706.4	44677.7	78801.2	42049.1	172157	166704	-10316.5	-11810.9	12343.8	-4076.81	3835.03	-5535.51	32243.7	47123.4	55159.1	43822.1
54.1	54710.4	64480.8	25733.7	-50784.4	-33078.4	-32507.7	-32544.6	-62423.2	-55357.8	-102482	-75432	-97697.1	266284	5184.01	-37424	-25542.8	-16905.8	-58327.5	-13555.1	-113881	2624.93	-1144.66	2042.11	2400.48	2689.76	4601.87	190778	29610.8	56891.8	157054	103254	82963.3	25935	37695.9	45146.2	79496.2	44191.2	172070	166852	-9777.36	-11400.8	13357.3	-3296.62	4644.69	-4897.06	33209.8	47900.5	56346.2	43873.4
54.2	58607.7	66849.1	26083	-50794	-33127.4	-32412	-32437	-60198.6	-54523.3	-92362.6	-67732.6	-91911.9	272479	12261.7	-32066	-19889.5	-11195	-53114.6	-8050.14	-109824	3004.2	-829.079	2244.83	2587.66	2901.52	4845.82	191760	37686.7	56015	157281	103973	83781.1	26150.9	37650.2	45609.4	80186.1	46079.5	171851	167102	-9258.7	-10970.9	14343.1	-2562.79	5363.04	-4199.92	34229.6	48685.1	57494.6	43945.4
54.3	62275.4	68872.3	26387.1	-50720.5	-33143.8	-32251.5	-32212.4	-57874.3	-53658.7	-82093.8	-59935.7	-85939.5	278494	19420.8	-26620	-14193.9	-5377.63	-47751	-2418.53	-105591	3388.59	-502.33	2448.81	2772.07	3109.44	5090.15	192621	45804.1	55120.5	157308	104562	84548.3	26376	37597.7	46035.4	80815.8	47788.7	171522	166985	-8785.34	-10602.6	15218.4	-1748.7	6112.93	-3389.74	35323.1	49384.7	58537	43939.6
54.4	65681.1	70620.5	26635.5	-50645.8	-33104	-32228.1	-32059	-55438	-52664.8	-71657.9	-52121.2	-79798.4	284237	26630.7	-21049.9	-8425.22	361.853	-42426.7	3028.86	-101161	3784.04	-182.65	2656.92	2962.95	3316.18	5322.01	193345	54006.1	54175.8	157314	105036	85244.9	26575.6	37562.7	46451.6	81338.8	49479.3	170832	166875	-8208.33	-10264.4	16098.7	-1118.67	6919.95	-2740.55	36034.4	50005.6	59587.5	43737.7
54.5	68782.3	72175.5	26836.2	-50593.1	-33094.5	-31991	-31892.3	-52986.6	-51679.2	-61109.4	-44154.5	-73680.1	289743	33806.1	-15346.7	-2259.51	6211.35	-36971.5	8618.79	-96633.3	4164.1	145.678	2861.07	3149.22	3514.54	5570.26	194181	62205	53194.6	157134	105126	85913.8	26737.9	37413.8	46821.4	81800.4	51179.4	170343	166534	-7565.01	-10036.3	16996.2	-230.333	7614.01	-2117.96	36842.4	50539.3	60523	43652.1
54.6	71783.4	73455.9	26972.2	-50376.3	-33025.8	-31779.9	-31707.6	-50351.5	-50505.7	-50379.7	-36004.5	-67390.5	295031	41015.1	-9713.13	3508.25	11956.3	-31235.5	14200.4	-91984.5	4539.86	470.011	3067.3	3348.63	3728.12	5796.9	194506	70418.2	52326	156859	105450	86505.2	26872.9	37277.9	47203.6	82231.3	52774.9	169953	165887	-7045.88	-9638.14	17745.9	460.271	8411.96	-1536.32	37819.5	50905.6	61448.7	43543
54.7	74720.9	74670.6	27197	-50167.1	-32950	-31599.3	-31583.6	-47640.2	-49356.5	-39463.5	-27893.2	-60992.7	300404	48289.9	-3937.21	9503.56	17863.8	-25813.7	20019	-87088.7	4924.75	806.07	3268.37	3537.25	3927.15	6026.83	194703	78618.6	51349.6	156402	105654	86986.3	27025.8	37170.2	47471.9	82594.5	54475.3	168854	165120	-6681.66	-9195.61	18560.3	1245.5	9225.36	-884.26	38606.8	51259.8	62306.2	43438
54.8	77692.4	75910.8	27440.9	-50020.2	-32830.5	-31479.2	-31474.4	-44864.4	-48067.4	-28482	-19525.5	-54453.1	305014	55428.2	1889	15405.6	23936.1	-20092.2	25584.2	-82165.1	5290.95	1139.87	3478.5	3731.02	4121.88	6245.43	194708	86782.6	50383.5	155832	105832	87424.9	27149.8	37080.1	47744.8	82918.4	56041	168027	164662	-6080.03	-8730.23	19325	2084.54	9985.17	-130.823	39393.5	51590.6	63132.3	43258.3
54.9	80790.2	77258.6	27531.5	-49778.3	-32756.1	-31258.2	-31311.1	-42159.5	-46772.6	-17396.9	-11065.9	-47833.7	309289	62572.9	8020.26	21442	30009.3	-14265	31215.5	-77187.6	5668.96	1469.92	3673.99	3921.91	4317.89	6471.6	194517	94989.3	49299.3	155108	105975	87817.5	27266.4	36888.7	47915.8	83153	57593.9	166792	163617	-5536.94	-8354.07	20121.6	2692.72	10782.4	611.68	40185.7	52018.8	63873.9	43079
55	84060.3	78778.4	27680.8	-49506.5	-32568.1	-30933	-31154	-39279.8	-45565.1	-6157.07	-2655.08	-41110.7	313230	69742.3	13983.8	27617.9	35966.7	-8440.26	36841.7	-72010.6	6037.28	1805.15	3865.15	4095.05	4514.58	6679.84	194219	103167	48102.7	154264	105999	88125.4	27344.5	36691.9	48123.9	83308.1	58921.8	165553	162615	-5032.27	-7992.58	20825.8	3270.99	11381	1315.28	40817.1	52215.8	64598.4	42879.3
55.1	87396.3	80430.5	27692.3	-49208.8	-32386.4	-30575.2	-30939.5	-36497.6	-44117.7	5154.24	5922.29	-34302.4	316759	76831.9	19750.4	33769.8	42030.6	-2576.91	42401.7	-66905.4	6391.35	2143.02	4071.73	4270.84	4700.08	6890.59	193763	111239	47150.9	153305	105997	88408.4	27370.5	36451.6	48212.5	83364.5	60309.7	164398	161480	-4527.25	-7609.99	21721.7	3892.82	12045	1954.15	41580.6	52469.3	65246	42690.3
55.2	90603.4	82065.6	27771.1	-48808.2	-32319.6	-30240.6	-30751.9	-33504	-42655.7	16563.9	14946.4	-27393.6	319871	83861.6	25550	39902.6	48079.9	3583.13	48073.8	-61556.4	6754.98	2468.43	4265.81	4458.43	4886.02	7095.51	193051	119263	46192.6	152156	105924	88594	27396.2	36137.6	48294.8	83414	61588.7	163102	160423	-3987.69	-7278.04	22530.4	4612.93	12773.7	2586.24	42222.7	52519.4	65838.3	42442.2
55.3	93696.2	83542.1	27772.1	-48271.8	-32121.5	-29792.1	-30636.9	-30406	-41133.4	28039.1	23624.8	-20006.7	322800	90837.3	31540.8	46044	54226.1	9580.47	53786.3	-56035.8	7121.66	2803.49	4453.95	4622.1	5066.22	7291.61	192216	127198	45063.3	150933	105694	88693.9	27423.3	35854.4	48285.7	83381.5	63002.9	161534	158941	-3513.42	-6819.88	23336	5237.38	13415.2	3350.64	42841.9	52734.2	66345.6	42145.5
55.4	96496.9	84795.6	27820.3	-47825	-31869.2	-29339.3	-30453.5	-27404.7	-39601.7	39588.3	32394.7	-12977.7	325291	97817.7	37371.5	52087.9	60425.1	15701.4	59494.5	-50297.5	7479.53	3136.47	4633.54	4790.97	5255	7479.77	191183	135089	43806.5	149632	105445	88742.8	27386.5	35513.6	48222.8	83319.5	64203	159851	157834	-2948.95	-6467.85	24172.1	5973.17	14071.6	3869.2	43417.9	52663.8	66820.3	41809.9
55.5	99048.3	85771.2	27811.5	-47297	-31661.8	-28961.1	-30231.5	-24256.9	-38050.4	51101.6	41134.2	-5826.91	327641	104700	43294.2	58258.5	66636.1	21597.7	65130.2	-44681.8	7827.74	3469.21	4826.62	4952.88	5438.67	7667.45	190048	143026	42631.1	148248	105178	88700.8	27339.7	35189.4	48125.3	83074.2	65522	158034	156170	-2541.66	-6142.32	24720.2	6558.23	14571.9	4441.64	43856.6	52613.8	67165.7	41437.9
55.6	101330	86458.4	27825.6	-46582.9	-31404	-28575.8	-30080.8	-21048.7	-36481	62732.3	49959.3	1411.64	329678	111517	49488.3	64455.6	72678.7	27798	70579	-38800.9	8163.75	3796.55	5000.86	5116.49	5606.49	7851.61	188645	150800	41303.8	146790	104808	88625.3	27098.4	34847.4	48021.8	82820.2	66736.4	156055	154640	-1929.8	-5631.26	25387	7270.33	15218.3	5174.66	44446	52650.2	67527.6	41079.1
55.7	103337	86966.2	27759.9	-45876.5	-31213.4	-28157	-29773.7	-17786.4	-34770.8	74399	58744.5	8723.8	331514	118383	55689.7	70458	78855.3	34147.9	76051.7	-33031.1	8506.3	4133.81	5176.67	5279.01	5764.08	8035.12	187174	158493	40018.3	145190	104267	88458.4	27012.1	34418.1	47858.2	82494.5	68217.2	154252	153040	-1280.55	-5099.38	26048.3	7881.59	15887.5	5750.75	44900.3	52543.6	67780.5	40686.7
55.8	105229	87300.1	27828.2	-45243.8	-30964.1	-27679.3	-29550	-14549.3	-33139.3	86058.2	67601.4	16049.2	333047	125076	61777.6	76568	84990.2	40459	81505	-27166.3	8836.49	4454.48	5348.67	5431.34	5916.39	8184.55	185832	166122	38964.5	143293	103684	88290.5	26852.1	34007.1	47657.4	82130.4	69328.7	151888	151179	-874.011	-4739.35	26683.7	8390.64	16507.9	6396.03	45231.2	52452	67978.2	40222.5
55.9	107070	87588.6	27889.7	-44498.4	-30617.2	-27258.4	-29254.6	-11373.8	-31386.5	97708.4	76477.1	23419.5	334280	131753	67822.6	82583.5	91219	46642.4	87078.6	-21312	9170.22	4781	5503.01	5586.91	6084.7	8341.85	183975	173750	37781.4	141533	103069	88018.9	26684.5	33588.9	47473.9	81650.3	70126.4	149798	149355	-211.361	-4327.9	27379.3	8857.36	17045.1	6912.54	45525	52164	68172.1	39743.3
56	108904	87993.3	27795.3	-43782.9	-30271.2	-26760.2	-29028.4	-8006.19	-29567.9	109408	85240.6	30787.7	335149	138397	73756.3	88853.8	97274.3	52941	92435.4	-15327.2	9499.48	5090.91	5669.01	5728.84	6252.49	8482.74	182010	181228	36593.6	139666	102353	87676.9	26507.2	32999.2	47197.7	81120.7	70959.5	147481	147289	297.721	-3923.77	27991.4	9330.08	17778.5	7460.46	45624.1	51884.5	68244.7	39275
56.1	110939	88462.5	27671.2	-43017	-29882.5	-26287	-28723.4	-4701.28	-27676.7	120998	94019.6	38221.7	335690	144914	79906	94834.7	103268	59207.2	97788.7	-9078.16	9826.77	5401.09	5832.06	5862.69	6390.07	8642.17	179950	188574	35367.4	137716	101652	87242.9	26330.3	32482.7	46925.3	80546.4	71994.3	144936	145089	858.99	-3539.73	28507.4	9837.12	18414.9	7948.45	45743.5	51584.2	68255.8	38725.3
56.2	113094	89397.8	27455	-42227.9	-29467.6	-25718.5	-28395	-1260.49	-25860.9	132671	102741	45574.4	336035	151290	86116.3	100830	109229	65512	102880	-2957.21	10137.2	5706.48	5988.09	6005.24	6531.21	8773.04	177765	195777	33961.8	135658	100816	86758.9	26097.9	31924.5	46584.5	79852.5	73174.4	142429	142875	1469.57	-3201.39	28862	10411	18837.8	8523.55	45883.2	51138.1	68259.1	37953.1
56.3	115264	90179.1	27329.1	-41313.3	-29098.1	-25092	-28086.3	2183.98	-23946.2	144164	111421	52999.1	336083	157618	92017.8	106824	115088	71955.3	108260	3191.38	10416.2	6030.54	6147.32	6119.66	6669.53	8903.16	175439	202781	32650.8	133549	99981.1	86193.1	25838.5	31348.6	46142.8	79106.3	73904.3	139801	140552	1915.73	-2808.18	29383.1	11006.8	19307.6	8998.54	46087	50738.7	68122.1	37371.1
56.4	117335	90965.9	27170.7	-40347.6	-28615.1	-24476.3	-27816.4	5796.2	-22106.4	155679	120099	60501.8	335712	163751	97988.8	112662	120884	78301	113508	9590.08	10691.4	6334.74	6301.49	6253.39	6787.46	9014.55	173016	209711	31354.6	131294	99058.5	85634.9	25603.6	30773.1	45741.1	78361	74667.3	137201	138093	2502.41	-2383.45	29771.1	11573.2	19813.8	9709.28	46184.3	50246.1	67967.3	36775.6
56.5	119140	91627.5	26883.3	-39284.5	-28227.4	-23788	-27381.5	9321.8	-20085.3	167073	128761	67884.7	334981	169682	104011	118641	126451	84534.8	118740	16046.7	10971.2	6630.32	6449.57	6366.04	6911.31	9127.01	170380	216443	29988.9	128972	98039.7	84896.4	25278.6	30193.6	45251.6	77557	75550.9	134662	135637	2818.16	-1958.77	30193.6	12135.7	20150.7	10183.8	46195.5	49789.1	67767	36142.9
56.6	120783	91930.2	26611	-38358.4	-27696.3	-23036.9	-27070	12745.6	-18056.8	178404	137286	75338	333984	175498	109770	124418	131895	90728.8	123769	22424.3	11249.8	6919.97	6580.19	6481.84	7028.68	9239.27	167650	223117	28708.8	126638	96983.9	84207.2	25007	29533.4	44735.7	76662.1	76180.5	131857	132976	3313.38	-1637.96	30621.5	12622.3	20538	10563	46256.6	49074.9	67449.9	35498.7
56.7	122098	91992.3	26412.8	-37350.7	-27166.1	-22344.3	-26782.9	16227.8	-16053.6	189677	145798	82719.3	332677	181145	115529	130041	137595	96885.3	128618	28728.8	11488.1	7181.57	6710.39	6591.28	7158.31	9349.45	164761	229570	27331.7	124151	95896.5	83434.8	24652	28912.8	44188.5	75728.9	76941.3	128966	130248	3849.78	-1220.51	31040.6	13027.8	20825.8	11068.7	46179.3	48749.5	67090.7	34823.4
56.8	123134	91851.5	26019.9	-36257.1	-26622	-21672.5	-26408.2	19618.8	-14047.9	200799	154248	90108.3	331112	186615	121255	135479	142884	102881	133431	35299.4	11731.3	7463.53	6833.54	6701.3	7267.17	9435.63	161765	235812	25929.1	121550	94641.2	82620.2	24299.1	28266	43612.4	74732.3	77560.5	126072	127768	4384.17	-752.843	31369.4	13476.3	21243	11585	45921.5	48195.7	66606.8	34234.3
56.9	123876	91416.6	25632.7	-35177.1	-25996.6	-20879.3	-26036.9	23278.4	-11980.7	211860	162583	97492.3	329218	191996	126881	140882	148198	108932	138194	41736	11967.2	7747.42	6965.93	6813.11	7386.47	9526.79	158590	241963	24521.1	118895	93423.1	81719.6	23885.6	27596.5	42989.9	73629.1	78291.2	123010	124910	4847.78	-387.035	31731.6	13957.2	21392.9	11942.3	45833.9	47557.2	66166.9	33504.9
57	124460	90783.5	25298.7	-33980.9	-25464.7	-20125	-25671.7	26939.9	-9824.59	222802	170807	104781	327029	197027	132426	146171	153250	114968	142828	48259.6	12200.2	8025.43	7074.45	6916.77	7490.57	9607.46	155389	247854	23048.5	116198	92098.1	80830.9	23506.8	26882	42299.9	72476	78893.9	119860	122007	5247.56	56.5263	32149.3	14441.8	21739.2	12379.4	45579.5	46817.8	65613.6	32737.5
57.1	124954	90177.5	24903.4	-32727.7	-24879	-19305.6	-25279.9	30480.9	-7597.16	233564	178923	112022	324539	202043	137772	151322	158417	120607	147510	54668.8	12422.4	8292.76	7168.4	7019.22	7578.18	9675.14	152096	253735	21816.7	113411	90737.8	79804.9	23079.6	26120.5	41614.7	71325.8	78972	116703	119121	5573.64	360.928	32422.4	14817.7	21992.8	12833.6	45353.6	46014.7	65022.4	31957
57.2	125551	89615.6	24458.7	-31498.3	-24219.8	-18383.9	-24911.5	33938.4	-5455.58	244134	186858	119294	321848	206905	142894	156398	163442	126500	151799	61265.1	12642.9	8559.13	7268.26	7121.54	7665.77	9724.91	148772	259374	20486.3	110549	89279	78683.8	22634.2	25381.2	40882	70134.7	79455.4	113661	116061	5952.84	776.011	32578.3	15227.6	22448.7	13228.3	44961.4	45150.6	64326.9	31128.2
57.3	125894	89237.9	23998.5	-30164.9	-23566.4	-17526.9	-24569.3	37504.2	-3143.35	254618	194810	126463	318742	211525	148146	161495	168324	132126	155715	67874.2	12837.7	8807.15	7372.38	7212.35	7743.34	9768.44	145321	264773	19071.1	107663	87762.7	77575.7	22195.4	24616.7	40098.3	68840.2	79816.7	110534	112986	6461.47	1171.02	32814.7	15424.1	22679.6	13593.3	44550.8	44337.2	63556.6	30316.2
57.4	126667	88986	23603.6	-28810.8	-22863	-16593.7	-24211.3	40984.6	-874.394	264881	202587	133491	315428	215893	153263	166584	173308	138130	159808	74398	13024.2	9052.08	7462.68	7286.65	7814.99	9815.9	141741	270040	17717.3	104638	86159.3	76408.3	21733.9	23807.7	39332.8	67564.2	80096.4	107297	109633	6811.55	1564.81	33029.7	15816	23019.9	13918.2	44189.1	43499.5	62738.2	29453
57.5	127480	88767.5	23216.2	-27385.9	-22109.2	-15650.9	-23771.7	44520.1	1411.75	274937	210200	140522	311832	220066	158400	171062	177946	143714	163781	80753	13213.2	9276.87	7552.59	7360.55	7886.62	9842.75	138057	275109	16267.8	101563	84787.1	75126	21250.8	23043.7	38529	66264.5	80219.3	103923	106431	7130.26	2076.78	33140.1	16026.8	23222.1	14277.6	43967.1	42593.8	61925.8	28598.2
57.6	128156	88490.6	22748	-26012.4	-21340.5	-14738	-23286	48014.8	3612.05	284826	217656	147411	307929	224103	163353	175778	182682	149059	167811	87034.3	13392.6	9515.15	7633.78	7411.07	7944.46	9867.97	134287	279839	14907	98437.4	83111.7	73866.8	20731.8	22250.5	37652.5	64858.9	80431.6	100230	103133	7609.19	2434.7	33320.3	16327.6	23484.7	14629.5	43424.2	41800.2	60983.8	27689.2
57.7	128626	88107.1	22315.8	-24593.3	-20610	-13724.1	-22753.8	51321.6	5855.18	294406	225018	154278	303900	227960	168347	180486	187053	154476	171424	93370.3	13552.6	9733.19	7702.49	7459.06	8002.51	9884.38	130422	284491	13510	95300.1	81401.4	72524.5	20187.7	21426.6	36811	63388.2	80539.7	96871.6	99972.7	7958.64	2825.79	33449.8	16597.1	23730.9	14885.4	42949.1	40971.1	60062.8	26773.9
57.8	128853	87502.4	21700.9	-23119.5	-19957.9	-12753.4	-22309.1	54668.2	8038.84	303842	232154	161002	299524	231668	173095	185131	191203	160013	175169	99517.1	13713.4	9931.41	7769.53	7511.25	8062.26	9910.3	126501	288898	12004.9	92109.4	79604.9	71103.8	19633.8	20581.8	35897.1	61890.9	80700.2	93208.6	96581.7	8182.69	3291.21	33520.4	16820.1	23839.6	15039.9	42395.8	40052.7	59058.2	25796.7
57.9	128683	86652.9	21220.1	-21608.3	-19077.7	-11715.3	-21809.8	58230.4	10355.7	313137	239137	167749	294973	235135	177414	189337	195222	165204	178542	105863	13843.9	10129.6	7823.93	7561.31	8107.97	9897.88	122534	292993	10607.8	88899.8	77731.1	69613.4	19064.7	19727.8	34977.7	60420	80798.2	89734.9	93445.9	8509.4	3704.58	33576.6	17245.5	24042.2	15279.7	41952.5	39058.6	58024.7	24839.5
58	128261	85475.8	20709	-19957.1	-18285.5	-10725.7	-21404	61486.8	12634.9	322123	245905	174238	290199	238402	181932	193312	199292	170491	181954	112334	13968.4	10308.8	7865.04	7614.77	8142.93	9892.21	118412	296921	9356.21	85640	75847.7	68114.6	18503.4	18861.7	34004.6	58896.2	80959.1	86097.8	90106.5	8846.48	4003.38	33695.7	17441.2	24182.6	15535.6	41319.7	37941.2	56998.3	23840.3
58.1	127613	84096.9	20193.4	-18313.5	-17486	-9717.08	-20887.2	64788.7	14815.9	330866	252479	180643	285326	241467	186304	197312	203210	175332	185143	118747	14103.1	10489.5	7909.02	7643.43	8169.32	9873.15	114284	300620	7998.96	82324.4	73906.5	66563.1	17911.9	17962.6	33091.5	57419.6	80978.8	82337.7	86669.4	9263.18	4323.15	33610.8	17661.8	24282.9	15856.1	40709.3	36851.5	55879.1	22825.5
58.2	126926	82704.6	19604.1	-16743	-16581	-8624.09	-20409.6	68179	17110.3	339326	258412	186908	280307	243988	190816	201134	207088	179818	188163	124852	14218.5	10656.8	7934.77	7674.94	8175.77	9836.54	110198	304208	6592.34	79044.9	71950.5	64942.4	17295.8	17097.9	32106.2	55883.1	80779.9	78347.9	83259	9581.71	4710.29	33586.9	17817.8	24377	16092.9	40053.7	35816.4	54701.8	21833.2
58.3	126246	81292	19133	-15196.5	-15640	-7678.84	-19839.7	71345.1	19287.7	347531	264523	192667	275078	246637	195116	204850	210578	184455	191052	130703	14316.4	10818.7	7952.81	7692.59	8188.02	9802.53	105979	307469	5145.94	75632.1	70028.9	63327.6	16692.9	16214.3	31164.9	54315.9	80482.2	74436.6	79682.4	9943.54	5037.05	33540	18024.8	24509.9	16254.1	39118.1	34734.9	53455.4	20821.3
58.4	125666	80114.5	18545.5	-13414.2	-14673	-6643.21	-19301.3	74525.9	21670.2	355504	270506	198700	269701	249024	198982	208479	213731	188983	193786	136444	14379.7	10961.6	7975.51	7709.94	8176.95	9750.72	101725	310546	3793.75	72238	67956.9	61662.8	16075.8	15371.9	30191.2	52425	80179.9	70664.9	76039.6	10236.7	5461.16	33607.1	18036.7	24667.3	16665.9	38282.3	33644.7	52158.6	19813.2
58.5	125187	78999.9	17889.1	-11611.3	-13681.6	-5438.49	-18835.2	77595.7	23932.1	363221	276287	204474	264026	251296	202838	212035	216939	193715	196309	142192	14448	11087.4	7987.92	7728.46	8169.37	9692.28	97444.7	313272	2551.73	68737.7	65848.7	59899.3	15480	14466.2	29216.9	50826.8	79860	66912.3	72551.6	10540.3	5855.45	33584.6	18213.7	24876.6	16853.3	37634.4	32678.8	50858	18776.6
58.6	124765	78079.8	17314	-9930.04	-12697.9	-4300.41	-18196.3	80648.5	26082.6	370604	281827	210118	258117	253254	206324	215142	219869	197828	198648	147884	14519.5	11209.1	7989.68	7728.12	8162.57	9624.1	93051.3	315866	1214.77	65187.7	63598	58091.6	14902.2	13539.7	28150.4	49127.9	79451.1	63222.3	68988.8	10683.2	6145.56	33510.5	18368.7	24937.5	16959.8	36646.6	31583.5	49438	17721.6
58.7	124318	77108	16646.5	-8095.2	-11720.8	-3116.55	-17631.6	83720.6	28210.1	377733	287222	215648	251941	254898	209694	218292	222704	201950	200981	153564	14569.5	11318.3	8000.17	7717.19	8167.78	9554.8	88650.2	318236	-131.62	61535.9	61427.1	56269.4	14234.4	12631.9	27096.4	47462.3	78812.5	59397.9	65437	10906	6471.54	33421.7	18545.5	24993.3	17139	35815.1	30458.3	48099.1	16665.5
58.8	123639	75985.7	15889.1	-6347.76	-10640.4	-1975.21	-16988.6	86603.4	30350.3	384508	292241	221038	245633	256423	213111	221368	225274	205686	203018	159052	14614.6	11436.3	7997.57	7715.19	8148.66	9479.51	84199	320348	-1497.41	57904.2	59192.6	54389.5	13605.6	11722.9	26040.7	45744.3	78267	55932.8	61779.5	11315	6856.16	33237.5	18658	25068.8	17204.1	34921.6	29240.2	46711.7	15645.7
58.9	122786	74755.9	15105.7	-4544.78	-9596.2	-782.474	-16405.9	89402.7	32598.7	390919	297002	226281	239043	257532	216285	224164	227428	209427	204765	164495	14633.7	11540.5	8002.09	7691.76	8120.51	9393.16	79780.5	322066	-2787.76	54239.4	56876.5	52473.1	12966.1	10824.2	24945.2	44046.4	78097.8	52060	58304.3	11426	7151.19	33118.7	18845.9	25086.2	17184.8	34061.1	28155.3	45272.8	14613.7
59	121649	73304.6	14407.1	-2639.82	-8498.53	401.11	-15778.7	92179.9	34927.1	396993	301604	231312	232387	258459	219271	226446	229592	213011	206403	169764	14660.9	11630.2	7980.14	7663.08	8072.69	9307.54	75272.1	323623	-4133.99	50528.4	54510.1	50749.1	12348.9	9959.54	23850.5	42303.9	77394.8	48329.8	54796.2	11626.6	7477.41	33008.2	18904.7	25006	17385.9	33130.4	27243.5	43855.8	13560.5
59.1	120148	71645.2	13662.5	-837.223	-7483.78	1724.21	-15248.6	94988.7	37094.3	402887	305917	236136	225505	259127	222018	228982	231650	216382	207882	174587	14651.2	11718.1	7957.64	7637.92	8044.41	9207.92	70786.5	324948	-5269.16	46870.8	52137.9	48780.3	11705.1	9037.34	22754.2	40586.9	76732.6	44608	51155	11833.8	7810.64	32779.4	19012.9	24963.1	17525.6	32195	26023.5	42393.8	12565.5
59.2	118415	69738.8	13061.7	1089.25	-6455.5	2825.96	-14624.7	97838.4	39304.5	408417	310010	240841	218472	259559	224075	231024	233517	219464	209205	179570	14639.3	11782.3	7929.17	7596.17	8008.02	9112.08	66225.8	325988	-6479.07	43163	49722	46778.6	11046.6	8141.39	21634.1	38841.1	75813.3	40896.2	47447.9	12015	8231.45	32718	18921.1	24847.4	17522.6	31238.4	24909.9	40914.7	11539.8
59.3	116587	67699.6	12305.5	2959.82	-5370.63	4101.44	-14089.3	100411	41536	413692	313835	245323	211318	259759	226537	233058	235134	222507	210132	184521	14628.4	11828.1	7894.18	7567.55	7956.55	8983.92	61669.2	326819	-7769.42	39398.5	47213.7	44740.2	10414.7	7239.99	20516.2	37033.6	75248.2	37171.7	43602	12255	8514.08	32603.7	18967.9	24869	17619.5	30315.3	23778.1	39430.2	10493.8
59.4	114778	65618.3	11619.2	4853.68	-4293.1	5391.97	-13519.3	102884	43715.8	418531	317329	249553	204106	259763	228431	235109	236787	225297	210924	189128	14615.7	11868.9	7847.88	7524.76	7906.91	8876.46	57100	327383	-9061.22	35647.4	44683.9	42667.3	9700.03	6323.85	19352.7	35239.7	74609.1	33450.3	39999.5	12387.5	8786.53	32388	18919.1	24773	17709	29430.3	22567.9	37927.7	9452.69
59.5	112965	63611.4	11001.5	6707.62	-3114.59	6691.59	-12890.5	105388	45817.7	423048	320679	253609	196838	259637	230485	236506	238008	228099	211725	193619	14564.5	11911.4	7794.57	7481.85	7838.5	8751.78	52594.2	327783	-10304.5	31927.4	42134.2	40651.3	9031.08	5348.54	18214.8	33410.8	73686.5	29789.7	36358.5	12654	8986.75	32138.7	18951.2	24811.5	17707.2	28435.1	21356.8	36397.1	8428.85
59.6	111232	61788.5	10230.6	8586.37	-1973.03	7917.81	-12245.4	108007	47840.4	427282	323756	257363	188991	259205	232417	237986	239202	230530	212305	198014	14494.6	11955.1	7744.68	7420.04	7778.74	8620.05	48018	327823	-11760.1	28069	39511.6	38527.7	8326.36	4415.21	17079.2	31587.9	72936.3	26104.9	32895.2	12822.1	9298.87	31853.5	18952	24698	17754.8	27436.3	20229.3	34834.2	7362.12
59.7	109655	60084	9433.57	10525	-846.079	9224.36	-11610	110333	49928.6	431135	326551	261000	181560	258638	234102	239146	239850	232783	212791	202209	14437.5	11993.8	7677.96	7349.79	7698.65	8466.53	43480.4	327644	-12915	24286	36873.4	36364.2	7670.76	3498.65	15931.7	29754	72068.3	22511.9	29286.8	12983.7	9571.94	31499.6	18883.1	24596	17825.5	26388.3	18825.2	33249.1	6328.54
59.8	108102	58473.4	8801.92	12377.6	266.57	10531.8	-10921.9	112516	51894.2	434595	329009	264451	174002	257810	235450	240095	240686	235193	212986	206047	14375.5	11987.4	7608.64	7277.38	7624.02	8317.82	38920	327226	-14117.7	20559.4	34280.1	34194.7	6971.8	2577.62	14766.6	27957.4	71069.7	18900.2	25445.2	13083.3	9809.35	31301.7	18970.6	24505.2	17833.1	25362.9	17723.4	31693.7	5167.48
59.9	106461	56964	8052.62	14445	1345.2	11716.6	-10254.3	114709	53896	437709	331285	267694	166397	256691	236810	241107	241245	237027	213151	209814	14288.3	11978.5	7527.92	7187.02	7530.4	8148.88	34408.6	326585	-15250.9	16828.2	31676.7	32025	6269.07	1617.52	13620.3	26126.4	69886.6	15161.4	22092.2	13305.2	10051.2	30973.6	18927.6	24488.2	17970.1	24337.6	16609.7	30105.4	4164.54
60	104668	55295.4	7365.51	16523.5	2565.78	12926.1	-9549.64	116721	55870.7	440421	333233	270755	158704	255478	237911	241796	241549	238878	213055	213336	14174.2	11950.3	7454.96	7106.58	7422.37	7984.66	29880.1	325745	-16365	13040.6	29067.9	29766.7	5548.08	694.47	12464.5	24303.5	68648.5	11473.4	18493.5	13394.1	10324.6	30513.5	18821.8	24478.9	17851.7	23267.6	15448.1	28538.8	3182.54
60.1	102678	53425	6678.64	18459.8	3692.9	14142.3	-8893.9	118709	57707.6	442730	334871	273563	150894	253907	238831	242466	241734	240545	212677	216591	14055.8	11927.3	7372.74	7015.88	7321.05	7811.33	25330.2	324523	-17557.1	9321.45	26440.3	27568.9	4868.35	-192.361	11299.7	22497.2	67863	7859.29	14881.7	13485.8	10544.4	30208.2	18650.7	24273.9	17788.3	22131.6	14313.1	26973.2	2140.49
60.2	100440	51381.5	5922.16	20521.4	4875.08	15420.8	-8163.3	120575	59541.2	444752	336278	276050	142981	252137	239778	242904	241613	241708	212242	219855	13931.3	11890.9	7288.35	6903.56	7221.68	7640	20860.5	323149	-18552.6	5648.22	23834	25340.6	4171.04	-1108.34	10121.8	20625.5	66674.2	4036.17	11298.7	13631.4	10730.7	29787.3	18559.4	24072.2	17756.9	21144	13093.1	25408.4	1142.85
60.3	98281.4	49138.1	5209.28	22409.8	6083.68	16712.5	-7371.86	122321	61259.6	446431	337300	278362	135072	250228	240230	242826	241216	242914	211777	222684	13796.5	11838.9	7190.51	6801.25	7119.67	7476.12	16361.3	321498	-19761.8	2004.08	21233.9	23061.5	3475.33	-2017.75	9022.08	18839.3	65432.7	349.024	7780.04	13750.8	10875.3	29371.3	18561.6	23913	17666.3	20047.7	11863.2	23909.2	165.751
60.4	95656.9	46687.8	4427.78	24399.2	7273.21	18011.7	-6613.63	123895	62920.3	447725	338112	280462	127106	248085	240739	242607	240530	243683	211072	225414	13651.6	11771.4	7085.9	6689.21	7003.45	7302.25	11913.3	319576	-20901.1	-1634	18652.5	20772.2	2759.53	-2928.54	7855.71	17077.6	64254.6	-3228.27	4447.72	13900.7	11079.3	28815.3	18522.3	23610.1	17564.7	19007	10772.4	22332.6	-799.371
60.5	92909.5	44176	3726.72	26429.1	8443	19158.4	-5848.48	125642	64582.9	448718	338661	282382	119155	245739	240755	242551	240027	244399	210256	228032	13494	11703.3	6972.18	6563.7	6887.03	7115.71	7508.67	317353	-21945.1	-5290.28	16081.4	18541.4	2050.24	-3829.14	6663.49	15194.1	63117.5	-6608.35	833.504	13941.5	11307.1	28473.5	18475.5	23536.4	17502.5	17853.4	9542.88	20755	-1792.85
60.6	90139.9	41715.6	2992.06	28363.8	9588.99	20406.2	-5215.76	126999	66208.9	449292	338885	284073	111184	243135	240788	242109	239246	244752	209006	230480	13310.4	11616.7	6850.85	6459.35	6765.1	6932	3147.59	315059	-23104.3	-8922.47	13433.7	16281.1	1342.58	-4748.8	5474.2	13426.9	61751.9	-10008.8	-2559.12	13954.2	11509.7	28055.4	18379.9	23283.5	17411.9	16854.9	8215.59	19280.7	-2738.78
60.7	87425.1	39384.4	2265.83	30308.2	10884.8	21608.9	-4500.93	128442	67728.2	449605	338933	285540	103194	240330	240614	241280	238276	245205	207737	232646	13123.8	11520.2	6725.34	6349.86	6631.16	6731.82	-1159.67	312443	-24097.1	-12573.2	10759.7	13989.2	658.602	-5665.6	4372.17	11641.1	60387	-13507.1	-6110.92	13996.1	11590	27599.3	18175.1	23064.6	17303.5	15878.4	7094.96	17723.3	-3671.61
60.8	84860.8	37130.8	1540.25	32291.8	12197.6	22859.3	-3682.18	129551	69403.4	449431	338713	286725	95255.7	237369	240303	240372	237021	245113	206154	234881	12926.8	11431.8	6608.52	6226.44	6494.5	6522.7	-5408.67	309649	-25174.9	-16137.5	8051.15	11738.1	-53.1328	-6613.95	3204.12	9854.44	58914.2	-16849.6	-9517.04	14136.8	11715.1	27204.2	18161.9	22673.5	17296.2	14927.6	5829.81	16184.9	-4552.3
60.9	82488.2	35051.4	775.532	34304.1	13246.7	24024.6	-3007.67	130388	70711.9	448843	338024	287565	87328	234232	239889	239358	235546	245050	204656	236561	12746.3	11326	6486.88	6091.09	6361.15	6324.75	-9675.07	306716	-26117.8	-19755.1	5331.37	9481.2	-756.051	-7503.87	2038.21	8056.09	57437.2	-20147.4	-12717.1	14226.8	11780.2	26692.1	17922.6	22329	17135.7	13770.5	4556.14	14621.2	-5451.13
61	80075.9	33080.3	-14.0799	36231.5	14379	25336.9	-2110.45	131448	72152.8	448046	337272	288240	79501.6	230891	239179	238050	233990	244559	202838	237931	12547.1	11226.4	6375.86	5943.67	6211.49	6118.06	-13845.6	303472	-27085.5	-23317.7	2679.19	7237.26	-1479.68	-8395.23	1054	6313.84	55857.6	-23403.4	-15964.7	14315.4	11993.4	26146.7	17684.9	22067.2	17012.5	12897.1	3412.24	13063.2	-6306.6
61.1	77650.8	31122.6	-754.376	38157.9	15590.4	26538.6	-1331.11	132473	73558.1	446808	336222	288690	71626.6	227382	238131	236638	232137	243909	200834	239178	12317.4	11092.1	6231.66	5809.47	6067.02	5897.72	-18014.4	299977	-28103.6	-26858.2	-12.3623	5028.21	-2154.12	-9253.9	-90.9298	4526.04	54213.5	-26703.4	-19195.3	14223.9	12187.6	25663.7	17506	21664.5	16776.2	11786	2356.59	11512.9	-7134.73
61.2	75084.9	29030.7	-1515.51	40037.5	16854.5	27659.5	-504.852	133132	74764.7	445201	334856	288943	63738.5	224085	236962	235099	230174	243303	198557	240157	12085.8	10965.7	6091.3	5666.23	5927.66	5698.54	-22180.3	296260	-29032.1	-30375.9	-2771.48	2840.26	-2810.57	-10123.3	-1236.55	2742.09	52822.8	-29822.5	-22613.7	14161	12274.3	25193.8	17315	21375	16617.3	10695.7	1236.73	10004.3	-7996.55
61.3	72262.7	26805.5	-2336.68	41917	18097.2	28828.5	306.763	133958	76043.5	443326	333280	288837	55869.9	220286	235475	233208	228047	242398	196256	241078	11846.9	10823.3	5960.23	5528.11	5765.88	5479.05	-26211.5	292403	-29854.4	-33828	-5512.1	622.164	-3508.5	-10962.2	-2341.35	1051.82	51349.2	-32752.1	-25860	14031.3	12318.5	24712.2	17066.7	21048.9	16376.5	9784.57	55.0935	8548.56	-8810.02
61.4	69246.4	24377.7	-3126.05	43702.4	19206.2	30016.4	1206.56	134585	77150.9	441110	331412	288515	48095.5	216299	233866	231092	225859	241268	193895	241851	11624.4	10682.7	5811.6	5388.02	5624.31	5267.64	-30148.2	288182	-30804.8	-37302.3	-8192.95	-1586.65	-4140.22	-11799.5	-3444.18	-376.127	49802.7	-35831.9	-29107.1	13976.6	12417	24031.9	16852.3	20679.5	16005.5	8779.52	-884.758	7082.21	-9607.13
61.5	66005.3	21831.8	-3772.39	45316.6	20389.6	31118.3	2091.87	135140	78220.9	438617	329269	288078	40347.7	212088	232060	228752	223006	239656	191342	242498	11388.9	10537.6	5666.4	5225.6	5461.58	5042.49	-34127.2	283878	-31652.5	-40703.2	-10884.7	-3736.37	-4822.33	-12611	-4595.15	-2110.27	48310.2	-38766.3	-32307.2	14036.4	12538	23451.5	16644.5	20315.4	15788	7648.66	-2014.81	5633.49	-10362.7
61.6	62620	19118.5	-4434.94	47134.9	21615.4	32210.9	2905.88	135503	79323.2	435752	326827	287428	32717.9	207775	230177	226502	220394	238212	188817	242685	11131.6	10384.8	5523.98	5067.75	5303.6	4822.89	-37918.4	279338	-32571.4	-43910.7	-13520.8	-5860.5	-5492.93	-13397.6	-5714.8	-3731.5	46829.5	-41769.4	-35547.5	13991.7	12507.6	22791.7	16407	19961.2	15527.2	6746.77	-3194.26	4231.01	-11125.9
61.7	59233.3	16396.5	-5168.26	48649.3	22825.5	33309.4	3733.77	135778	80321.2	432452	324103	286457	25171	203379	227984	224054	217445	236509	185788	242582	10865.9	10208.3	5360.21	4908.87	5141.11	4595.43	-41717.4	274583	-33447.4	-47147.4	-16197.8	-7995.52	-6118.19	-14185	-6819.98	-5387.1	45072.5	-44790.1	-38723.5	13967.1	12646.4	22128.6	16024.8	19549.3	15319.4	5679.34	-4367.36	2810.19	-11905.4
61.8	55959.5	13742.4	-5892.59	50305.6	23962.6	34390.9	4492.56	135990	81356.9	428901	321201	285312	17700.2	198831	225529	221229	214433	234600	182844	242422	10604.7	10044.1	5198.82	4740.92	4975.87	4376.07	-45408.9	270219	-34121	-50455.7	-18824.2	-10114.8	-6749.63	-14991.3	-7885.6	-6979.1	43421.3	-47750.7	-41710.1	13763.3	12681.9	21426.8	15660.4	19123.5	15176.7	4674.7	-5506.2	1389.56	-12650.5
61.9	52684.8	11264.8	-6558.96	51906.7	25103.6	35502.3	5295.42	136194	82283.5	424930	318031	283878	10331.9	194206	223001	218399	211418	232603	179719	242147	10324.3	9853.71	5032.66	4583.18	4799.51	4154.09	-49065.5	265076	-34954.9	-53655.4	-21479.1	-12221.6	-7372.88	-15773	-8936.02	-8579.42	41583.7	-50711.5	-44791.9	13692.4	12770.7	20817.9	15388	18721	15019.1	3580.6	-6579.84	-8.40736	-13363.5
62	49616.8	8850.08	-7290.69	53533.3	26164	36572.7	6145.1	136112	82842.2	420694	314661	282179	3078.36	189398	220355	215438	208104	230045	176672	241348	10021.1	9660.07	4860.67	4435.12	4622.06	3925.86	-52631.5	259777	-35823.5	-56822.3	-24104.3	-14517.5	-7979.04	-16499.1	-9987.42	-10179.4	40045.6	-53583.3	-47792.7	13615.7	12817.5	20043.6	15101.2	18366.8	14710.6	2625.01	-7669.22	-1412.04	-14049.8
62.1	46695.8	6643.83	-7997.46	55188.6	27338.1	37629.6	7069.52	135825	83526.7	416095	311079	280285	-4126.64	184488	217625	212143	204504	227582	173113	240619	9738.91	9454.49	4693.79	4269.96	4435.4	3689.27	-56203.1	254304	-36613.5	-59967.3	-26787.1	-16579.1	-8590.1	-17191.2	-11066.5	-11742.1	38264.8	-56294.5	-50552.7	13512.2	12892.5	19518.7	14775.6	17906.6	14402.6	1620.7	-8679.17	-2774.24	-14804.2
62.2	43828.6	4520.89	-8780.08	56682.1	28380	38727.3	7828.31	135313	84127.2	411187	307218	278173	-11148.2	179542	214944	208908	200651	224923	169698	239540	9446.34	9255.42	4518.37	4098.17	4252.29	3447.02	-59561.3	248694	-37433.2	-63023.4	-29365.9	-18658.5	-9172.72	-17885.7	-12086.7	-13231.9	36439.9	-59028.7	-53363.5	13404	12832.6	18887.7	14550.8	17625.7	14221	701.264	-9694.85	-4161.11	-15496.3
62.3	40851.1	2395.54	-9426.33	58215	29508.1	39523.2	8806.74	134803	84615	405959	303183	275847	-18078.1	174411	212007	205528	197053	221989	166253	238243	9148.34	9045.84	4335.21	3915.08	4069.61	3217.49	-62917.8	242998	-38196.1	-66033.7	-31885.1	-20673	-9772.01	-18576.1	-13031.1	-14717.3	34355.6	-61651.2	-55834.3	13187.3	12851.4	18134.6	14289.2	17282.6	13948.7	-264.837	-10760	-5520.01	-16167.5
62.4	37743.3	164.245	-10214.3	59719.9	30636.7	40442.5	9636.75	134240	84937.1	400527	298900	273400	-24945.2	169178	209105	201853	193086	218865	162613	236777	8832.73	8834.56	4161.93	3741.73	3876.69	2985.12	-66121.8	237098	-38904.4	-68973.2	-34370.8	-22658.2	-10302	-19262.4	-14021.5	-16230.2	32473.3	-64262.7	-58392.3	13004.6	12966.2	17441.3	14077.3	16955.5	13617.8	-1344.85	-11760.1	-6922.51	-16822.2
62.5	34514.9	-2146.54	-10918.5	61237.4	31619.6	41367.8	10397.5	133533	85285.2	394756	294264	270711	-31746.1	163810	205440	198202	189391	215675	158697	234976	8531.42	8612.62	3977.15	3562.52	3695.34	2747.9	-69332.6	231020	-39497.8	-71894.6	-36838.9	-24634.2	-10844.2	-19916.4	-14994.9	-17703	30698.4	-66887.2	-61160.3	12863.6	12965.5	16738.9	13570.4	16538.9	13390.6	-2276.15	-12688.4	-8298.4	-17440.4
62.6	31064.4	-4623.67	-11572.4	62732.1	32664.4	42190.5	11330.8	132756	85522.7	388628	289501	267843	-37978.6	158423	201824	194377	185152	212284	154660	232993	8212.26	8378.96	3789.6	3388.39	3493.75	2509.28	-72423.3	224855	-40002.6	-74631.8	-39264.3	-26525.3	-11402.6	-20530.1	-15993.2	-19193.3	28816.8	-69223.4	-63905.2	12752.7	12984.8	15973.6	13241.8	16128.9	13042.9	-3277.64	-13643	-9593.87	-18059.4
62.7	27483.8	-7226.36	-12231.6	63990.6	33592.1	43089.7	12163.1	131735	85712.3	382159	284483	264783	-44459.1	152953	198141	190481	181184	208729	150564	231011	7892.88	8149.59	3608.53	3209.18	3310.76	2287.09	-75406.6	218548	-40667.2	-77367.2	-41624.4	-28430.4	-11974.6	-21164.9	-16956.5	-20630.5	26671.4	-71832.8	-66330.7	12602.2	12998.7	15115.6	12979.6	15705	12655.3	-4291.54	-14597.5	-10865.7	-18681.7
62.8	23873.6	-9910.65	-12904.7	65293.6	34571.6	43912.7	13107.3	130697	86037.9	375546	279311	261460	-50859.6	147394	194262	186239	176574	204745	146434	228968	7562.18	7914.05	3429.07	3034.15	3110.06	2041.4	-78271.5	212083	-41275.4	-80038.1	-43993.4	-30292.8	-12548.3	-21793.8	-17848	-22085.9	24641.3	-74225.2	-68769	12401	12976.9	14343.3	12653.7	15344.2	12266.4	-5120.31	-15612.6	-12076.1	-19278.4
62.9	20269.7	-12573.8	-13555.6	66574.2	35614.6	44779.3	13942.5	129406	86146.5	368604	273878	257875	-57146.7	141832	190163	181877	171972	200864	142193	226430	7240.22	7671.67	3253.51	2852.1	2924.64	1804.81	-81089.3	205474	-41766.7	-82662.4	-46360.2	-32136.1	-13064.7	-22354.9	-18765.7	-23506.7	22804.8	-76445.7	-71290.4	12130.9	13017.6	13577.1	12218.3	14830.1	11884.4	-6059.76	-16555.3	-13281.9	-19865.2
63	16760.2	-15138.9	-14224	67553	36544.1	45558.9	14762.6	127960	86090.6	361344	268255	254071	-63286	136207	185783	177408	167375	196889	137753	223866	6928.33	7430.66	3050.57	2665.05	2736.9	1566.16	-83855.9	198686	-42304.3	-85257.6	-48657.9	-33917.9	-13567.3	-22909.9	-19645.7	-24883.7	20748.8	-78545.7	-73599.8	11890.4	12888.7	12827	11845.7	14323.3	11549.1	-6899.96	-17377.9	-14480.7	-20404.2
63.1	13433	-17515.8	-14925.8	68693	37663.4	46206.2	15595.7	126755	86075.8	353907	262403	250129	-69300.5	130505	181579	172995	162553	192772	133346	221164	6598.08	7171.61	2857.3	2473.4	2555.68	1336.54	-86454.7	191912	-42859.3	-87714.2	-50924.6	-35674	-14066	-23467.7	-20498.1	-26321	18621.4	-80665.6	-75634.5	11672.8	12883.9	12113.7	11579.4	13983.7	11226.6	-7648.1	-18285.9	-15645.5	-20888.6
63.2	10218.1	-19721.3	-15507.2	69631.3	38491.5	46809.5	16348.4	125281	85964.8	346246	256487	246061	-75196.2	124744	177296	168470	157594	188599	128920	218082	6261.8	6907.11	2672.12	2292.07	2352.88	1110.67	-89034.2	184960	-43371.5	-90117.3	-53224.6	-37389.1	-14558.2	-23971.7	-21291.3	-27682.6	16671.3	-82620.4	-77790.8	11490.9	12820.6	11429	11259.8	13484.5	10891.1	-8552.99	-19040.5	-16765.9	-21384.7
63.3	7168.15	-21799.1	-16144.3	70739.7	39351.5	47387.5	17093.8	123783	85720.2	338373	250335	241741	-80931.8	118918	173080	163942	152591	184179	124422	214971	5917.09	6655.49	2475.32	2112.73	2142.94	872.436	-91487.1	177883	-43720	-92508	-55416.1	-39016.7	-15063.6	-24514.5	-22096.6	-29125.5	14816.2	-84665.4	-79895.3	11193.5	12856.4	10636	10919.8	13059	10586.1	-9333.98	-19812.7	-17942.8	-21872.3
63.4	4100.2	-23782.9	-16718.2	71753.5	40139.8	48017.9	17879	122357	85478.3	330290	244042	237279	-86506.2	113074	168371	159012	147664	179698	119874	211686	5561.76	6398.21	2284.72	1934.63	1947.43	631.468	-93819.2	170745	-44097.7	-94789	-57548.8	-40589.4	-15509.9	-24988.1	-22928	-30529.7	12813	-86522.9	-81840.5	10902.2	12728.7	9942.65	10465.8	12708.6	10218.9	-10147.6	-20729.3	-18996.8	-22322.5
63.5	997.09	-25779.2	-17369.9	72480.6	40952.6	48582.8	18622.1	120308	85055.8	321899	237636	232663	-91988.2	107236	163678	154096	142533	175212	115157	208064	5211.54	6131.68	2095.01	1768.7	1747.11	393.166	-96076.9	163534	-44432.3	-96978.1	-59675.3	-42194.4	-15959.7	-25476.1	-23745	-31827.8	10717	-88351.4	-83667.6	10586.1	12622.8	9306.65	10027.2	12185.6	9887.17	-10989.3	-21307.2	-20029.2	-22709.3
63.6	-2192.21	-27844.5	-17941.1	73259.7	41741.1	49178.9	19443	118473	84772.5	313414	231010	227880	-97239.2	101381	158713	149173	137201	170819	110555	204389	4872.79	5871.73	1904.19	1580.79	1548.31	156.963	-98232.8	156754	-44653.9	-99083.6	-61720.8	-43740.3	-16354.3	-25934.5	-24480.2	-33177.9	8801.45	-90050.3	-85443.4	10308.6	12433.2	8559.34	9648.59	11853.6	9630.32	-11894.6	-21947.2	-21056.3	-23082.9
63.7	-5479.59	-30257.9	-18640.3	73967.9	42484.5	49719.1	20191.8	116611	84434.5	304645	224118	222880	-102403	95480.1	153584	144209	131800	166116	105616	200495	4520.98	5601.95	1724	1392.7	1347.78	-67.2721	-100316	149315	-45016.7	-101081	-63713.3	-45196.6	-16751.6	-26399.1	-25286.4	-34497.3	6866.23	-91710.9	-87196.3	10253.4	12474	7757.22	9333.63	11479.9	9304.89	-12747	-22766.9	-22115.2	-23461.2
63.8	-8885.5	-32453.3	-19258.1	74744.3	43217.7	50301.2	20946.9	114807	83710.6	295775	217156	217740	-107461	89518.4	148497	138980	126488	161097	100625	196441	4159.45	5331.54	1519.13	1210.46	1153.81	-287.682	-102326	141755	-45240.8	-103047	-65605.6	-46643.7	-17138.8	-26815.3	-25977.3	-35743.1	5121.28	-93401.7	-88804.5	9938.54	12348	6963.37	8789.31	11237.5	8877.64	-13620.6	-23374.6	-23138.5	-23872.2
63.9	-12688.3	-34780.3	-19759.8	75323.7	44080.7	50719.7	21791.2	112949	83260.4	286670	210189	212454	-112337	83550.1	143366	133625	121161	155885	95641.4	192411	3794.09	5060.44	1323.93	1031.6	946.86	-522.627	-104211	134124	-45439.3	-104913	-67492	-48045.7	-17515.9	-27203.5	-26670.1	-36979.1	3134.79	-94978.3	-90588	9649.97	12223.2	6178.03	8339.96	10793.3	8387.03	-14421.7	-23985	-24056.4	-24218.8
64	-16153.4	-37161.7	-20389.5	75840.5	44788.7	50987.8	22482.5	111027	82674.3	277249	202966	207112	-117085	77540.9	138089	128320	115475	150729	90784.9	188012	3442.6	4782.65	1118.4	842.297	753.214	-749.907	-106019	126446	-45727.1	-106689	-69353.5	-49442.6	-17857.8	-27548.5	-27518.3	-38258.3	1279.14	-96321.9	-92307.6	9311.98	11986.1	5357.34	7905.33	10311.9	7924.15	-15164.7	-24618.8	-24996.3	-24547.8
64.1	-19580.4	-39450	-20854.6	76338.9	45459.8	51406.1	23119.5	108778	81944.4	267836	195581	201508	-121706	71592.6	132906	122696	109650	145490	85786.8	183598	3086.52	4522.62	921.555	655.927	557.184	-960.66	-107675	118736	-45835.3	-108416	-71136	-50745.7	-18218.1	-27906.9	-28173.8	-39487.4	-556.226	-97548.6	-94059.2	9102.97	11838.5	4542.51	7532.86	10019.7	7663.25	-15915.7	-25260.8	-25862	-24885.4
64.2	-22890.5	-41620.6	-21319.6	76854	46004	51760.4	23756	106538	81158.2	258293	188179	196249	-126152	65587.1	127536	117001	103780	140248	80732.5	179279	2737.51	4255.36	734.588	472.539	360.792	-1190.9	-109267	111003	-45944.2	-110015	-72849.8	-52038	-18549.8	-28212.8	-28781.6	-40668.3	-2490.81	-98675.6	-95462.2	8950.66	11755	3754.65	7305.57	9552.24	7372.03	-16568.9	-25917.6	-26718.9	-25170.5
64.3	-25971.6	-43566.9	-21828.7	77361.8	46479.4	52175.4	24310.6	104149	80297	248441	180643	190498	-130383	59621.1	121871	111382	98187.9	134736	75667.8	174618	2394.82	3972.06	528.675	286.186	169.625	-1402.93	-110789	103217	-46057.3	-111560	-74561.1	-53292.2	-18852.3	-28519.6	-29427.3	-41852.5	-4397.11	-99871.1	-96782.9	8736.41	11587.6	2996.34	6976.59	9142.49	7000.51	-17262.6	-26396.8	-27546.4	-25461.6
64.4	-28901.5	-45353.2	-22277.5	77741	46995.7	52371.4	24945.6	101727	79402.9	238421	172940	184624	-134520	53664.3	116607	106062	92168.3	129003	70379.7	169878	2039.02	3693.96	340.178	88.2365	-27.4752	-1619.5	-112207	95506.9	-46094.5	-112999	-76187.4	-54476.5	-19170.2	-28830.9	-30024.9	-42964.3	-6235.98	-100886	-98080.4	8449.54	11453.4	2301.42	6650.41	8717.02	6727.66	-17978.5	-27044	-28378.5	-25710.9
64.5	-31717.4	-47010.3	-22883.9	78127.7	47490	52537.1	25597	99280.2	78490.3	228269	165197	178649	-138483	47750.2	111059	100331	86428.6	123516	65299.8	164915	1672.17	3409.52	146.834	-92.4027	-238.334	-1829.59	-113555	87697.4	-46282.2	-114324	-77728	-55569.4	-19437.7	-28968.2	-30590.6	-44032.5	-8131.74	-102029	-99354.7	8090.52	11265.8	1649.07	6208.91	8237.55	6334.9	-18603.4	-27623.4	-29169.8	-25987.4
64.6	-34486.8	-48624.3	-23396.5	78302.4	47940.3	52682.3	26092.4	96709.5	77526.2	218001	157299	172453	-142341	41833	105330	94554.5	80688.1	117744	60090.4	159872	1323.68	3128.02	-56.1122	-271.474	-430.788	-2035.21	-114789	79836.7	-46268.6	-115741	-79230.6	-56691	-19656.3	-29260.1	-30934.8	-45102.3	-10092.8	-103038	-100406	7820.52	11164.8	913.462	5805.42	7835.9	6000.55	-19253.5	-28108.2	-29937.8	-26197.6
64.7	-37332.2	-50274.3	-23861.6	78563.6	48318.4	52689.1	26624.4	94047.9	76419.5	207661	149341	166177	-146058	35985.6	99771	88555.7	74663.6	111819	55020.4	154850	959.311	2858.31	-249.287	-457.433	-644.913	-2227.52	-115872	71921.6	-46146.3	-116920	-80667	-57705.5	-19921.5	-29469.9	-31407.5	-46149.9	-11949.5	-103813	-101430	7375.91	10816	238.365	5530.58	7396.96	5557.32	-19912.4	-28510.5	-30725.9	-26395.3
64.8	-40258.5	-51995.4	-24353.2	78640.8	48791.5	52666.6	27183.1	91391.2	75441.4	197130	141319	159773	-149624	29810.5	94082.4	82906.2	68705	105975	49767.1	149652	603.082	2572.29	-434.928	-634.639	-841.511	-2425.65	-116899	63432.4	-46208.4	-117996	-82012.7	-58646.7	-20164.1	-29652.6	-31865.3	-47160.9	-13582.1	-104587	-102197	7071.9	10697.3	-440.12	5260.04	6955.22	5098.66	-20342.8	-28872.7	-31446.2	-26623.9
64.9	-43209.5	-53842.7	-24758.6	78691.2	49124.7	52728.8	27889.6	88694.7	74178.3	186685	133385	153251	-152990	23972	88387.2	77120.9	62719.9	100184	44574.1	144082	263.063	2295.5	-619.704	-812.079	-1030.52	-2631.84	-117857	55605.3	-46096	-118970	-83284.3	-59603.9	-20388	-29846.6	-32317.8	-48140.2	-15396.5	-104969	-102922	6722.26	10406.2	-1308.41	4842.86	6614.21	4813.06	-20900.3	-29336	-32157.4	-26785.7
65	-46304	-55697.2	-25139.9	78601.9	49463.3	52710.7	28485.7	85987	73009.7	176080	125244	146758	-156257	18212.9	82755.3	71293.5	56765.2	94595.5	39201.9	138924	-96.4809	2025.09	-794.822	-1000.2	-1216.12	-2825.03	-118727	47693.9	-45920.7	-119848	-84405.2	-60479.5	-20591.9	-30014	-32748.6	-49061.1	-17250.6	-105530	-103678	6379.1	10256	-2017.45	4374.41	6126.02	4491.28	-21399.1	-29835	-32836.1	-26982
65.1	-49371.7	-57613.7	-25432.5	78460.4	49776.3	52530.2	28898.2	83230.1	71688.5	165438	117051	140205	-159238	12507.5	76867.6	65498.1	50678.1	88641.7	34214.2	133539	-455.686	1758.59	-971.388	-1176.99	-1399.02	-3000.94	-119431	39764.9	-45797.9	-120635	-85510.8	-61311.3	-20795.3	-30197.8	-33107.4	-50023.8	-19158.4	-106155	-104466	6132.01	9965.61	-2708.08	4059.68	5799.23	4141.69	-21944.3	-30117.5	-33473.1	-27115.7
65.2	-52400.2	-59512.6	-25803.9	78367.8	50017.9	52402	29466.5	80356.9	70273.3	154620	108850	133449	-162195	6827.95	70770.7	59552.1	44802.1	82677.8	29143.4	128151	-811.272	1494.82	-1144.32	-1352.31	-1587.02	-3184.46	-120136	31914.7	-45631	-121306	-86552.4	-62033.1	-20964.5	-30334.2	-33461.4	-50907.4	-20831.4	-106685	-105165	5803.64	9738.5	-3475.92	3652.73	5372.36	3770.94	-22558.6	-30506.4	-34073.4	-27220.5
65.3	-55246.4	-61277.7	-26282.2	78155.8	50236.1	52439.9	29874	77388.3	68961.2	143843	100584	126609	-164926	1257.08	64709.6	53530.8	38736.7	76572.8	23969.3	122551	-1155.21	1231.65	-1319.23	-1525.18	-1774.91	-3358.97	-120722	24012	-45445.3	-121881	-87530.6	-62733	-21111.9	-30445.9	-33831.8	-51728.8	-22458.9	-107082	-105875	5574.25	9598.19	-4109.08	3182.3	4850.01	3457.98	-23208.4	-30760.6	-34661.2	-27350.6
65.4	-57978.8	-62883.3	-26612.7	77861.3	50424.4	52251.4	30355.5	74358.6	67522.9	132883	92342.6	119717	-167494	-4249.49	58653.8	47589	32691.7	70559	18773	116930	-1489.3	957.465	-1494.95	-1693.78	-1946.93	-3538.8	-121225	16134.2	-45354.7	-122407	-88444.7	-63377.1	-21222.7	-30474	-34136.6	-52488.8	-24236.2	-107484	-106462	5366.61	9250.37	-4775.57	2724.08	4302.19	3076.63	-23777.1	-31036.7	-35153.5	-27415.3
65.5	-60515.8	-64309.2	-26959.8	77356	50599.9	51924.7	30785.1	71097.1	66121.5	121831	84096.1	112780	-169865	-9666.3	52897.7	41683.6	26318	64484.5	13519.3	111349	-1826.82	681.353	-1651.84	-1860.15	-2122.87	-3706.05	-121577	8240.13	-45035.2	-122825	-89295.1	-63907.1	-21373.2	-30485.6	-34424.8	-53190.5	-26068.3	-107755	-106799	5018.25	9075.37	-5491.88	2423.24	3801.23	2687.97	-24158.6	-31359.5	-35644.2	-27506.4
65.6	-62888.2	-65540.2	-27242	76766	50694.7	51660.5	31109.5	67779.3	64553.4	110927	75745	105844	-172066	-15052.7	46997.9	35793	20156.8	58284.6	8618.65	105710	-2165.3	400.452	-1822.65	-2021.4	-2283.89	-3870.7	-121843	359.528	-44782.7	-123170	-90037.1	-64446	-21438.9	-30486.1	-34632.6	-53876.9	-27798.2	-108119	-107114	4632.12	8714.47	-6061.59	2032.07	3311.23	2337.23	-24604	-31593.7	-36113	-27578.9
65.7	-65152.5	-66622.1	-27582.9	76278.8	50818.6	51360.8	31558.3	64698.8	63043.8	100034	67396	98812.4	-174154	-20398.4	40909.6	29847.7	13842.2	52158.9	3654.62	99964.7	-2492	129.307	-1987.1	-2189.13	-2457.97	-4046.09	-122036	-7442.85	-44447.9	-123379	-90776	-64884.4	-21498.5	-30443.4	-34842.7	-54527.7	-29390.3	-108050	-107434	4230.74	8354.8	-6510.01	1501.69	2862.72	2029.32	-24976.9	-31765.1	-36594.7	-27626
65.8	-67490.7	-67703	-27815.1	75579.3	50885	51103	31904.2	61655.1	61248	89056.4	59059.5	91721.5	-176093	-25614.1	34883.9	23995.2	7849.77	46096.3	-1289.63	94036.7	-2826.36	-128.416	-2151.12	-2358.91	-2613.11	-4186.72	-122150	-15160.8	-44150	-123517	-91364.7	-65284.6	-21495.6	-30376.2	-35047.1	-55157.5	-30893.8	-108009	-107606	3925.1	8196.76	-7166.11	1042.28	2297.53	1825.9	-25384.7	-32059.3	-37034.6	-27641.9
65.9	-69761	-68838.9	-28030.3	74843	50874.4	50756.2	32258.6	58571.2	59503.3	77957.5	50734.4	84643.9	-177821	-30857.6	28989.1	17997.8	1778.47	40052.2	-6481.5	88408.5	-3159.49	-387.458	-2317.67	-2509.95	-2788.21	-4331.59	-122162	-22868.7	-43752.3	-123539	-91884.1	-65645.3	-21450.2	-30305.6	-35206.2	-55710.8	-32487.1	-107938	-107874	3579.13	7914.76	-7827.5	806.548	1832.89	1498.24	-25742.9	-32242.2	-37452.1	-27650.6
66	-72087.6	-69991.3	-28299.8	74276.8	50832.5	50450.6	32624.3	55429.9	57732.7	66956.2	42537.2	77973.1	-179468	-36041.3	23194	12081.2	-4368.54	33890.3	-11502.8	82645.6	-3485.31	-636.24	-2466.89	-2662.08	-2950.59	-4475.01	-122087	-30500.4	-43430.9	-123453	-92321.4	-65933.3	-21432.2	-30210.3	-35327.5	-56221.6	-34066.4	-107661	-108034	3451.23	7684.22	-8446.86	534.948	1271.53	1201.96	-26141.6	-32437.9	-37855.6	-27624.6
66.1	-74486.9	-71226.6	-28432.4	73475.9	50631.1	50231.3	32988.8	52064.5	55931	55944.4	34321.8	70824	-180999	-41100.2	17336.6	6092.68	-10466.4	27734.2	-16489.6	76690.8	-3803.19	-885.846	-2609.65	-2812.1	-3113.59	-4618.9	-121936	-38145.3	-42985.9	-123271	-92690	-66193.8	-21391.2	-30101	-35440	-56668.1	-35746.8	-107427	-108203	3271.27	7428	-9115.33	207.072	846.358	780.569	-26593.3	-32526.8	-38238	-27618.1
66.2	-76841.3	-72483	-28626.2	72621.5	50546.6	49874.6	33250.3	48686.9	54210.2	44965.3	26017.2	63674.9	-182393	-46077	11215.6	70.8283	-16235	21683.4	-21473.1	70769.3	-4119.13	-1126.74	-2767.68	-2949.87	-3267.4	-4768.49	-121699	-45712.3	-42651.5	-123043	-92961.8	-66386.2	-21358.6	-29970.1	-35556.9	-57101.3	-37542.5	-107278	-108106	3018.64	7117.39	-9782.65	-233.621	372.714	401.984	-26869.2	-32793.8	-38579	-27550.4
66.3	-79245.9	-73735.1	-28771	71735.7	50478.5	49492.4	33567.9	45389.6	52533.2	33931.6	17794.2	56553.5	-183666	-50905.9	4997.49	-5968.11	-22001.4	15552.4	-26314.4	64857.3	-4424.29	-1374.22	-2910.85	-3095.76	-3412.59	-4899.95	-121441	-53184.2	-42224.9	-122632	-93218.9	-66578.4	-21267.6	-29795.8	-35637.9	-57416	-39244.5	-106896	-108012	2783.15	6697.32	-10324.1	-580.931	-176.112	9.22707	-27220.5	-32932.9	-38859.2	-27468.9
66.4	-81526.9	-74940.1	-28906.6	70800.4	50309.6	48984.1	33828	42024.6	50637.3	22966.1	9586.5	49341.9	-184784	-55663.8	-858.403	-11846.2	-28030.7	9334.29	-31139.2	58922.2	-4720.86	-1617.07	-3055.13	-3244.98	-3557.9	-5035.74	-121094	-60703.7	-41664.2	-122218	-93394.8	-66657.1	-21195.5	-29604.7	-35668.3	-57741.9	-40711.9	-106613	-108063	2536.31	6481.2	-10911.1	-817.401	-692.786	-247.337	-27507.7	-33014.7	-39160.5	-27414.7
66.5	-83651.5	-76062.6	-29018.3	69777.7	50053	48533.5	34057.5	38831.8	48851.6	12022.5	1434.59	42175.4	-185763	-60383.4	-6797.39	-17824.1	-34079.4	3139.93	-35920.5	53153.9	-5018.9	-1841.89	-3194.26	-3380.63	-3703.62	-5160.72	-120636	-68011.2	-41149.8	-121659	-93472	-66675.2	-21079	-29351.3	-35596.2	-58040.3	-42242.4	-106122	-107700	2338.52	6148.57	-11615.3	-1080.35	-1148.18	-475.696	-27744.5	-33175.1	-39447.5	-27338
66.6	-85577.9	-76991.3	-29136	68807.9	49868	47998.5	34304.1	35509.8	46891.4	1092.13	-6614.16	35038.7	-186652	-65068.7	-12540.1	-23719.4	-39949.7	-3154.23	-40821.1	47288.6	-5296.15	-2082.05	-3328.9	-3520.88	-3843.47	-5279.89	-120080	-75778.9	-40656.9	-121072	-93455	-66650.6	-20962.9	-29072.2	-35556.7	-58256	-43727.5	-105635	-107387	2100.15	5897.3	-12121.4	-1447.01	-1754.81	-755.424	-27982.9	-33384	-39698.3	-27280.8
66.7	-87321.8	-77533	-29022.2	67881	49497.5	47457.7	34582.8	32195.5	44931.1	-9756.74	-14558	27919.6	-187373	-69651.9	-18207	-29634.8	-45776.1	-9433.63	-45343.1	41595.4	-5577.91	-2301.05	-3468.74	-3650.19	-3974.04	-5401.49	-119483	-82965.1	-40056.6	-120388	-93380.7	-66595.3	-20796.7	-28758.5	-35443.2	-58385.9	-45275	-104984	-106959	1634.23	5529.83	-12553.3	-1722.25	-2297.86	-1020.45	-28139.1	-33501.6	-39889.9	-27140.6
66.8	-88932.7	-78090.1	-28973.3	66685.2	49144.5	46694.3	34787.5	28809.3	43082	-20516.4	-22586.5	20840.3	-187946	-74117.3	-24098.3	-35456.4	-51645.5	-15389.8	-49799.7	35532.6	-5832.23	-2526.89	-3601.21	-3779.22	-4115.07	-5513.48	-118789	-90045.6	-39513.7	-119541	-93264.9	-66462.1	-20619.2	-28449.5	-35326.7	-58524.8	-47032.3	-104315	-106556	1294.1	5179.96	-13083.7	-1966.39	-2751.28	-1299.43	-28268.7	-33579.5	-40098.1	-27011.7
66.9	-90127.1	-78542.4	-29037	65444.7	48694.3	46046.6	34940	25526.1	41109.7	-31187.9	-30512.9	13744	-188450	-78454	-29966.2	-41178.9	-57518.6	-21466	-54257.5	29551.9	-6118.38	-2747.27	-3726.23	-3908.84	-4237.68	-5616.21	-118061	-97014.6	-38957.1	-118625	-93039	-66253.9	-20414.8	-28122.1	-35221.8	-58622.7	-48617.9	-103606	-106163	948.795	4959.37	-13626.7	-2265.05	-3182.02	-1476.59	-28422.4	-33599.5	-40315.8	-26906.2
67	-91542.5	-78890	-28975.7	64223	48394.2	45402.6	35018.7	21893.3	39037.9	-41699.8	-38369	6695.08	-188774	-82692.2	-35868.2	-46726.3	-63062.4	-27505.5	-58865	23740.9	-6392.81	-2961.16	-3849.8	-4025.49	-4361.02	-5712.17	-117197	-103898	-38274.7	-117628	-92737.9	-65981.3	-20226.8	-27753.1	-35052.6	-58684.9	-50129	-103003	-105517	756.805	4695.58	-14043.3	-2446.34	-3548.17	-1758.14	-28641.6	-33565.7	-40469.6	-26796.2
67.1	-92986.3	-79298.3	-28882.8	63021.6	48068.9	44590.3	35226.9	18523.5	36971.5	-52285	-46138.7	-219.367	-188977	-86835.3	-41688.4	-52361.7	-68312.4	-33168.4	-63204.2	17837.5	-6649.86	-3182.57	-3965.71	-4138.37	-4483.53	-5810.77	-116329	-110647	-37677	-116537	-92305.7	-65683.5	-20018.6	-27337.6	-34809.9	-58696.2	-51585.6	-102218	-104758	464.7	4392.72	-14437.5	-2722.36	-3915.71	-2090.14	-28768.8	-33476.2	-40650.8	-26663.8
67.2	-94381.6	-79713.9	-28778.9	61696.2	47607.1	43939.8	35308.5	15214.8	35073.7	-62871.5	-53871.5	-7635.38	-189093	-90875.1	-47630.2	-57828.8	-73784	-39244.9	-67408.4	11958.3	-6902.94	-3388.93	-4077.8	-4257.27	-4595.66	-5889.19	-115331	-117380	-36952.7	-115383	-91820.3	-65298.6	-19796.9	-26959	-34596.8	-58679.4	-53019.9	-101400	-103951	-4.12384	4143.38	-14957.1	-3063.12	-4309.95	-2490.26	-28896.7	-33455.6	-40796.9	-26547
67.3	-95889.2	-80152.6	-28727.6	60314.6	47220.9	43052.7	35479.4	11787.9	33045.1	-73216.4	-61493.4	-14589.3	-189130	-94885.6	-52964.3	-63262.8	-79275.5	-44937.1	-71695.4	6353.32	-7159.27	-3588.75	-4179.45	-4358.89	-4709.93	-5970.68	-114306	-123968	-36117.3	-114086	-91213.1	-64847.7	-19536	-26570.6	-34345.4	-58668.7	-54515.9	-100606	-103251	-358.013	3858.9	-15438.5	-3363.8	-4687.12	-2701.29	-29076.3	-33531.5	-40933.5	-26396.6
67.4	-97400.6	-80732.2	-28617	58858.6	46644.4	42339.9	35512.7	8344.25	31093.1	-83470.9	-68973.2	-21485.9	-189033	-98725.7	-58512.9	-68765.1	-84488.8	-50454.7	-75869.9	751.334	-7404.92	-3788.16	-4279.01	-4452.21	-4817.81	-6045.25	-113236	-130535	-35511.2	-112727	-90588.3	-64333.4	-19242.9	-26127.4	-34045.3	-58622.7	-56028.1	-99590	-102471	-648.056	3426.12	-15896.9	-3653.32	-5176.05	-2994.46	-29121.2	-33503.6	-41032	-26251.6
67.5	-98845	-81213.1	-28426.7	57425.6	46166.5	41623.9	35483.7	5040.5	29010.3	-93637.9	-76397.3	-28401.7	-188917	-102461	-63862.2	-73955.1	-89745	-56023.5	-80039.5	-4721.86	-7641.3	-3979.57	-4378.68	-4561.43	-4906.75	-6106.34	-112048	-136940	-34682.4	-111313	-89892.8	-63818.1	-19005.2	-25797.2	-33676.9	-58508.5	-57512.5	-98552.3	-101399	-1046.7	3076.1	-16410.6	-3850.1	-5577.34	-3231.44	-29227.2	-33345.4	-41116.5	-26041.7
67.6	-100160	-81655.6	-28213.2	55868.4	45471.8	40865.3	35554.5	1787.46	26856.1	-103060	-83769.6	-35178.7	-188567	-106035	-69353.1	-79299.7	-95034.3	-61493.9	-84094	-10014.1	-7876.29	-4171.05	-4466.92	-4660.06	-5008.21	-6177.24	-110833	-143331	-33966.7	-109786	-89077.9	-63191.3	-18749.2	-25286.5	-33475.3	-58322	-58798.6	-97317.3	-100457	-1380.62	2808.74	-16826.7	-4179.7	-5991.32	-3445.21	-29238.1	-33268.1	-41170.7	-25858.7
67.7	-101312	-81923.5	-27872.3	54413.8	44915.2	40154.7	35533.3	-1480.52	24835.1	-112974	-90951.2	-41883	-188023	-109578	-74647.5	-84214.8	-99882.2	-66888.6	-87993.7	-15527.6	-8094.6	-4343.44	-4550.86	-4741.7	-5090.54	-6243.12	-109576	-149497	-33288.4	-108166	-88175	-62532.6	-18425.9	-24814.1	-33110.8	-58065.5	-60166.9	-96157.8	-99512.5	-1565.34	2674.89	-17154.7	-4446.98	-6419.01	-3520.88	-29235.7	-33088.9	-41175.7	-25658.8
67.8	-102270	-81991.1	-27524	52979	44132.7	39435.2	35485.3	-4870.39	22633.4	-122752	-97966.1	-48517.9	-187400	-112680	-79984.8	-89470.7	-104738	-72218	-91753.4	-20847.1	-8320.53	-4520.79	-4642.95	-4826.41	-5173.4	-6294.06	-108243	-155587	-32558	-106453	-87254.8	-61853.1	-18099.7	-24259.4	-32708.4	-57758.5	-61551.2	-95026.5	-98668.4	-1817.95	2331.32	-17578.8	-4714.78	-6890.78	-3783.54	-29353.1	-32983.5	-41153.4	-25437.2
67.9	-103063	-81899.1	-27362	51444.1	43360.4	38484.4	35341.5	-8326.77	20499.5	-132397	-105015	-55055.2	-186677	-115935	-85115.3	-94612.1	-109751	-77708.6	-95560.9	-25983.3	-8532.09	-4693.3	-4740.67	-4916.36	-5252.22	-6337.25	-106815	-161539	-31783.5	-104633	-86218.8	-61072.7	-17745.9	-23697.2	-32340.9	-57435.9	-62848.5	-93793.8	-97704.2	-2031.48	2123.27	-17931.5	-4914.88	-7288.14	-3990.68	-29338.6	-32817.6	-41105.8	-25197.6
68	-103646	-81625.9	-27092.3	49859	42662.3	37532.8	35235.5	-11803.3	18405.6	-141855	-111828	-61585	-185845	-119052	-90349.2	-99607	-114634	-83060	-99173.3	-31217.2	-8731.52	-4861.59	-4827.02	-4996.54	-5334.77	-6386.18	-105316	-167324	-30940.6	-102776	-85172.5	-60242.3	-17422.3	-23124.5	-31855.6	-57074.6	-64348.1	-92426.1	-96710.7	-2220.42	1752.95	-18264	-4980.67	-7565.81	-4302.01	-29384.1	-32615.2	-41031	-24930.5
68.1	-104082	-81208.7	-26853.3	48282.3	41734.1	36589.8	35146.4	-15006.3	16219	-151176	-118543	-67990.4	-184999	-122173	-95429.1	-104592	-119302	-88287.3	-102724	-36335.6	-8923.17	-5027.48	-4905.49	-5065.44	-5412.47	-6436.66	-103800	-173001	-30049.1	-100834	-83962.6	-59328	-17053.3	-22549.9	-31370.5	-56612.9	-65491.9	-90991.3	-95475.2	-2554.12	1441.58	-18705.7	-5305.58	-7992.68	-4513.35	-29384.6	-32391.6	-40994	-24636.1
68.2	-104524	-80760.5	-26500.4	46628.5	40982.4	35617.5	34906.5	-18274.8	14185.9	-160347	-125167	-74232.3	-184055	-125132	-100260	-109453	-123907	-93338.8	-106205	-41414.1	-9095.44	-5199.12	-4979.08	-5129.05	-5478.58	-6472.47	-102248	-178654	-29135.5	-98833.8	-82715.6	-58442.2	-16669.3	-21950.8	-30888	-56125.9	-66661.4	-89448.8	-94126.2	-2777.62	1136.44	-19129.8	-5400.39	-8385.93	-4712.67	-29260.4	-32216.1	-40894.4	-24383.9
68.3	-104940	-80353.5	-25970.8	44851.2	40252.2	34594.2	34670.1	-21255.9	11994	-169379	-131619	-80371.5	-183054	-127979	-105064	-114062	-128518	-98237.3	-109550	-46173.4	-9273.14	-5359.44	-5047.15	-5188.48	-5545.4	-6508.11	-100621	-184068	-28122.9	-96785.1	-81432.2	-57487	-16316.1	-21284.8	-30337.4	-55626.4	-67779.9	-88020.8	-92816.8	-3046.59	763.21	-19498.4	-5497.18	-8718.6	-4962.49	-29057.1	-32032.2	-40774.9	-24069.4
68.4	-105364	-79997.7	-25546.6	42968.1	39363.1	33691.1	34391.4	-24495.1	9894.71	-178249	-137969	-86439.6	-181947	-130739	-109881	-118627	-132963	-102981	-112732	-51170.3	-9442.61	-5504.11	-5112.69	-5258.54	-5617.97	-6532.54	-98925.4	-189364	-27104.9	-94609.2	-80029	-56505.8	-15982.1	-20656.1	-29763.5	-55098.3	-69067.5	-86454.6	-91453.3	-3269.12	481.952	-19752.2	-5595.68	-9032.22	-5112.43	-28844.5	-31703	-40653	-23763.3
68.5	-105840	-79679	-25075	41171.7	38462.1	32779.5	34211.4	-27428.2	7728.8	-186881	-144176	-92406.9	-180744	-133419	-114333	-123167	-137094	-107873	-115827	-56190.7	-9619.11	-5632.16	-5190.56	-5316.88	-5681.51	-6565.89	-97333	-194478	-26123.4	-92361.8	-78580.9	-55508.3	-15538.9	-19988	-29162.8	-54544.5	-70249.3	-84776.3	-90045	-3502.6	118.927	-19948.4	-5738.1	-9409.72	-5295.96	-28850.7	-31363	-40494.3	-23421.9
68.6	-106320	-79434	-24651.8	39491.4	37537.3	31861.6	33937.1	-30325.9	5624.09	-195492	-150228	-98316.2	-179531	-135999	-118955	-127733	-141111	-112227	-118976	-61069.1	-9767.22	-5755.17	-5234.52	-5373.46	-5747.93	-6588.23	-95558.9	-199479	-25131.7	-90014.2	-77070.6	-54446.2	-15144.5	-19307	-28587.9	-53909.8	-71310.9	-83060.8	-88512.3	-3743.41	-55.028	-20172.6	-5871.57	-9574.88	-5378.96	-28784.1	-31037.8	-40316.8	-23049.3
68.7	-106759	-79186.7	-24234	37734.8	36694.8	30722.1	33591.9	-33116.3	3554.74	-203803	-156015	-104124	-178194	-138451	-123279	-132037	-145097	-116660	-122049	-65803.3	-9915.77	-5886.28	-5286.35	-5412.93	-5805.06	-6590.31	-93795.7	-204337	-24169	-87623	-75483.8	-53298.6	-14686.1	-18589.7	-27944.9	-53223.7	-72404.8	-81259.3	-87021.5	-3904.07	-342.024	-20491.4	-5961.77	-9923.33	-5533.4	-28735	-30752	-40094	-22671.2
68.8	-107022	-78851.9	-23788	36090.9	35788.1	29707.1	33241.9	-36112.3	1604.26	-211948	-161742	-109676	-176725	-140818	-127606	-135994	-148883	-120978	-125091	-70371.7	-10061.7	-5999.6	-5340.49	-5452.49	-5854.78	-6592.35	-91983.8	-209069	-23033.3	-85162.8	-73856.2	-52110.1	-14248.7	-17886.1	-27312.6	-52502.1	-73420.8	-79552.4	-85404.2	-4143.08	-718.165	-20699.2	-6128.86	-10256	-5773.32	-28507.6	-30339.9	-39888.9	-22319.8
68.9	-107176	-78373	-23305.6	34175.8	34834.3	28681.5	32911.7	-39066.1	-433.626	-219806	-167355	-115205	-175270	-142984	-131738	-140080	-152578	-125414	-127770	-74937.9	-10184.8	-6111.68	-5388.08	-5508.8	-5893.92	-6584.48	-90099.6	-213595	-22095.2	-82638.9	-72119.8	-50874.7	-13847.9	-17136.9	-26649.9	-51735.4	-74459.7	-77793.5	-83691.5	-4340.64	-1054.78	-20878.9	-6310.79	-10494.7	-5912.42	-28319.8	-29971.9	-39593.2	-21927.9
69	-107148	-77743.3	-22783.4	32294.6	33845.4	27553.2	32636.2	-42038.1	-2547.65	-227582	-172806	-121000	-173686	-145067	-135905	-143944	-156096	-129610	-130447	-79474.6	-10321.7	-6228.15	-5431.72	-5542.05	-5928.69	-6582.52	-88129.9	-218010	-21043.8	-80007.3	-70411.1	-49592	-13394.1	-16389	-25977.6	-50947.7	-75248.3	-76088.1	-81893.7	-4717.15	-1410.64	-21087.1	-6387.67	-10730.7	-6108.39	-28112.9	-29677.6	-39291.3	-21569.9
69.1	-106906	-76890	-22330.5	30426.6	32843.2	26388.4	32322.4	-44923.3	-4574.04	-235191	-178012	-126246	-171974	-146983	-139958	-147777	-159674	-133569	-132939	-83727.7	-10436.7	-6331.97	-5483.46	-5577.87	-5958.2	-6570.26	-86181.6	-222190	-20081.5	-77389	-68603.6	-48233.5	-12952.3	-15599.6	-25285.1	-50130.6	-76151.1	-74231.1	-80107.7	-5006.74	-1722.94	-21199.5	-6544.69	-11110.4	-6164.49	-27964.1	-29323.4	-38989.4	-21143.5
69.2	-106761	-75958.1	-21719.7	28669.3	31966.8	25183.4	31945.3	-47593.6	-6602.39	-242555	-183076	-131390	-170221	-148859	-143941	-151553	-163070	-137490	-135415	-87797	-10543.8	-6429.14	-5520.92	-5606.11	-5985.17	-6549.86	-84173.8	-226248	-18976.5	-74678.8	-66730.9	-46852.1	-12428.7	-14843.6	-24512.1	-49291.2	-76801.7	-72162.9	-78327.2	-5279.16	-2105.52	-21360.3	-6574.9	-11374.1	-6235.11	-27702.4	-28822.5	-38648.9	-20708.4
69.3	-106220	-74836.9	-21157.5	26704.6	30918.7	24122.5	31498.2	-50409.9	-8783.88	-249718	-187956	-136385	-168384	-150613	-147622	-155190	-166416	-141322	-137789	-91715.2	-10643.9	-6523.73	-5558.1	-5636.25	-6001.7	-6541.14	-82134.5	-230113	-17822.5	-71920.3	-64828.3	-45385.7	-11970.5	-14020.9	-23742.2	-48421.7	-77707.8	-70399	-76531.7	-5535.78	-2376.49	-21498.7	-6717.48	-11573	-6221.58	-27461.3	-28446.3	-38286.1	-20280.2
69.4	-105589	-73634	-20563.1	24660.4	29945.5	22982.6	30984.7	-53094.2	-10797.6	-256213	-192717	-141318	-166431	-152205	-151220	-158638	-169445	-145112	-140088	-95663.5	-10743.1	-6609.8	-5586.67	-5653.75	-6017.72	-6510.88	-80008.2	-233856	-16783.4	-69066.4	-62859.4	-43925.3	-11461.5	-13246.1	-22925.6	-47524.3	-78600.1	-68242.7	-74540.2	-5714.71	-2703.8	-21554.9	-6934.56	-11878.5	-6371.25	-27191.1	-28076.9	-37892.6	-19800.1
69.5	-104948	-72361	-19916.2	22844.1	28857.2	21865	30447.9	-55857.6	-12689.1	-262923	-197336	-146096	-164451	-153659	-154753	-162082	-172448	-148795	-142289	-99438.7	-10826.9	-6693.87	-5602.72	-5679.59	-6028.21	-6477.89	-77856.2	-237483	-15551.7	-66231.3	-60893.9	-42437.7	-10968.1	-12446.7	-22172.3	-46540.6	-79276.7	-66402	-72732.8	-5906.61	-2984.25	-21709.7	-6983.25	-12161.7	-6550.65	-26950.1	-27750.4	-37507.3	-19326.3
69.6	-104321	-71198.1	-19265.8	20810.2	27699.9	20620.7	29963.8	-58398.7	-14651.6	-269394	-201819	-150734	-162397	-154960	-158353	-165263	-175192	-152215	-144133	-103147	-10917.9	-6765	-5621.13	-5690.65	-6048.12	-6450.51	-75719.5	-240927	-14430	-63287.1	-58861.2	-40897.7	-10448.2	-11644.1	-21325.8	-45607	-80189.5	-64432.5	-70693.5	-6069.83	-3205.22	-21910.4	-7083.2	-12399.3	-6662.55	-26587.4	-27248.1	-37092.1	-18830.1
69.7	-103744	-70163	-18760.1	18713.4	26675	19377.2	29387.5	-60942.3	-16599.4	-275694	-206071	-155264	-160305	-156155	-161652	-168281	-177812	-155539	-146117	-106834	-10993.8	-6839.63	-5626.44	-5705.84	-6055.08	-6407.59	-73498	-244152	-13230.2	-60337.9	-56769.5	-39289.8	-9948.94	-10822.3	-20493.6	-44597.7	-80835.5	-62369.1	-68637.1	-6242.69	-3561.73	-22084.2	-7223.64	-12663.6	-6779.42	-26386.3	-26792.3	-36666.2	-18331.9
69.8	-103192	-69210.7	-18149.7	16783.6	25658.9	18350.9	28785.5	-63375.5	-18569.1	-281803	-210167	-159625	-158113	-157288	-164873	-171152	-180366	-158651	-147927	-110200	-11069.1	-6898.06	-5637.11	-5709.04	-6055.11	-6369.54	-71447	-247192	-12001.7	-57347.7	-54617	-37694.1	-9431.57	-9964.86	-19634.9	-43533.9	-81425.6	-60338.4	-66493.9	-6404.75	-3844	-22224.7	-7289.56	-12972.4	-6836.91	-26226	-26385.9	-36151	-17801.5
69.9	-102631	-68240.1	-17427.5	14860.3	24491.8	17243.2	28304.5	-65822.8	-20508.1	-287679	-214091	-163802	-155812	-158286	-167932	-173914	-182796	-161658	-149574	-113539	-11107.8	-6950.34	-5645.11	-5711.36	-6058.58	-6323.4	-69228.3	-250012	-10802.7	-54299.5	-52435.5	-36057.5	-8907.1	-9060.57	-18572.2	-42511.8	-81927.6	-58169.4	-64220.8	-6530.52	-4159.75	-22294.6	-7285.26	-13199.8	-6951.56	-25874.7	-25925.4	-35606.4	-17246.3
70	-102034	-67295.4	-16785.1	12882.2	23285.9	15994.6	27812	-67989.9	-22375	-293358	-217866	-167828	-153503	-159167	-170906	-176576	-185027	-164529	-151147	-116598	-11160.6	-7016.59	-5645.31	-5706.63	-6052.58	-6273.87	-66991.9	-252728	-9700.59	-51255.1	-50188.8	-34393.7	-8344.49	-8173.73	-17662.2	-41361.9	-82620.8	-55812.8	-62173.3	-6736.36	-4354.64	-22329.8	-7225.55	-13425.4	-6933.77	-25586.5	-25472.7	-35070.1	-16646
70.1	-101263	-66161.4	-16153.6	10923.7	21993	14743	27141.5	-70428.9	-24111.1	-298760	-221368	-171813	-151106	-159895	-173641	-178891	-187279	-167410	-152634	-119526	-11181.3	-7066.45	-5643.08	-5702.46	-6049.22	-6228.34	-64670.7	-255245	-8553.39	-48126.2	-47886.3	-32733.6	-7746.21	-7325.92	-16769.8	-40198.6	-83217.9	-53840.5	-59916.5	-6829.61	-4619.2	-22413.4	-7246.31	-13711.1	-6946.33	-25219.4	-24964.7	-34473.5	-16050.3
70.2	-100337	-64953	-15451.1	8880.44	20962.8	13488.7	26518.5	-72730.5	-25966.2	-303854	-224751	-175584	-148645	-160464	-176233	-181182	-189161	-169896	-154051	-122539	-11228.2	-7117.28	-5639.77	-5695.01	-6026.3	-6176.93	-62359.7	-257585	-7577.25	-44971.7	-45541.1	-31037.3	-7175.37	-6444.04	-15839	-38987.2	-83627.4	-51806.3	-57873.5	-6911.92	-4975.27	-22438.1	-7273.62	-13991.5	-6988.81	-24869.2	-24394	-33888	-15419.6
70.3	-99236	-63643.8	-14618.4	6840.17	19723.4	12318.6	25789	-74813.3	-27766.3	-308777	-227922	-179163	-146120	-160920	-178866	-183345	-191197	-172515	-155379	-125352	-11250	-7155.81	-5624.44	-5682.13	-6004.72	-6124.25	-59996.8	-259741	-6513.67	-41802	-43250.5	-29307.8	-6601.69	-5485.36	-14901.8	-37702.9	-84013.4	-49381.9	-55500.8	-6994.43	-5139.5	-22452.2	-7324.73	-14252.5	-7065.03	-24403.1	-23796	-33291	-14792.6
70.4	-97952.9	-62327.3	-13859.5	4821.98	18686.9	11054.5	25101.7	-76807.2	-29618.4	-313483	-230972	-182588	-143517	-161316	-181241	-185382	-193032	-174890	-156565	-128175	-11269.3	-7183.34	-5607.54	-5668.87	-5979.02	-6055.5	-57602.6	-261687	-5336.94	-38589.1	-40810.3	-27563.6	-6050.28	-4555.85	-13970.6	-36424.6	-84348.4	-47111.1	-53140.8	-7079.72	-5358.59	-22489	-7319.01	-14418.6	-7032.78	-24024	-23268.4	-32656.3	-14177.1
70.5	-96517.4	-60665.2	-13054.8	2679.42	17430.5	9772.53	24458.3	-78900.4	-31281.8	-317853	-233785	-185857	-140751	-161585	-183569	-187314	-194609	-177195	-157664	-130964	-11264.2	-7210.68	-5593.25	-5636.75	-5946.68	-5986.76	-55210.4	-263483	-4235.15	-35109.7	-38703.3	-25777.9	-5425.78	-3642.73	-12995.2	-35095.6	-84462.4	-44816.6	-50962.7	-7142.01	-5536.66	-22482.1	-7427.96	-14559.2	-7011.3	-23615.8	-22816.7	-31955.1	-13545.5
70.6	-95013.6	-58895.9	-12370.1	697.188	16248.7	8483.37	23757.2	-80858.8	-32912.8	-322663	-236259	-188999	-138014	-161720	-185553	-189145	-196010	-179359	-158571	-133557	-11269.8	-7225.49	-5569.44	-5611.52	-5925.73	-5905.26	-52796.8	-265043	-3067.72	-31840.8	-36279.4	-24001.5	-4824.6	-2707.58	-11983.8	-33753.7	-84807.9	-42597.1	-48535.9	-7241.71	-5848.52	-22579.9	-7453.59	-14701.5	-6996.76	-23181.9	-22154.1	-31275	-12889.5
70.7	-93429.3	-57077.6	-11739.7	-1400.58	15099	7263.68	23022.5	-82749.3	-34481.2	-326668	-238731	-191875	-135319	-161732	-187604	-191020	-197414	-181359	-159509	-135949	-11251.6	-7250.52	-5553.06	-5586.09	-5891.71	-5833.56	-50372.8	-266406	-1795.8	-28573.3	-33808.9	-22220.4	-4226.97	-1725.97	-11005.1	-32377.8	-84907.2	-40224.6	-46152.6	-7356.23	-6092.39	-22567.7	-7420.31	-14802.9	-6986.02	-22735.9	-21648.4	-30600.6	-12208.9
70.8	-91878.3	-55245.9	-11080.4	-3491.85	13917.1	6064.03	22270.9	-84450.1	-36042.1	-330388	-240986	-194684	-132543	-161679	-189356	-192571	-198732	-183232	-160417	-138330	-11226.2	-7268.5	-5524.07	-5557.1	-5862.77	-5763.35	-47916.7	-267627	-496.709	-25256.1	-31272.1	-20375.5	-3622.2	-827.877	-10009.7	-31035.4	-85072.6	-37710.4	-43700.8	-7505.96	-6320.88	-22437.4	-7343.79	-14933	-6935.65	-22343.1	-20985.5	-29896.5	-11514.1
70.9	-90315	-53510.4	-10216.6	-5519.68	12813.1	4924.96	21517.3	-86137.3	-37639.9	-333875	-243002	-197328	-129724	-161516	-191170	-193939	-199685	-184904	-160993	-140422	-11209.8	-7276.77	-5472.82	-5510.97	-5820.3	-5680.85	-45491	-268161	713.568	-21934.5	-28737.5	-18520	-3044.28	140.784	-8925.36	-29842.6	-85149.6	-35341.3	-41381.2	-7600.34	-6548.08	-22364.3	-7329.03	-14993.9	-6993.67	-21877.6	-20367.1	-29172.9	-10828
71	-88780.4	-51862.7	-9489.55	-7599	11615.9	3882.53	20682.3	-87693.1	-39183.2	-337109	-244919	-199796	-126904	-161282	-192918	-195243	-200560	-186320	-161632	-142434	-11169.1	-7278.31	-5435.7	-5458.23	-5771.65	-5593.19	-43050.9	-268983	1820.91	-18565.4	-26143.4	-16675	-2413.4	1087.51	-7868.46	-28418.4	-84888.5	-33004.6	-38808.2	-7672.25	-6674.95	-22291.6	-7232.54	-15169.6	-6873.48	-21413.5	-19844.3	-28428.6	-10140
71.1	-87355.8	-50305.4	-8629.81	-9583.08	10611.5	2746.92	19856.6	-89252.3	-40620.2	-340163	-246574	-202160	-124021	-160874	-194334	-196426	-201190	-187671	-162100	-144403	-11127.3	-7275.68	-5385.76	-5416.2	-5710.78	-5495.36	-40581.5	-269628	2891.97	-15153.4	-23586.5	-14812.3	-1799.61	2054.48	-6863.09	-27028	-84780.6	-30594.5	-36420.6	-7784.58	-6835.53	-22306	-7093.13	-15212.1	-6941.46	-20888.6	-19274.6	-27655.5	-9470.21
71.2	-85861.9	-48741.9	-7828.83	-11600.7	9487.06	1510.18	19101.9	-90707.6	-42117.8	-342912	-248053	-204269	-121104	-160376	-195769	-197380	-201813	-188955	-162517	-146376	-11092.6	-7266.08	-5343.76	-5368.78	-5670.57	-5400.16	-38100	-270015	4090.91	-11772.9	-20934.6	-12895.4	-1169.96	2981.79	-5853.48	-25613.9	-84642.2	-28235.3	-33993.3	-7826.23	-6905.66	-22171	-7181.31	-15383	-6923.33	-20458.7	-18641.9	-26887.8	-8776.45
71.3	-84277.6	-47119.6	-7109.47	-13612.8	8263.4	214.71	18338.2	-92266.6	-43478.7	-345457	-249404	-206214	-118105	-159820	-196950	-198374	-202301	-189993	-162760	-148261	-11041	-7253.86	-5295.25	-5326.44	-5615.89	-5300.38	-35609.9	-270291	5295.15	-8391.63	-18288.7	-10998.8	-506.592	3905.83	-4868.56	-24147.1	-84480.3	-25777.3	-31463	-7891.37	-7098.44	-22091.1	-7197.77	-15473.4	-6877.25	-20108.7	-17972.1	-26098.4	-7961.48
71.4	-82595.6	-45394.3	-6358.63	-15508.3	7016.15	-1062.86	17666.1	-93520.1	-44701.5	-347595	-250446	-208052	-115133	-159094	-198000	-199190	-202511	-191116	-162882	-149647	-10985.2	-7228.6	-5240.89	-5267.71	-5549.18	-5192.99	-33150.4	-270394	6585.02	-5003.79	-15646.7	-9084.13	128.777	4831.76	-3865.92	-22629.7	-84127	-23250.5	-29190.4	-7988.7	-7243.18	-22032.6	-7178.72	-15612.4	-6820.54	-19665.8	-17321	-25268.6	-7249.17
71.5	-80704.9	-43594.7	-5569.84	-17404.5	5844.46	-2378.35	16755.4	-94763.8	-45966	-349608	-251363	-209731	-112125	-158292	-199220	-199733	-202687	-191945	-162793	-150931	-10906.9	-7211.84	-5173.87	-5206.2	-5487.66	-5080.41	-30535.3	-270281	7634.3	-1605.46	-12973.8	-7182.14	737.191	5728.16	-2834.1	-21159.4	-83542.3	-20851.6	-26649.9	-7993.4	-7427.93	-21919.8	-7120.6	-15635.7	-6685.11	-19149.6	-16771.7	-24454.9	-6526.49
71.6	-78690.5	-41619.2	-4728.72	-19436	4654.42	-3641.94	15903.6	-96079.1	-47146.5	-351285	-252067	-211222	-109050	-157383	-200024	-200242	-202701	-192788	-162642	-152160	-10832.8	-7187.32	-5120.48	-5149.9	-5423.5	-4965.74	-28056.7	-269916	8822.19	1775.79	-10295.9	-5317.3	1369.27	6786.83	-1851.3	-19645.4	-83172.2	-18437.5	-24121.7	-8029.9	-7540.43	-21873.3	-7180.27	-15798.6	-6715.19	-18600.5	-16245.3	-23617.4	-5791.93
71.7	-76583.5	-39541.6	-3916.17	-21325.9	3404.33	-4846.02	15041.8	-97370.9	-48393.5	-352813	-252608	-212587	-105978	-156449	-200820	-200590	-202607	-193308	-162259	-153247	-10750.9	-7150.66	-5051.51	-5081.5	-5351.74	-4864.31	-25556.9	-269414	9995.69	5118.21	-7619.03	-3421.79	1960.48	7676.57	-840.855	-18196.1	-82604.7	-15939.9	-21505.2	-8045.7	-7654.46	-21825.8	-7160.88	-15807.9	-6708.38	-18018.4	-15560.9	-22768.4	-5050.35
71.8	-74299.6	-37334	-3075.91	-23337.9	2106.2	-6130.46	14097.1	-98410.8	-49532.5	-354116	-252940	-213784	-102852	-155350	-201195	-200977	-202430	-193747	-161834	-154316	-10655.9	-7123.06	-4976.43	-5023.17	-5284.84	-4759.11	-23043.9	-268657	11045.7	8515.8	-4986.58	-1526.84	2563.95	8583.83	172.076	-16719.9	-82124.7	-13505.2	-18959.5	-8070.8	-7757	-21768.5	-7045.58	-15852.7	-6575.86	-17631.1	-14809.5	-21897.7	-4309.25
71.9	-71966.6	-35044.1	-2111.94	-25117	855.236	-7351.78	13144.5	-99407.5	-50712.2	-355118	-253074	-214734	-99703.3	-154148	-201872	-201039	-202121	-193914	-161321	-155275	-10561.6	-7083.25	-4911.46	-4941.42	-5213.02	-4658.61	-20570.9	-267799	12257.4	11854.8	-2345.62	394.837	3174.37	9455.23	1179.2	-15294	-81373.6	-11275.4	-16403.6	-8057.27	-7871.36	-21608.9	-6915.28	-15902.6	-6552.12	-17171	-14131.9	-21062	-3585.01
72	-69595.5	-32729.6	-1329.27	-27035.6	-365.219	-8533.81	11998.8	-100331	-51679.1	-355844	-253083	-215578	-96524.1	-152831	-202246	-201031	-201572	-193916	-160744	-156035	-10460.7	-7041.83	-4833.16	-4866.45	-5122.15	-4551.04	-18139.4	-266765	13282.8	15160.2	363.814	2278.05	3780.96	10320.5	2211.18	-13801.3	-80620.8	-8942.47	-13791	-8008.11	-7957.89	-21494.4	-6868.23	-15880.2	-6490.93	-16758.9	-13439.7	-20238.9	-2836.8
72.1	-67282.8	-30509.8	-466.11	-28925.4	-1597.09	-9759.81	10935.9	-101130	-52700.3	-356323	-252879	-216198	-93374.7	-151464	-202383	-201048	-200864	-194027	-160324	-156672	-10344.7	-6998.48	-4748.25	-4779.39	-5042.94	-4434	-15679	-265529	14447.7	18524.8	3050.53	4191.54	4395.7	11128.7	3228.86	-12330	-79743.5	-6534.7	-11366.8	-7972.03	-8073.34	-21340.8	-6811.76	-15845.6	-6461.67	-16198.5	-12804.2	-19371.4	-2142.23
72.2	-64799.4	-28392.4	339.902	-30762.5	-2970.09	-10891.4	10029.9	-101914	-53599.9	-356591	-252484	-216716	-90156.7	-149964	-202399	-200814	-200125	-193909	-159474	-157216	-10217.3	-6954.2	-4661.87	-4702.3	-4954.09	-4319.48	-13243.7	-264124	15499	21859	5765.2	6109.52	4953.35	11985.7	4164.94	-10791.9	-79042.1	-4188.96	-8770.95	-7995.2	-8120.17	-21167	-6824.07	-15934	-6444.25	-15708.6	-12104.3	-18517.9	-1438.52
72.3	-62612.2	-26416.6	1208.37	-32596.9	-4166.65	-12220	9097.09	-102588	-54467.9	-356520	-251913	-217085	-86946.7	-148438	-202246	-200273	-199237	-193397	-158575	-157676	-10096.5	-6901.18	-4575.65	-4623.64	-4877.54	-4191.42	-10832.9	-262481	16459.1	25361.2	8451.16	7982.96	5550.6	12778.9	5107.75	-9310.35	-78058.9	-1476.63	-6102.52	-7956.48	-8157.06	-21003.4	-6740.39	-15924.8	-6440.03	-15215.8	-11387	-17639.6	-703.088
72.4	-60484.7	-24498.2	2125.75	-34354.8	-5442.78	-13419.6	8180.72	-103220	-55320.8	-356750	-251147	-217150	-83737.7	-146820	-202240	-199597	-198279	-193090	-157755	-158091	-9958.39	-6838.34	-4486.44	-4530.94	-4786.01	-4057.53	-8459.44	-260701	17430.5	28554.9	11150.2	9874.83	6123.21	13607.4	6022.85	-7773.38	-76978.5	744.657	-3471.51	-8023.18	-8242.23	-20802	-6545.79	-15980	-6400.62	-14727.7	-10578.6	-16752.1	44.0179
72.5	-58263.4	-22591	3008.81	-36086.6	-6566.14	-14632.2	7278.41	-103652	-56199.6	-356235	-250201	-217168	-80446.7	-145113	-201876	-198797	-196953	-192431	-156628	-158393	-9821.26	-6774.75	-4400.68	-4438.84	-4687.63	-3933.84	-6087.64	-258712	18339	31779.2	13822.2	11779.5	6692.9	14396.3	7012.49	-6302.51	-75986.7	3259.74	-959.995	-8019.06	-8347.86	-20579.3	-6573.02	-15956	-6380.19	-14225.3	-9874.03	-15830.7	756.342
72.6	-56055.8	-20603.9	3873.47	-37847.7	-7761.85	-15733.4	6172.02	-104105	-56952.6	-355584	-249063	-216964	-77168.7	-143354	-201259	-197809	-195626	-191629	-155762	-158471	-9670.68	-6708.15	-4313.52	-4351.8	-4587.1	-3807.13	-3652.99	-256522	19335.9	34942.1	16485.8	13641.8	7237.68	15192	7914.57	-4788.96	-74659.6	5718.47	1576.3	-8065.15	-8499.62	-20417.8	-6463.09	-15898.3	-6242.93	-13651.6	-9206.06	-14975.9	1469.38
72.7	-53642.3	-18435.2	4716.95	-39486.5	-9067.77	-16938.2	5223.5	-104420	-57686.8	-354531	-247795	-216632	-73903.2	-141647	-200702	-196752	-194074	-190684	-154582	-158539	-9506.59	-6641.65	-4228.22	-4257.69	-4486.65	-3682.28	-1292.85	-254218	20304	38071.8	19223.7	15486.5	7789.22	15979.2	8824.65	-3539.3	-73464.8	8027.63	4076.35	-8045.58	-8579.94	-20186.2	-6398.94	-15850.9	-6150.16	-13135.9	-8485.16	-14040.3	2139.15
72.8	-51103.2	-16109.9	5587.64	-41140.3	-10315.3	-18006.6	4283.97	-104647	-58386.3	-353283	-246307	-216133	-70549.1	-139657	-199767	-195621	-192289	-189721	-153393	-158320	-9361.16	-6577.33	-4129.25	-4166.03	-4378.95	-3551.96	1203.16	-251693	21330.5	41179.8	21874.6	17338.7	8333.31	16728	9697.56	-2087.14	-72084.4	10485.4	6406.32	-7928.23	-8599.52	-19913.9	-6204.83	-15804.3	-6012.19	-12498.4	-7768.24	-13153	2816.57
72.9	-48392.4	-13686.6	6382.37	-42785.6	-11536.2	-19107.6	3265.5	-104725	-58870.7	-351831	-244664	-215485	-67224.1	-137656	-198869	-194409	-190574	-188512	-152057	-158058	-9204.69	-6507	-4030	-4067.93	-4272.03	-3416.69	3604.93	-249093	22310.6	44268.1	24493.9	19173.5	8848.22	17459.8	10438	-611.025	-70674.3	12894	8845.53	-7940.99	-8582.28	-19635.4	-6267.4	-15694.7	-5922.88	-11955.9	-7151.67	-12316.1	3515.93
73	-45533.5	-11094.1	7318.15	-44337.6	-12700.2	-20061.7	2244.15	-104924	-59507	-350082	-242754	-214650	-63876.9	-135522	-197746	-193100	-188902	-187211	-150436	-157732	-9022.92	-6432.4	-3936.87	-3972.94	-4165.76	-3284.24	5932.44	-246230	23222.1	47382.8	27128.8	21002.6	9365.77	18144.5	11309	852.175	-69160.2	15305.6	11261.3	-7912.55	-8671.31	-19485	-6212.18	-15638.5	-5867.15	-11396.5	-6397.44	-11428.6	4143.45
73.1	-42571.4	-8524.04	8164.56	-46040	-13737	-21005.1	1221.58	-104793	-60111.1	-348076	-240708	-213618	-60593.9	-133416	-196686	-191768	-186875	-185608	-148841	-157325	-8851.25	-6343.41	-3827.21	-3867.87	-4052.13	-3138.99	8204.87	-243191	24023.2	50422.1	29683	22837.8	9859.24	18808.5	12135.5	2276.54	-67673.7	17935.2	13577.1	-7865.13	-8724	-19202.1	-6140.98	-15616.8	-5820.26	-10862.6	-5764.05	-10581.2	4792.31
73.2	-39643.8	-5912.53	9041.52	-47522.2	-14986.7	-22106.3	282.37	-104724	-60564.7	-345840	-238494	-212483	-57298.5	-131248	-195343	-190289	-184809	-184072	-147248	-156632	-8666.85	-6251.75	-3721.86	-3765.39	-3937.14	-2999.39	10472.4	-240037	24957	53378.7	32219.9	24588.4	10343.9	19441.4	12995.2	3677.58	-66281.8	20341.4	15988.5	-7775.17	-8775.2	-18876.5	-6010.69	-15511.2	-5668.54	-10344.2	-5148.98	-9742.94	5439.4
73.3	-36664.2	-3354.13	9669.96	-49055.5	-16194.6	-23159.2	-563.225	-104686	-61019.8	-343372	-236191	-211214	-53991	-129002	-193754	-188797	-182425	-182219	-145473	-156000	-8476.12	-6162.55	-3616.19	-3658.19	-3831.94	-2852.01	12701.3	-236755	25790.5	56278.8	34833.3	26349.6	10779.7	20028.1	13800.4	5045.2	-64617	22428.2	18394.9	-7574.57	-8839.39	-18579.8	-5864.04	-15484.9	-5566.11	-9899.67	-4554.66	-8868.53	6088.37
73.4	-33853.1	-717.964	10562.2	-50489.9	-17430.7	-24235.2	-1579.16	-104411	-61433.3	-340679	-233640	-209783	-50690.9	-126654	-192291	-187060	-179948	-180355	-143507	-155012	-8283.02	-6073.2	-3515.85	-3544.04	-3717.79	-2708.62	14877.4	-233280	26753.5	59199.3	37322.3	28069.1	11255.9	20620.8	14562.8	6461.87	-62861.2	24643	20659.7	-7506.55	-8821.84	-18178.7	-5778.43	-15308.3	-5483.26	-9346.49	-3733.79	-8044.06	6757.66
73.5	-31162	1571.38	11391.8	-51687.9	-18469.9	-25159.6	-2611.97	-104115	-61730.2	-337768	-231043	-208173	-47419.9	-124299	-190688	-185128	-177469	-178585	-141391	-153960	-8085.53	-5976.23	-3401.56	-3428.89	-3600.09	-2570.01	17041.8	-229597	27580.6	61809.2	40127	29738	11680.7	21188.1	15298.2	7766.41	-61276.8	26804.4	23084.3	-7449.92	-8844.23	-17828	-5681.65	-15285.6	-5339.36	-8827.27	-3052.34	-7208.82	7384.91
73.6	-28584.8	3673.68	12233.1	-53018.7	-19620.9	-26148.1	-3601.2	-103858	-62083.3	-334585	-228227	-206413	-44128.3	-121902	-188943	-183038	-174594	-176516	-139299	-152929	-7878.12	-5879.84	-3290.89	-3313.98	-3473.01	-2442.66	19193.6	-225750	28489.4	64556.2	42620.5	31383.8	12089.8	21731.4	15993.1	9116.33	-59442.9	28968.6	25247.8	-7260.58	-8788.65	-17532.5	-5494.3	-15199.9	-5341.19	-8389.84	-2499.58	-6353.75	7985.88
73.7	-26034.4	5645.8	13053.7	-54321	-20867.1	-27139.6	-4575.74	-103489	-62333.6	-331112	-225260	-204610	-40775.5	-119435	-186989	-180862	-171994	-174387	-137054	-151684	-7670.78	-5772.37	-3167.1	-3199.2	-3342.06	-2307.28	21340.1	-221844	29134.5	67243.9	45046.1	33043.6	12487.1	22237.1	16707.5	10397.5	-57567.1	30881.5	27421.3	-7221.52	-8785.21	-17353	-5456.72	-15106.4	-5295.5	-7928.42	-1789.14	-5495.5	8572.39
73.8	-23521.7	7606.2	13849.7	-55582.6	-21980.8	-28058	-5475.7	-102965	-62634.7	-327513	-222112	-202574	-37481.1	-116876	-184862	-178543	-168910	-172127	-134589	-150452	-7455.99	-5663.52	-3046.37	-3077.47	-3216.83	-2161.21	23429.8	-217704	29752.3	69862.7	47397.1	34637.3	12894.5	22771.7	17385	11660.1	-55799.2	32934.8	29650.2	-7095.6	-8804.33	-17023.3	-5424.55	-14985	-5198.27	-7391.73	-1140.72	-4654.9	9148.61
73.9	-20873	9641.67	14614.1	-56793.9	-23170.2	-29043.8	-6546.03	-102430	-62713.6	-323680	-218839	-200392	-34198.4	-114260	-182582	-175971	-165872	-169614	-132407	-149176	-7226.94	-5557.36	-2937.89	-2944.02	-3103.46	-2029.18	25499	-213901	30590.7	72378.2	49729.2	36211.5	13277.2	23227.1	18041.2	13100	-53921.8	35023.8	31979.5	-6940.68	-8746.04	-16787.2	-5369.62	-14952	-5179.31	-6893.44	-543.024	-3856.31	9719.2
74	-18072.5	11782.5	15374.1	-57974.4	-24226.5	-30069.1	-7509.42	-101646	-62879.4	-319554	-215470	-198058	-30909.9	-111746	-180252	-173352	-162883	-167143	-129824	-147776	-7003.53	-5446.66	-2822.87	-2836.09	-2969.19	-1877.18	27505.1	-209539	31486.7	74828.4	51993.7	37750.7	13627.4	23672.7	18665.3	14327.7	-51889.8	37016.2	34186.2	-6772.4	-8769.99	-16536.2	-5332.57	-14807.1	-5162.83	-6348.14	180.729	-3033.57	10266
74.1	-15128	14054	16078.2	-59070.3	-25431.2	-30979.8	-8321.94	-101043	-62907.3	-315265	-211901	-195584	-27583.7	-108977	-177804	-170787	-159582	-164713	-127285	-146185	-6779.15	-5334.43	-2716.86	-2717.65	-2844.42	-1742.28	29443.7	-204959	32098.8	77182.7	54232.8	39212.2	13952.1	24102.4	19279.7	15554.4	-49955.7	38922.8	36264.1	-6632.94	-8718.01	-16176.7	-5227.21	-14818	-5090.62	-5830.79	768.128	-2193.43	10838.8
74.2	-12064.7	16438	16847.1	-60126.1	-26416	-31721.2	-9302.41	-100188	-62805.4	-310753	-208242	-193051	-24285.1	-106204	-175149	-167926	-156099	-161962	-124655	-144580	-6540.74	-5217.37	-2594.99	-2594.16	-2712.35	-1602.34	31393.4	-200272	32577.9	79502.1	56336	40617.2	14244.4	24501.9	19859.2	16772.2	-48017.1	40825.8	38348.1	-6552.28	-8734.75	-15819.9	-5123.03	-14667.6	-5055.75	-5268.1	1384.68	-1380.92	11402.5
74.3	-8958.1	18593.5	17546.6	-61168	-27517.6	-32460.4	-10239.6	-99207.8	-62816.1	-306026	-204370	-190368	-21043	-103352	-172626	-165092	-152669	-159265	-121944	-142871	-6295.78	-5098.1	-2453.98	-2470.05	-2574.59	-1458.58	33354	-195430	33086.3	81702.6	58396.4	42070.7	14539.1	24870.3	20451.8	17928.2	-46001	42674.5	40389.1	-6379.05	-8658	-15542.4	-5002.89	-14605.2	-4935.64	-4648.12	1886.6	-569.86	11853.3
74.4	-5781.65	21064.5	18293.4	-62112.4	-28517.7	-33207.5	-11129.5	-98363.7	-62772.1	-301089	-200437	-187524	-17755.1	-100498	-169873	-162085	-149186	-156017	-119313	-141117	-6053.95	-4990.44	-2330.62	-2346.25	-2446.4	-1324.49	35241.2	-190438	33516.2	83842.9	60432.7	43433.7	14851.8	25197.7	21016.9	18997.2	-43772	44524.6	42555.1	-6186.4	-8632.53	-15112.7	-4868.06	-14377.4	-4857.33	-4069.24	2553.96	218.271	12347.9
74.5	-2675.77	23479.2	18936.4	-63020.1	-29593.9	-33906.9	-12011.6	-97258	-62686	-295847	-196341	-184574	-14516.7	-97593.5	-166935	-158841	-145545	-152779	-116411	-139233	-5813.35	-4863.95	-2212.23	-2226.59	-2311.71	-1174.04	37096.2	-185335	34092.9	85895.7	62475.9	44802.1	15130.6	25510	21577.7	20106.9	-41688.1	46256.9	44666.7	-6023.06	-8517.41	-14753	-4832.98	-14143.1	-4835.87	-3578.03	3276.8	967.303	12839.9
74.6	383.57	25760.9	19487	-63812.7	-30588.8	-34603.6	-12768.8	-96125.9	-62519.4	-290519	-192140	-181427	-11276.9	-94629.5	-164012	-155583	-141867	-149645	-113547	-137240	-5552.48	-4745.76	-2084.87	-2093.04	-2168.55	-1033.22	38831	-180215	34601	87876.8	64418.5	46134.3	15405.9	25652.2	22130.5	21232.2	-39584.7	48134.2	46535.4	-5894.58	-8479.36	-14423.5	-4662.87	-13939.3	-4720.64	-3022.57	3911.54	1718.41	13327.4
74.7	3337.17	27876.8	20157.6	-64596.1	-31551.9	-35261.2	-13599.8	-94914.6	-62219.2	-284953	-187895	-178108	-8076.13	-91588.2	-160686	-152313	-137854	-146466	-110748	-135261	-5299.46	-4625.64	-1971.88	-1962.41	-2047.46	-880.487	40548.7	-174869	35017.4	89766.6	66270.3	47395.3	15653	25898.6	22600.5	22347.3	-37426.5	49674.2	48180.1	-5775.39	-8370.83	-13964.2	-4493.17	-13733.2	-4669.25	-2416.3	4588.84	2479.27	13747.3
74.8	6104.28	29822.5	20822.3	-65277.6	-32405.5	-35936.5	-14284.7	-93631.4	-61953.1	-279209	-183420	-174774	-4905.82	-88507.6	-157584	-148903	-133801	-143094	-107765	-133218	-5052.73	-4496.74	-1847.3	-1825.95	-1903.92	-740.322	42242.5	-169540	35422	91500.7	68136.5	48598.3	15868.8	26134.3	23100.7	23408.7	-35271.9	51243.9	49954.8	-5598.24	-8348.56	-13517.4	-4390.13	-13529.9	-4618.04	-1864.65	5041.29	3233.38	14192.2
74.9	8846.22	31611.3	21268.8	-66026.3	-33271	-36576.2	-15030.5	-92351.1	-61583.4	-273217	-178826	-171331	-1746.18	-85462.2	-154230	-145370	-129658	-139496	-104655	-130943	-4797.6	-4376.93	-1715.71	-1692.93	-1757.09	-588.645	43898.8	-164055	35856.9	93220.8	69892.8	49717.4	16075.9	26360.9	23542	24434.4	-33128.7	52940.3	51736	-5352.11	-8288.71	-13169	-4307.11	-13297.6	-4433.73	-1328.03	5628.41	3993.65	14626.1
75	11579.7	33345.2	22017.2	-66703.6	-34157.5	-37157.2	-15671.4	-90920.7	-61152.2	-267053	-174093	-167741	1416.35	-82395.9	-150592	-141761	-125567	-136158	-101504	-128640	-4524.58	-4248.08	-1590.14	-1563.08	-1620.26	-444.364	45592.5	-158383	36442.3	94824.2	71586.8	50771.9	16298.2	26565.8	23985.1	25456.1	-31140.3	54618.6	53386.4	-5160.42	-8152.44	-12704.9	-4196.39	-13086.8	-4282.06	-674.909	6112.41	4750.14	15059.2
75.1	14359.8	35136.7	22538.5	-67254.3	-34986.6	-37786.3	-16313.9	-89444.7	-60740.4	-260693	-169310	-164041	4560.99	-79269	-147105	-137894	-121260	-132391	-98105.4	-126347	-4264.78	-4118.25	-1465.51	-1433.91	-1478.5	-311.981	47151.4	-152621	36862.3	96347.5	73243.8	51992.2	16486.8	26768.6	24393.6	26468	-28991.8	56117.1	55117.4	-5020.85	-8028.43	-12331.3	-4056.04	-12824.8	-4133.05	-139.616	6644.64	5440.66	15500.6
75.2	17246.7	37072.9	23029.3	-67886.6	-35810.1	-38353.1	-16987.8	-87766.8	-60412.1	-254157	-164328	-160286	7642.95	-76145.4	-143370	-133925	-116853	-128627	-94930.6	-123855	-4007.35	-3982.95	-1345.33	-1293.68	-1346	-164.574	48675.8	-146751	37233.1	97741.5	74742.8	52941.6	16692.2	26938.5	24809.9	27415.1	-26761.9	57596.2	56782.1	-4803.29	-7847.11	-11963.9	-3875.31	-12514.1	-4095.26	423.286	7073.56	6154.68	15899.8
75.3	20288.1	39132.2	23532.9	-68408.2	-36701.6	-38860.9	-17709.2	-86233.8	-59920.1	-247536	-159276	-156359	10738.4	-72989.6	-139704	-129982	-112240	-124989	-91624.9	-121308	-3737.26	-3850.17	-1213.51	-1152.06	-1195.62	-26.0043	50176.9	-140705	37677.9	98852.5	76236.3	53788.2	16864.3	27098.3	25192.6	28380.4	-24480.1	58903.8	58280.9	-4710.45	-7757.18	-11608.1	-3748.45	-12269.5	-3976.91	909.41	7581.49	6812.93	16244.7
75.4	23359.9	41218.3	23850.3	-68988	-37484.7	-39297.2	-18393.1	-84611.2	-59337.3	-240674	-154139	-152331	13558	-69793.3	-135808	-125982	-107584	-120851	-88038.3	-118658	-3461.97	-3715.55	-1081.07	-1030.14	-1061.8	101.352	51656.8	-134614	38172.5	100112	77636.3	54622.2	17009.9	27194.5	25558.9	29266.4	-22205.3	60164.3	59659.9	-4481.79	-7732.46	-11282.2	-3737.06	-12004.4	-3808.48	1438	8007.68	7470.42	16533.6
75.5	26360.4	43305.1	24247.6	-69456.7	-38312.3	-39870.8	-19106.7	-82838.6	-58778.7	-233718	-148923	-148201	16561.6	-66594.6	-131724	-121907	-102777	-116885	-84703.6	-115906	-3188.82	-3581.78	-957.553	-909.485	-914.85	229.48	53028.6	-128455	38348.7	101304	78975.1	55407.9	17134.6	27277.1	25851.1	30152.2	-20076.7	61265.1	61065.1	-4315	-7545.65	-10868.9	-3600.11	-11736.7	-3583.39	1969.69	8658.59	8092.12	16854.6
75.6	29357.5	45302.2	24623.9	-69720.2	-39099	-40310.4	-19671	-81189.7	-58205.6	-226498	-143606	-144015	19496.6	-63294.5	-127792	-117808	-98046.8	-112695	-80915.1	-113253	-2914.08	-3454.06	-840.166	-779.518	-775.377	367.568	54261.4	-122184	38624.9	102296	80253.9	56156.8	17276.4	27323.6	26133.2	31027.9	-17778.3	62434.1	62316.6	-4081.35	-7302.72	-10427.9	-3489.21	-11541.8	-3545.1	2381.87	9224.36	8777.43	17150.6
75.7	32163.2	47116.6	25090.4	-70138.8	-39737.9	-40713.3	-20250.5	-79504.3	-57515.4	-219299	-138178	-139729	22492.1	-59881.9	-123543	-113649	-93356.5	-108499	-77273.9	-110309	-2643.33	-3310.39	-712.722	-649.803	-640.317	513.443	55541	-115851	38823.9	103285	81357.7	56795.3	17348.5	27389.2	26391.1	32079.1	-15780.4	63537.3	63571	-3871.52	-7058.91	-9966.26	-3355.03	-11340.1	-3478.94	2896.17	9795.26	9359.44	17463
75.8	34840.5	48743.8	25500.1	-70435.2	-40528.8	-41226.9	-20854.9	-77699.6	-56794.6	-211896	-132663	-135350	25448.4	-56606.9	-119298	-109411	-88513.3	-104149	-73553	-107539	-2355.13	-3161.39	-593.618	-513.194	-505.618	636.301	56791.8	-109471	38859.4	104072	82420.4	57371.1	17524.8	27414.8	26640.7	32879.9	-13552.8	64632.7	65036.1	-3749.21	-6894.05	-9489.8	-3354.86	-11070.2	-3466.96	3375.68	10405.9	9980.28	17758
75.9	37337	50215.6	25917.1	-70642.4	-41159.4	-41588.7	-21422.5	-75928	-56174.7	-204218	-127139	-130898	28338.2	-53256	-114852	-104945	-83657.4	-99841	-69869	-104622	-2085.65	-3020.01	-466.426	-385.443	-369.441	763.402	57935.6	-103022	38901.3	104783	83434.9	57919	17585.4	27342.5	26876	33647.2	-11202.7	65617.3	66268.8	-3526.03	-6721.32	-9077.71	-3161.47	-10835.2	-3328.95	3854.26	10866.7	10608.5	17975.9
76	39647.4	51462.6	26183.6	-70796.7	-41807.1	-42041.8	-21975.8	-73922.8	-55375.6	-196488	-121539	-126377	31141.3	-49956.3	-110454	-100607	-78690	-95455.7	-66295.6	-101602	-1818.26	-2870.79	-331.394	-251.615	-229.382	889.273	59010.7	-96502.1	39102.3	105378	84298	58361.4	17638.7	27295.7	27081.3	34329.3	-8870.65	66445.7	67363.7	-3276.96	-6576.65	-8663.53	-3106.69	-10558.7	-3239.34	4211.62	11335.1	11190.4	18245.8
76.1	41861.5	52656.1	26506.9	-70916.2	-42533.8	-42475.4	-22546.1	-71867.8	-54475.7	-188648	-115943	-121810	33975	-46567.4	-105912	-96102.6	-73645.6	-91247.6	-62532.4	-98553.8	-1545.21	-2727.87	-221.587	-113.171	-91.9629	1008	60080.8	-90014	39349.1	105807	85133.7	58793.9	17658.2	27235.8	27252.2	35038	-6561	67329.3	68572.9	-3139.15	-6402.82	-8324.86	-2936.52	-10376.3	-3130.24	4651.47	11804.6	11806.8	18477.7
76.2	44082.8	53789.2	26683.4	-71065.2	-43175	-42745.7	-23206.9	-69856.5	-53644.5	-180680	-110194	-117142	36804.4	-43186.1	-101427	-91459.7	-68530.2	-86802.5	-58721.5	-95545	-1259.5	-2591.31	-90.8849	26.3147	41.3295	1135.87	61071.1	-83344.1	39464.6	106218	85896.2	59191.1	17681.1	27235.1	27360.9	35723.7	-4106.49	68213.2	69707.5	-2893.77	-6120.24	-8005.1	-2843.63	-10122	-3007.22	5123.79	12290.7	12410.4	18693.1
76.3	46270.7	54949.3	27079.4	-71110.2	-43753.3	-43015.8	-23913.1	-67782.9	-52729.4	-172478	-104370	-112366	39567.9	-39793.3	-96739	-86761.7	-63382.2	-82260.1	-54886.6	-92288.6	-988.636	-2445.47	21.1165	156.797	181.634	1245.53	61986.6	-76658.2	39478.1	106508	86511.4	59456.1	17712.9	27163.1	27521.4	36401.6	-1747.07	69144.1	70677.6	-2722.69	-5910.29	-7625.92	-2720.98	-9758.9	-2843.2	5559.63	12801.8	12930.3	18910.4
76.4	48615.1	56256	27255.7	-71077.1	-44235.8	-43198.9	-24507	-65674.5	-51712.5	-164204	-98509.8	-107546	42304.8	-36391.3	-92025.7	-82068.8	-58243.9	-77636.8	-51087.1	-89278.6	-698.789	-2305.12	151.497	285.121	317.922	1353.28	62877.9	-69879.2	39430.2	106635	87090.3	59730	17714.3	27052.7	27657.4	37011.7	431.905	69892.9	71633.3	-2592.77	-5713.38	-7325.34	-2594.24	-9566.53	-2728.4	6071.4	13124.9	13470	19044.5
76.5	51092.7	57546.9	27457.9	-71035.1	-44919.1	-43538.7	-25006	-63368.9	-50803.2	-155918	-92562.7	-102667	45026	-32944.3	-87125.9	-77371.7	-52931.9	-72781.4	-47302.7	-86164.3	-426.825	-2163.25	268.119	408.337	444.964	1475.15	63716.4	-63123.1	39461.1	106662	87596.1	59920.7	17682.6	26928.9	27744.8	37574.6	2512.61	70684.2	72420	-2387.35	-5466.52	-6961.23	-2526.02	-9208.75	-2644.82	6590.1	13605.5	13990.5	19178.2
76.6	53707	59035.3	27631	-70869.8	-45407.6	-43639.1	-25459.9	-61064	-49721	-147501	-86665.9	-97736.1	47661.7	-29550.6	-82234.6	-72458.9	-47899.3	-68089	-43464.8	-82987.3	-144.998	-2017.04	382.109	540.139	584.542	1593.43	64509.5	-56306.3	39462.9	106569	87958.3	60067.2	17665.9	26790.6	27813.6	38067.2	4928.68	71347.1	73262.7	-2214.16	-5324.53	-6555.55	-2526.84	-9023.4	-2434.75	7166.01	14074.2	14522	19326.8
76.7	56305.6	60601.1	27824	-70673.4	-45849.6	-43843	-25943.9	-58804.6	-48803	-139024	-80659.1	-92765	50256.5	-26121.1	-77255.2	-67682.8	-42544.3	-63186.2	-39589.2	-79749.5	128.968	-1879.49	492.355	657.907	710.604	1704.17	65207.8	-49462.3	39531.3	106485	88305.1	60147.6	17628	26634.3	27890.9	38618.7	7257.67	72145.5	74117.1	-1942.36	-5098.96	-6098.02	-2351.61	-8677.2	-2251.45	7636.29	14495.5	15005.4	19417
76.8	58799.5	62061.3	28092.4	-70398.1	-46290.3	-44108.5	-26338.4	-56516.4	-47679.8	-130447	-74664.9	-87736.6	52859.3	-22705.5	-72340.9	-62832.1	-37393.9	-58313.2	-35731.7	-76387.2	402.283	-1732.79	598.739	781.063	849.516	1814.35	65910.1	-42577.6	39528.1	106242	88571.9	60190.5	17533.2	26435.4	27929.1	39130.3	9688.81	72560.8	74846.3	-1730.98	-4799.53	-5724.3	-2280.62	-8351.23	-2152.1	8134.07	14932	15464.5	19524.7
76.9	61130.9	63370.5	28278.8	-70127.9	-46678.1	-44270.8	-26706.2	-54192.7	-46596.5	-121794	-68647.8	-82334.9	55417.2	-19333.2	-67410.4	-58096.5	-31987.9	-53516.3	-31562.4	-72909.2	657.946	-1584.5	711.753	892.618	980.335	1933.85	66546.9	-35666.5	39275.2	105958	88772	60139.5	17444.8	26234.7	27936.4	39589.3	12045.4	72948.7	75563.7	-1503.08	-4575.37	-5199.07	-2201.42	-8032.25	-1969.4	8637.17	15367.4	15891	19627.7
77	63229.5	64485.2	28467.4	-69747	-47074.7	-44400	-27115.2	-51931.8	-45392.5	-113022	-62528.8	-77184.5	57837	-15809	-62201	-53038	-26350.6	-48597.5	-27590.9	-69510.9	913.973	-1449.03	824.359	1017.01	1095.74	2031.07	67148.1	-28723	38976	105596	88849.9	60081	17364.6	26038.2	27885.8	40015.9	14283.1	73293.8	76091.4	-1401.59	-4409.55	-4712.99	-2164.09	-7744.58	-1935.53	9009.12	15764.6	16317.1	19724.9
77.1	65164	65357.6	28563.3	-69358.8	-47373.9	-44497.7	-27630.6	-49527.8	-44219.7	-104221	-56494	-72102.9	60196	-12463.7	-57010.6	-47916.6	-21014.9	-43438.7	-23692.5	-66084.5	1172.19	-1297.38	942.262	1141.06	1217.88	2143.86	67719	-21820.8	38868	105114	88879.3	59988.4	17274.2	25789.6	27853.9	40398.6	16494.2	73800.2	76657.1	-1166.15	-4236.4	-4278.08	-2042.03	-7368.57	-1752.19	9465.44	16138.7	16727.9	19778.2
77.2	66873.8	66042.9	28621.2	-69004.3	-47786.3	-44625.5	-27933	-47047.2	-43117.7	-95304.5	-50403.8	-66864.2	62479.5	-9117.66	-51908.7	-42955.7	-15683	-38305.3	-19699.8	-62681.4	1434.51	-1150.62	1049.08	1259.6	1346.4	2243.67	68173.6	-14998	38692.9	104553	88851.5	59871.5	17183.2	25512.2	27791.1	40708.5	18897	74253.5	77081.2	-920.345	-4011.61	-3837.94	-1937.51	-7073.11	-1668.24	9922.38	16572.7	17122.2	19776.8
77.3	68500.4	66886.5	28674.9	-68472.1	-48080.2	-44808.5	-28284.1	-44609	-41916	-86357.2	-44231.8	-61609	64735.9	-5787.46	-46585.4	-37751.5	-10296	-33225	-15801.5	-59192	1694.65	-1014.05	1146.67	1377.03	1466.74	2335.31	68495.4	-8140.09	38420	103921	88760.9	59615.8	17043.9	25260.8	27699.4	41052	21078.4	74606	77370.9	-699.848	-3762.28	-3389.26	-1877.91	-6771.28	-1536.76	10206.1	17049.6	17493.7	19755.7
77.4	70024.3	67336.3	28650.3	-68023.1	-48240.8	-44940.2	-28861	-42175.3	-40708.2	-77510.2	-38104.9	-56364.9	66889.8	-2438.99	-41326.1	-32825.1	-4816.45	-28387	-11763.7	-55577	1960.43	-862.895	1244.29	1488.01	1600.07	2425.48	68845.5	-1362.46	38178.1	103192	88567.1	59342.3	16891.6	24978.2	27542.8	41370.1	23216	74768.1	77679.9	-610.098	-3593.15	-2990.25	-1825.34	-6505.82	-1405.69	10525.2	17332.8	17831.6	19761.4
77.5	71561.9	67821.5	28697.4	-67469.2	-48511.4	-44950.2	-29136.6	-39709.9	-39382	-68608.6	-31936.8	-51100.1	69025.6	874.477	-35890	-27788.2	510.396	-23446.9	-7818.5	-52066.1	2219.9	-723.825	1348.32	1606.06	1726.06	2511.14	69128.2	5469.23	37890.6	102377	88205.5	59035.2	16735.2	24658.3	27362.9	41669.7	25326.2	74768.4	77829.4	-439.999	-3405.9	-2599.35	-1782.86	-6301.27	-1315.3	10949.5	17505.9	18216.3	19732.9
77.6	73149.3	68396.4	28704.1	-66882.2	-48763.1	-45018.3	-29551.3	-37182.9	-38134	-59621.2	-25774.1	-45825.7	71123.3	4135.43	-30546.7	-22552.1	5729.92	-18573.4	-3894.94	-48534.2	2449.82	-577.592	1448.75	1706.92	1846.56	2599.02	69421.2	12342.9	37516.9	101422	87503.7	58700.8	16553.5	24351	27189.2	41862.2	27721.3	74709.8	78093.2	-245.848	-3266.25	-2161.44	-1752.28	-6023.89	-1243.49	11268.9	17819.3	18548.5	19682.6
77.7	74791.6	69081.3	28681.8	-66275.4	-49055.7	-45027.9	-29798.9	-34608.3	-37024.5	-50614	-19594.6	-40555.4	73156.4	7326.75	-25307.4	-17296.7	11048.5	-13617	162.876	-44971.6	2698.56	-432.162	1556.74	1810.47	1961.37	2681.45	69660.3	19136.8	37325.8	100457	87085.3	58300.5	16383.9	24002.4	27053.8	42052.3	30033.2	74818.6	78391.4	-115.963	-3097.97	-1693.89	-1765.94	-5775.45	-1088.56	11559.2	18000.2	18857.8	19648
77.8	76444	69870.1	28625.8	-65513.2	-49223.9	-45020.2	-30177.2	-32021.9	-35705.9	-41609.3	-13486	-35214.5	75135.2	10488.8	-20051.6	-12136.5	16232	-8613.21	4292.61	-41305.6	2952.82	-285.104	1655.19	1901.11	2074.87	2759.91	69788.7	25950.3	37028.9	99357.6	86577.9	57879.7	16241	23592	26829.3	42195.4	32151.7	74869.9	78293.2	69.1742	-2838.08	-1240.33	-1706.88	-5477.41	-1009.68	11861.6	18330.1	19139.3	19612.4
77.9	78109.4	70730	28455.6	-64734.1	-49416.5	-44982	-30429.6	-29445.3	-34346.7	-32608	-7414.21	-29951.2	77055.2	13644.3	-14644.3	-7039.95	21529.4	-3816.43	8319.33	-37784	3199.09	-141.907	1748.26	1997.07	2183.89	2830.29	69921.9	32686.6	36445.6	98151.5	85992.3	57468.4	16041.5	23173.7	26615.9	42349.9	34193.9	74701	78327.7	203.134	-2570.24	-833.07	-1620.3	-5203.65	-970.429	12170.8	18459	19433.5	19527.8
78	79652.1	71460.7	28252.7	-63970.5	-49596.5	-44917.1	-30667.2	-26878.9	-33038.2	-23654.4	-1408.35	-24635.9	78728.5	16809.6	-9332.83	-1912.49	26847.5	1445.23	12342	-34208.5	3429.55	6.14458	1842.31	2090.53	2289.89	2904.57	69896.9	39357.5	35960.8	96917.9	85390.8	57025.2	15829.3	22777.3	26301	42454.7	36149.9	74669	78220.5	417.548	-2403.53	-452.094	-1624.19	-4912.17	-921.89	12407.8	18777.5	19689.5	19431.8
78.1	81007.3	72036.8	28194.4	-63234.6	-49695.9	-44654.9	-30956	-24288	-31562.1	-14644	4592.98	-19484.5	80479	19939	-3898.62	3204.11	32011.7	6139.71	16122.4	-30548	3653.63	152.583	1930.15	2181.19	2399.65	2983.32	69918.7	45981.4	35496.8	95569.5	84670.1	56266	15632.1	22346	25998	42507.2	38187.2	74327.8	78111.6	604.904	-2177.54	45.3098	-1480.96	-4700.23	-812.309	12667.9	19069.6	19960.2	19330.2
78.2	82140.5	72351.6	28015.5	-62311.4	-49699.9	-44522.1	-31189.9	-21724.2	-30150.1	-5624.1	10508.1	-14195.8	82188.7	23096.5	1264.81	8295.57	37225.5	11082.5	20013	-27068.4	3878.02	289.745	2014.47	2270.09	2497.14	3047.14	69892.7	52501.6	35088	94186.1	83888.7	55719.8	15384	21874.4	25668.5	42494.8	40428.4	74115.5	77953.3	761.662	-1967.39	426.516	-1435.29	-4523.4	-717.661	12968.5	19274.3	20174	19204.2
78.3	83072.1	72383.2	27816.2	-61373.3	-49664.3	-44339.6	-31443	-19106.5	-28698.7	3948.34	16326.4	-8969.2	83804	26149.9	6523.99	13485.6	42223	16090	23767.5	-23531.4	4104.42	429.839	2105.29	2360.49	2586.98	3119.77	69776.3	58972	34564.8	92712.3	83083.9	55196.9	15115.2	21386	25316.7	42448.4	42540.3	73797.2	77737.4	1128.07	-1780.6	909.917	-1258.74	-4221.07	-608.089	13305	19417.9	20405.7	19084.8
78.4	83860.9	72335.5	27564	-60317.8	-49647.1	-44235.2	-31678.4	-16456.5	-27259.1	12793.8	22136.8	-3851.65	85573.8	29172	11668.1	18497.7	47345.8	20952.3	27619.2	-19900	4328.48	569.446	2183.24	2447.18	2677.94	3188.62	69567.5	65321.2	33942.4	91225.7	82187.7	54550.1	14853.4	20881.7	24956.9	42436.5	44210.4	73563	77635	1302.19	-1428.09	1362.16	-1182.22	-3890.02	-487.703	13522.5	19613.6	20631.5	18953
78.5	84517.7	72132.4	27443	-59198.7	-49628.9	-43865.3	-31751.6	-13919.4	-25815.7	21584.8	27931.4	1267.39	87039.3	32184.6	16796.9	23468.6	52187.2	25821.7	31507.5	-16436.1	4547.49	702.377	2273.72	2545.05	2758.14	3256.96	69329	71693.1	33382.8	89619	81256.7	53923.2	14632.6	20385	24591.3	42339.4	46329.7	73248.9	77309.4	1573.03	-1202.07	1806.74	-1156.06	-3637.33	-388.822	13815.2	19773.8	20841.2	18796.8
78.6	85220.9	71935.6	27248.8	-58141	-49545.5	-43656	-31781.9	-11186.4	-24372.8	30292.1	33654.2	6355.39	88526.7	35093.6	22186.2	28587.8	57047	30249.1	35056.4	-12771.4	4750.96	846.821	2366.04	2633.63	2848.4	3312.83	69070.5	77892.4	32916.2	88086.1	80273	53199.9	14322.6	19884.6	24212.2	42196.2	48225.7	72766	77002.7	1753.24	-997.671	2236.85	-1061.31	-3335.79	-313.776	14094	19909	20989.6	18626.4
78.7	86007	71879.2	26848.3	-56948.8	-49472	-43259.8	-32043.1	-8485.38	-23028.4	39093.8	39316.9	11385.9	89876.1	38041.4	27386.3	33501.4	61643.1	34945.3	38738	-9286.71	4955.92	977.149	2443.67	2721.39	2944.57	3356.84	68747.1	84163.2	32377.7	86416.6	79249.9	52529.6	14052.5	19444.9	23840.3	42018.4	50448.7	72411.4	76467	2002.37	-765.828	2571.5	-1016.77	-2998.82	-185.725	14374.6	20067.7	21166.2	18446.7
78.8	86882.3	71876.9	26494	-55758.1	-49331.4	-42916.1	-32192.6	-5968.84	-21562.6	47729.3	44883.6	16420.3	91120.7	40904.5	32512.1	38539.4	66339.1	39352.1	42380	-5759.54	5146.55	1108.99	2520.77	2805.14	3039.97	3410.47	68345.3	90205.2	31927.7	84761.3	78185.5	51880.9	13657.5	18882.8	23421.7	41791	52350.1	71785.5	75950.5	2212.21	-544.728	2945.31	-941.047	-2701.59	-31.2469	14574	20207.5	21269.2	18213
78.9	87789.9	71974.6	26115.6	-54463.9	-49083.4	-42740.8	-32382	-3255.42	-20105.8	56302.5	50365.2	21462.3	92298.1	43671.5	37736.4	43276.8	71201.3	43891.6	46066.7	-2234.57	5354.71	1247.9	2595.41	2893.52	3129.37	3456.48	67910.1	96239.2	31366.3	83031.3	77019.8	51143.5	13387.2	18378.6	22962.8	41576.5	54007.4	71090.3	75527.7	2403.4	-405.296	3305.5	-909.906	-2484.76	32.4685	14738.2	20308.7	21353.3	18024.5
79	88715.1	72176.1	25728.6	-53266.4	-48936.5	-42349.7	-32437.9	-770.777	-18506.4	64811.8	55803.5	26421.5	93461.2	46408.2	42861.7	48188.5	75904.8	48366.2	49587.8	1262.05	5542.3	1380.42	2662.49	2972.28	3202.79	3507.24	67452.1	102101	30765.6	81185.2	75831.3	50433.2	13080	17796.5	22485.9	41340.1	55715.2	70305.7	75000.3	2473.34	-75.7984	3624.46	-803.476	-2230.38	105.887	15070.8	20344.7	21475.5	17820.7
79.1	89579.5	72251.1	25275.6	-51967.8	-48639.2	-42014.5	-32325.5	1807.44	-17089.4	73240.2	61210.4	31312.8	94492.7	49115.1	48083.7	53270	80364.6	52754.9	53038.2	4789.15	5719.56	1508.83	2737.18	3036.48	3286.57	3554.54	66889.1	107961	30040.2	79293.3	74559.9	49615.1	12779.8	17270.9	22060.9	41007.4	57497.3	69390.8	74271.1	2667.47	80.686	4026.27	-735.846	-1941.88	143.994	15270.4	20385.5	21535.4	17630.7
79.2	90311.5	72283.8	25015.1	-50609.4	-48397.3	-41638.8	-32200	4406.6	-15523.7	81547.3	66493.4	36153.3	95512.7	51782.9	52980.3	58038.7	84852.6	57112.8	56437.2	8244.09	5888.71	1639.69	2788.02	3098.55	3353.93	3589.27	66327	113666	29436.6	77336.4	73214.1	48775.8	12461.7	16642.1	21603.9	40643.1	58981.5	68495.4	73656.2	2754.49	298.424	4364.65	-680.066	-1639.5	248.452	15467.4	20448.1	21579.9	17384.3
79.3	90863.6	72108.8	24639.4	-49249.7	-48031.2	-41179.7	-32084.3	7027.7	-14016	89661.8	71670.2	40899.3	96157	54430.3	57669.4	62961.2	89107.8	61276.8	59870.7	11684.3	6063.45	1757.89	2853.55	3162.42	3429.31	3630.82	65712.5	119254	28845.5	75329.9	71866.1	47931.3	12127.1	16081.5	21075.9	40281.1	60557.7	67592.3	72810.1	2849.36	506.906	4649.25	-621.295	-1438.85	248.85	15696.8	20491.6	21703.3	17129.7
79.4	91149.2	71702.2	24171.8	-47827.4	-47744.8	-40786.5	-31936.6	9460.73	-12578.4	97633.7	76721.5	45571.5	96980.8	56914.2	62325.9	67636.4	93292.5	65489	63271.9	15113.2	6212.38	1881.87	2902.52	3226.87	3495.32	3668.14	65111.3	124705	28181.5	73284.3	70420.6	47056.1	11801.6	15495	20565.7	39902.1	62106	66737.4	72015.3	3027.95	789.265	5104.3	-632.892	-1104.16	219.771	15868.3	20586.7	21757.8	16885.6
79.5	91171.6	71115.8	23696.2	-46415.1	-47336.2	-40329.4	-31730	11883.2	-11058.2	105580	81740.8	50222	97720.4	59368.5	67100.4	72106.2	97508.4	69455.2	66479.9	18469.8	6373	2007.17	2958.57	3274.72	3563.69	3692.4	64425.9	130050	27504.7	71219.8	68938.5	46186.7	11486	14900.4	20051.6	39513.8	63787.4	65741.9	71194.5	3253.03	938.997	5428.69	-470.751	-973.521	264.479	15980.3	20619.9	21741.4	16620.6
79.6	90974	70100.2	23243.3	-44956.9	-46901.7	-39930.8	-31645.3	14320.6	-9531.66	113454	86593.6	54802.6	98413.2	61760.5	71881.3	76615.3	101800	73479.2	69613.9	21891.6	6523.36	2124.17	3021.32	3329.07	3611.75	3721.93	63664.5	135132	26723	69194.6	67454.8	45245.7	11102	14271.9	19517.5	39105.3	65145.7	64747.2	70293.7	3402.1	1288.53	5850.16	-311.357	-730.967	325.143	16097.5	20671.8	21713.8	16328
79.7	90673.6	69210.4	22760.5	-43387.6	-46445.6	-39432.9	-31486.6	16643.3	-7994.42	121149	91374	59305.3	99006.4	64099.1	76465.9	81232.6	105723	77235.8	72818.2	25141.8	6658.02	2228.03	3080.16	3388	3671.28	3747.74	62899.2	140227	25950.1	67001.1	65844.5	44269.4	10741.2	13672.3	18925.1	38627.6	66244	63665.4	69249.6	3601.23	1414.43	6197.94	-321.537	-512.866	307.584	16224.1	20610.4	21711.8	16030.4
79.8	90443.3	68324.4	22199.7	-41751	-46009	-39013.8	-31485.7	19051	-6533.21	128726	96051.4	63704.5	99509.8	66397.7	81049.2	85552.4	109569	80970.9	75914.4	28404.2	6784.47	2337.86	3134.18	3435.22	3721.21	3764.65	62058.8	145157	25103	64830.8	64286.3	43297	10404	13049.7	18362.6	38163	67477.5	62631.6	68218.1	3763.46	1601.24	6563.43	-197.435	-297.368	350.967	16366.4	20492.6	21635.4	15699.2
79.9	90261.9	67542.5	21622.7	-40182	-45446	-38392.8	-31276.3	21514.4	-4941.19	136176	100577	67675.6	99951.9	68686.7	85435.3	90113.9	113275	84783.9	78882.2	31585.1	6917.67	2441.6	3182.9	3476.27	3779.16	3768.98	61195.4	149962	24345	62658.4	62698.6	42326.6	10068.3	12427.6	17732.9	37666.1	68842.5	61445.4	66994.1	3862.94	1809.75	6806.73	18.3495	-26.8954	372.982	16420.9	20391.8	21591.9	15367.3
80	90197.5	66881	21083.4	-38489.1	-44953.8	-37805.5	-31085.6	23921.2	-3455.16	143385	105066	71894.2	100456	70916.5	89903.9	94326.3	116682	88548.9	81737.4	34815.4	7055.41	2559.26	3225.47	3518.14	3822.44	3787.42	60220.7	154582	23659.6	60397.6	61102.4	41297.1	9698.73	11777.8	17164.5	37132.3	70053.2	60503.5	65905.3	3974.09	2031.02	7123.67	90.3111	234.417	469.994	16457.3	20285.9	21472.5	15040.7
80.1	90155.8	66367.6	20450.4	-36895.8	-44343	-37269.4	-30834.2	26240.8	-1955.49	150540	109360	76072.5	100858	73066.7	94001.4	98456.5	120147	92164.7	84410.2	37804.8	7172.2	2659.64	3270.19	3559.14	3872.87	3785.18	59234.9	159135	23015.5	58159	59493.2	40241.2	9301.7	11133.8	16561.2	36569.5	71225.1	59171.3	64701.4	4047.68	2227.58	7469.98	66.818	447.005	493.624	16452.4	20117.5	21362.5	14670.4
80.2	90155.3	65895.6	19886.7	-35107.4	-43767.8	-36596.2	-30642.9	28526.3	-355.252	157467	113600	80084.9	101177	75118.6	98420.6	102542	123394	95612.3	87109.4	41069.4	7290.35	2760.5	3306.76	3595.89	3917.89	3781.86	58242.9	163546	22351.2	55899.1	57828.9	39164.1	8904.09	10514.9	15957.5	36004	72289.7	57829.1	63596.6	4094.67	2474.16	7770.74	158.378	804.939	583.788	16445.6	20009.4	21246.1	14366.6
80.3	90026.7	65420.1	19390.5	-33430.1	-43212.1	-35871.6	-30404.8	30683.9	1171.41	164179	117596	84019.9	101435	77147.9	102552	106250	126730	98861.6	89751.6	43996.2	7387.21	2861.7	3342.56	3630.93	3953.5	3788.44	57304.8	167801	21716.8	53618.8	56177.5	38089.8	8521.49	9816.79	15342.1	35344.2	73568.8	56656.5	62332	4188.32	2693.2	7984.21	172.723	1147.95	610.052	16639.7	19793.3	21126.4	14115.6
80.4	89730.4	64774.9	18855.4	-31621.8	-42662.1	-35185.7	-30044.4	32979.7	2708.08	170783	121537	87821.4	101607	79092.9	106598	110239	129943	101998	92199.3	46770.5	7487.08	2956.87	3388.17	3656.48	3987.39	3797.06	56238.6	171981	20899.2	51287.4	54501.8	36972.2	8147.09	9147.73	14747.2	34742.6	74611.9	55290.4	60982.6	4349.68	2885.52	8220.29	246.031	1389.04	632.399	16714.7	19577	20979.1	13742.8
80.5	89206.7	63950	18254.7	-29882.3	-41871.9	-34572.9	-29705	35040.4	4145.78	177302	125258	91593.5	101739	81001.6	110454	113748	133201	105193	94416.7	49586	7580.12	3053.44	3420.13	3693.82	4027.29	3795.29	55127.3	175913	20115.4	48945.3	52857.6	35799	7732.59	8500.39	14144.7	34062	75659.4	54030.7	59765	4439.27	3084.46	8495.03	335.624	1683.85	725.06	16786.6	19466.6	20745.3	13349.8
80.6	88420.2	62928.1	17666.3	-27970.8	-41113.9	-33775.6	-29375.8	37126.2	5732.04	183622	128878	95194.4	101754	82812.9	114305	116978	136226	108425	96715.6	52399	7653.99	3148.59	3443.02	3718.68	4056.98	3780.9	54022.6	179665	19520.8	46655.1	51477.8	34607.2	7315.97	7810.02	13505.4	33393.7	76499.4	52655.8	58312	4575.49	3391.6	8765.32	444.896	1904.94	800.354	16849.1	19357.6	20563.4	12923.6
80.7	87494	61717.1	17004.2	-26129.1	-40393.6	-32929.8	-28947.5	39118.6	7296.83	189674	132429	98743.5	101739	84545.2	118180	120448	138808	111294	98815.9	55268.6	7721.16	3229.49	3454.13	3733.1	4079.86	3774.23	52863.3	183221	18547.5	44328.7	49727.2	33404.6	6898.42	7139.34	12805.5	32671.8	77251	51214.4	57052.4	4738.45	3661.42	8976.49	630.12	2191.7	906.899	16832.5	19216.7	20373.7	12503.9
80.8	86468.2	60325.1	16258	-24208.3	-39639.6	-32147.4	-28514.3	41052.9	8624.83	195622	135780	102114	101623	86246.9	121951	123839	141651	114029	100829	57830.5	7785.92	3310.09	3475.61	3770.06	4100.34	3770.5	51690	186679	17806.7	42068.4	47936.9	32182.2	6458.68	6473.14	12147	31974.1	78264.5	49778.7	55727.5	4856.55	3778.93	9194.44	681.118	2428.65	1019.2	16863.2	19034.1	20121.9	12066
80.9	85311.5	58863.1	15686.7	-22385.6	-38869.2	-31360.3	-28043.2	43184.9	10128.5	201321	139021	105481	101452	87896.2	125331	126918	144230	116656	102804	60369.2	7853.06	3391.41	3498.02	3788.83	4104.96	3747	50412.1	189979	17129.6	39728.6	46150.5	30842.1	6036.64	5841.91	11490.9	31201.4	79012.3	48374.1	54269.4	4965.25	4002.69	9393.77	620.815	2645.11	1015.03	16862.3	18941.8	19874.5	11652.2
81	84208.5	57406	14967.2	-20471	-38010.6	-30604.3	-27645.4	45212	11460.2	206955	142173	108677	101350	89443.4	128631	130000	146578	119092	104681	62913.4	7903.36	3468.17	3514.66	3806.94	4109.11	3729.37	49192.2	193104	16366.3	37344.3	44296.6	29535.8	5588.06	5173.7	10819.3	30382	79984.8	46762.7	52916.1	4982.34	4183.16	9567.16	700.784	2773.87	971.743	16925.6	18725.7	19599.8	11202.7
81.1	83180.7	56050.8	14206.8	-18437.1	-37139.9	-29889.9	-27202.4	47030.9	12728.9	212303	145136	111822	101075	90878	131815	132953	148830	121838	106837	65374.6	7964.7	3540.31	3533.44	3817.83	4123.26	3712.9	47904.4	195979	15544.7	35007.8	42421.6	28227.9	5161.11	4491.26	10150.5	29564.2	80631.4	45491.8	51512.8	5061.35	4305.99	9716.88	739.072	3007.76	984.913	16950.2	18422.9	19298.5	10759.1
81.2	82187.7	54868.6	13669.3	-16480.1	-36287.5	-29127.4	-26710.9	48738	14152.8	217329	147952	114848	100712	92201.2	135029	135774	150931	124047	108637	67939.4	8003.8	3612.98	3551.88	3824.18	4131.78	3683.88	46576	198833	14752.1	32660.8	40595.7	26907.6	4719.28	3806.83	9478.77	28763.8	81001.1	43857	49869.1	5129.79	4500.83	9951.44	713.149	3363.66	1010.8	16842.8	18324.7	19001.5	10317.7
81.3	81314.3	53806.8	13017.5	-14465.5	-35391	-28242.1	-26137.4	50556.5	15500	221579	150653	117696	100287	93464.9	138182	138350	153000	126188	110286	70162.2	8038.7	3681.12	3552.53	3832.85	4144.51	3650.19	45257	201341	13950	30263.7	38718.1	25501.6	4315.32	3147.49	8786.19	27927.4	81369.1	42340.7	48268.8	5203.58	4742.53	9993.19	657.157	3559.29	1028.51	16797.1	18086.8	18690.8	9873.87
81.4	80398.5	52758.6	12321.5	-12426.6	-34529.1	-27463.8	-25508.4	52278.6	16797.2	226356	153215	120472	99781.9	94674.4	141110	140968	154888	128317	111844	72253.4	8049.31	3740.84	3550.98	3833.31	4146.47	3623.01	43930.8	203759	13156.2	27823.9	36790.1	24163	3875.84	2475	8108.96	27048.4	82029.3	40854.3	46575.7	5237.46	4886.24	10172.1	702.811	3719.99	1001.73	16820.2	17845.1	18332.4	9431.23
81.5	79521.4	51744.9	11551.3	-10421.1	-33556.1	-26672.3	-24991.8	53953	18029.2	230832	155611	123100	99211.2	95804.9	144051	143574	156764	130320	113153	74465.7	8051.6	3808.45	3549.22	3829.48	4148.7	3591.29	42592.9	205988	12335.6	25413.1	34837.1	22725.2	3419.44	1816.18	7392.89	26185.7	82252.6	39213.9	45021.8	5221.34	5055.4	10377.1	784.693	3936.56	1068.74	16790.3	17551.8	17986.9	8970.53
81.6	78473	50588.4	10831.3	-8490.06	-32577.1	-25748.8	-24581.4	55595.4	19392.8	235207	157881	125651	98505.6	96819.1	146690	145737	158420	132499	114695	76643.2	8074.43	3867.72	3544.72	3823.38	4147.86	3565.57	41276.6	208025	11386.1	22957.8	32864.1	21296.4	3016.23	1128.67	6703.34	25327.7	82481	37554	43278.9	5259.76	5196.52	10544.1	790.954	4092.14	1062.52	16639	17378	17619	8496.11
81.7	77178	49206.6	10278.9	-6484.19	-31603.2	-24892.6	-23908.3	57036.9	20702.2	239253	159925	128081	97831.8	97792.5	149213	148202	160145	134129	115927	78772.3	8076.23	3933.39	3533.56	3817.58	4140.01	3527.5	39871.3	209831	10584.2	20559.1	30925.4	19853	2578.04	344.699	5984.99	24376.8	82463.1	35782.5	41700.1	5284.78	5273.84	10681.3	863.138	4269.52	1030.7	16511.4	17114.6	17247.4	8016.62
81.8	75688.9	47730.1	9603.8	-4515.21	-30545.1	-24078.7	-23277.6	58703.1	22035.4	243134	161831	130300	97060.4	98677.7	151517	150472	161517	135915	117183	80728.1	8071.15	3979.3	3527.9	3809.99	4117.41	3500.95	38456.4	211552	9752.96	18160.8	29031.9	18347.8	2163.01	-308.312	5300.66	23437.8	82682.1	34132.5	39985.6	5346.18	5429.55	10784.7	926.552	4544.56	961.998	16426	16742.2	16877.9	7551.13
81.9	74059.4	46135.4	8921.39	-2572.21	-29473.8	-23144	-22621.8	59986.4	23179.3	246674	163717	132424	96231.6	99223.9	153562	152653	162713	137515	118263	82605.5	8050.8	4013.63	3516.03	3792.51	4100.45	3459.38	37058.4	213050	8887.23	15738.8	27121.2	16823.9	1714.51	-965.722	4599.54	22504.3	82822.7	32462.7	38185.4	5360.71	5625.4	10875.5	1068.59	4745.2	948.788	16380.9	16597.5	16494	7091.12
82	72321.3	44391.1	8271.42	-549.622	-28332.1	-22216.2	-22019.8	61265.9	24308.2	249928	165372	134413	95320	99909.5	155650	154620	163726	139000	119300	84293.5	8053.92	4047.32	3501.75	3773.92	4089.26	3408.91	35640.4	214427	7972.84	13394.7	25184	15267.7	1271.09	-1597	3898.76	21555.2	82729.4	30876.6	36455.7	5417.72	5719.77	11061.3	1081.96	4888.73	989.368	16252	16423.9	16090.3	6596.6
82.1	70535.2	42621.3	7644.64	1460.88	-27275.6	-21097.7	-21408.5	62589.5	25487.7	253049	166908	136322	94278.8	100470	157434	156293	164672	140416	120198	86008.2	8022.08	4091.68	3492.86	3764.64	4064.36	3368.27	34252	215526	7175.8	11102.5	23319.9	13723.9	825.04	-2252.24	3148.47	20583.9	82575.1	29314.6	34698.2	5440.02	5901.16	11217.1	1062.41	5114.24	1014.33	16074	16152.3	15673.9	6092.34
82.2	68738.6	40838.2	6912.7	3492.66	-26140.5	-20122.3	-20742.9	63787.7	26501.1	255967	168270	138139	93146.3	100904	159550	157820	165338	141766	121110	87687.6	8001.69	4118.69	3487.26	3746.22	4047.89	3317	32786.6	216453	6342.21	8809.96	21489.3	12210.8	383.127	-2863.76	2414.29	19667.5	82461.5	27660.6	32938.8	5499.83	6057.28	11325.3	1044.59	5209.16	966.21	15893.1	15828.9	15245.6	5617.59
82.3	67022.9	39243.5	6154.59	5517.19	-25039.4	-19212.4	-20087	64873.9	27504.5	258618	169518	139827	92275	101295	161359	159083	165915	142970	121667	89152.8	7976.61	4162.13	3471.62	3726.74	4022.03	3265.63	31348	217243	5378.75	6552.36	19648.9	10680.5	-25.6567	-3528.75	1665.95	18657.7	82387.1	26059.4	31222.9	5466.57	6164.96	11544.6	1058.77	5391.8	987.451	15806.1	15463.9	14757.4	5135.29
82.4	65441.3	37733.1	5509.13	7482.11	-23885.5	-18221.5	-19382.8	65975.6	28654.3	261137	170681	141304	91034	101630	163466	160387	166576	143776	122041	90578.5	7948.84	4192.76	3459.13	3692.72	3993.44	3216.83	29868.4	217815	4528.92	4317.15	17825	9104.07	-469.528	-4149.72	961.572	17619.9	82270.2	24414.6	29672	5551.68	6279.12	11628.1	1176.71	5534.89	1019.45	15587.5	14968	14309.6	4693.62
82.5	63934.1	36335.9	4839.88	9526.79	-22684	-17281	-18681.4	66887.3	29612.3	263336	171627	142658	89768	101881	164867	161643	167016	144633	122561	92063.5	7908.94	4217.96	3426.86	3662.58	3960.68	3165.24	28386.6	218225	3589.88	2105.12	15944.9	7491.19	-913.061	-4761.07	218.734	16626.6	82154.2	22699.6	27766.5	5504.34	6425.86	11792.2	1257.96	5756.65	1071.48	15432.9	14610.1	13891.1	4218.54
82.6	62370.5	35167.9	4128.59	11533	-21447.5	-16255.1	-17940.8	67788.8	30578.2	265337	172495	143945	88454.8	102060	166125	162637	167032	145335	122989	93163.2	7854.51	4236.83	3388.68	3635.1	3929.86	3108.68	26866.3	218610	2786.38	-114.886	14027.6	5930.76	-1324.67	-5350.48	-472.57	15568.3	81841.7	21095.1	25909.2	5507.2	6424.66	11831.7	1298.53	5969.28	1027.94	15195.6	14209.7	13443	3751.48
82.7	60713.4	33696.9	3381.73	13455.2	-20283	-15106	-17277.4	68820.1	31517.3	267101	173172	145115	87045	102128	167442	163516	167096	145973	123288	94392.4	7806.43	4267.09	3354.37	3604.68	3891.64	3067.59	25315.6	218726	1964.36	-2327.66	12206.2	4355.64	-1735.59	-6023.29	-1162.18	14510.5	81837.1	19345.6	24161.9	5410.74	6531.65	11945.3	1409.71	6102.97	1132.19	15001.8	13837.5	12973.4	3347.68
82.8	58856.9	32112.7	2766.64	15327.9	-18980	-13964.5	-16460	69616.1	32470.5	268623	173632	146094	85574.2	102084	168449	164426	167163	146619	123360	95531.2	7741.35	4280.88	3312.23	3562.55	3848.55	3009.58	23831.9	218605	1161.43	-4529.26	10302.5	2760.09	-2130.18	-6632.96	-1830.94	13463.6	81520.7	17620.9	22335.6	5328.91	6600.97	12009.8	1426.68	6153.16	1077.88	14812.2	13432.5	12560.3	2897.55
82.9	56874.6	30431.1	2116.99	17282	-17659.2	-12978.4	-15842.6	70479.6	33303.8	270006	174051	147015	84077.8	101968	169670	164794	166851	147187	123395	96487.6	7683.9	4300.9	3279.93	3521.97	3800.93	2947.72	22314.4	218350	264.135	-6760.35	8403.84	1190.08	-2551.88	-7253.92	-2481.7	12434.5	80866.9	15942.6	20513.9	5300.07	6694.96	12073.5	1309.77	6295.58	1074.44	14665	13148	12107.3	2431.83
83	54700	28587.6	1328.94	19197.9	-16327.5	-11865.5	-15049.4	71235.2	34273.5	271023	174245	147767	82503.5	101780	170352	165248	166502	147127	123372	97382.4	7619.68	4311.22	3252.4	3481.53	3768.79	2890	20875.4	217906	-580.922	-8934.07	6517.14	-406.676	-3014.41	-7876.48	-3205.23	11355.9	80293.5	14127.4	18741.7	5331.76	6818.24	12094.1	1327.94	6366.01	1095.82	14549.3	12774.8	11633.6	1953.94
83.1	52478.3	26661	663.534	21050.3	-15084.6	-10892.2	-14214.4	71953.1	35217.1	271893	174388	148432	80894	101520	171106	165588	166078	147115	123465	98277.6	7563.47	4302.62	3207.65	3441.29	3720.09	2821.33	19370.4	217296	-1451.11	-11079.9	4624.16	-1972.51	-3411.7	-8432.84	-3884.12	10279.4	79732.3	12485.9	16948	5361.34	6891.4	12082.2	1346.66	6521.62	1149.34	14380	12499.8	11172.1	1544.33
83.2	50203.6	24648.6	-13.8178	22847.8	-13764.3	-9839	-13411.1	72453.2	35966.7	272475	174365	148980	79247.9	101182	171481	165656	165455	146877	123230	99017.5	7469.13	4307.45	3171.11	3394.79	3663.71	2765.17	17877.8	216500	-2291.27	-13231.7	2663.69	-3568.5	-3791.13	-9011.47	-4551.12	9168.82	79154	10846.4	15146.5	5407.13	6874.35	12090.7	1446.99	6549.75	1135.67	14229.7	12012.9	10733.9	1067.17
83.3	47940.9	22680.3	-770.401	24813.2	-12422.1	-8752.06	-12597.6	72971.3	36700.7	272950	174261	149287	77284.2	100738	171618	165774	164710	146807	122874	99873.7	7396.12	4302.8	3119.39	3348.75	3611.32	2699.34	16336	215554	-3315.58	-15327.9	771.503	-5166.43	-4195.17	-9611.94	-5250.35	8107.51	78306.6	9078.7	13435.5	5326.09	6822.02	12142.6	1452.82	6596.54	1054.85	13893.7	11614.7	10323.6	543.536
83.4	45779.1	20836.2	-1527.26	26526.3	-11081.2	-7669.62	-11618.5	73590.4	37417.8	273158	173905	149572	75572.7	100216	171814	165764	163752	146723	122545	100519	7299.32	4294.18	3068.39	3305.39	3548.42	2624.31	14844.1	214390	-3984.6	-17401	-1092.8	-6697.35	-4579.8	-10180.9	-5904.62	6968.3	77605.2	7250.3	11803.8	5358.76	6963.35	12242.9	1507.31	6723.74	1026.97	13550.5	11291.7	9904.54	151.713
83.5	43783.6	19113.6	-2246.36	28361.8	-9745.52	-6543.64	-10819.7	74165.2	38081.1	273095	173474	149650	73768.1	99609.7	171845	165724	162715	146269	122252	101079	7195.39	4287	3025.54	3244.99	3484.7	2553.44	13388.2	213114	-4836.4	-19431.4	-2983.04	-8263.44	-4975.18	-10725.5	-6563.19	5912.5	76618.7	5568.05	9845.41	5371.01	7033.15	12318.2	1495.04	6792.79	931.558	13256.2	10912.9	9461.02	-251.731
83.6	41931.3	17518.3	-2944.02	30049.8	-8420.29	-5431.13	-9968.74	74513	38722.5	272814	172887	149708	71946	98975.7	171925	165529	161754	145641	121800	101537	7108.82	4276.15	2980.23	3187.61	3422.39	2488.81	11900.1	211650	-5774.11	-21436.3	-4845.29	-9815.97	-5344.04	-11304.3	-7199.78	4784.69	75580.5	3736.17	8050.22	5313.19	6970.41	12362.8	1375.66	6939.1	911.318	12928.2	10455.2	8998.82	-631.323
83.7	40104.9	16038.3	-3624.74	31783.8	-6991	-4484.86	-9263.41	74795.4	39272.9	272357	172148	149635	70097.2	98295.2	171446	165203	160690	145160	121251	101619	7019.96	4266.25	2937	3145.47	3375.41	2407.96	10406	210060	-6531.8	-23443.7	-6685.25	-11330.8	-5710.9	-11845.6	-7835.31	3737.14	74530.5	1970.05	6266.75	5221.89	6956.3	12310.9	1253.5	6950.63	862.821	12706.4	10092.3	8530.62	-1002.96
83.8	38121.8	14476.4	-4182.41	33536.8	-5531.82	-3377.64	-8472	75119.1	39885	271582	171290	149419	68254.4	97526	171085	164728	159337	144432	120618	101886	6916.86	4243.13	2882.54	3075.26	3308.75	2328.59	8941.31	208302	-7387.33	-25411.3	-8505.14	-12846.6	-6083.21	-12311.9	-8448.6	2631.98	73311	395.463	4599.65	5143.24	7046.81	12249.5	1248.33	7013.12	774.144	12424	9644.21	8147.42	-1375.62
83.9	36059.6	12779.1	-4872.24	35291.8	-4139.59	-2294.49	-7629.01	75046.9	40293.1	270624	170297	149022	66323.3	96675.9	170703	164403	157795	143618	119677	102247	6784.43	4228.95	2818.89	3014.32	3251.06	2266.33	7487.05	206420	-8145.98	-27342.8	-10280.3	-14300.3	-6438	-12841.2	-9100	1578.09	72300	-1177.85	2785.14	5053.4	6980.1	12117.2	1337.45	7076.48	806.296	12117.7	9198.41	7684.37	-1725.17
84	33770.3	11047.4	-5478.46	37040.3	-2729.22	-1173.4	-6782.07	75044.2	40825.1	269435	169193	148532	64363.8	95777.6	170083	163641	156255	142742	118789	102382	6677.16	4202.59	2759.56	2954.19	3192.99	2187.4	6013.43	204409	-8927.6	-29156.2	-12082.8	-15616.2	-6793.15	-13352.4	-9700.77	554.078	71257.2	-2768.84	947.345	5125.81	7014.07	12149.5	1251.76	7180.54	891.065	11821.8	8762.49	7277.29	-2089.93
84.1	31400.8	9186.27	-6091.41	38598.3	-1429.15	-30.7902	-5968.31	75211.4	41327.7	268064	167995	147921	62372.6	94797.6	169365	162588	154440	141657	117714	102404	6546.9	4181.34	2698.27	2897.61	3121.07	2110.25	4585.91	202222	-9664.05	-30990.2	-13826.6	-17061.5	-7171.45	-13827.9	-10278.3	-494.546	70013.7	-4556.07	-845.686	5000.38	7106.43	12226.8	1158.33	7265.51	884.41	11535.5	8424.04	6864.12	-2449.71
84.2	28997.4	7224.83	-6786.62	40096	61.4946	1061.85	-5153.96	75311.1	41774	266507	166629	147163	60376.9	93737	168550	161484	152799	140573	116548	102122	6421.38	4149.26	2636.75	2838.34	3048.32	2040.2	3177.67	199893	-10431.1	-32818.9	-15534.2	-18493.1	-7497.05	-14277.9	-10839.5	-1513.67	68759.8	-6143.2	-2626.42	5030.79	7106.6	12245.9	1218.55	7320.87	890.264	11227	7952.25	6436.54	-2794.92
84.3	26442.6	5208.41	-7493.05	41626.3	1504.5	2062.7	-4382.53	75265.1	42180.8	264802	165158	146293	58324.1	92663.7	167344	160372	150726	139271	115437	101974	6292.69	4123.25	2577.94	2764.99	2971.24	1957.11	1751.58	197514	-11250.4	-34554.6	-17282	-19894.1	-7835.21	-14745.2	-11412.4	-2527.27	67619.9	-7684.08	-4280.1	4946.71	7054.62	12331.5	1191.02	7384.21	894.324	10841.4	7605.29	6034.41	-3135.93
84.4	23890	3196.49	-7968.14	43129.1	2932.52	3264.92	-3570.32	75149.5	42509.9	262768	163550	145402	56261.3	91495.3	166383	158988	148647	137895	113918	101869	6173.36	4101.04	2527.64	2703.19	2904.19	1887.53	344.609	195046	-12021	-36260	-18961.3	-21301.9	-8119.6	-15144.2	-11977.3	-3587.29	66292.5	-9256.23	-5915.55	4892.67	7023.08	12241.2	1199.1	7502.16	995.377	10522.1	7302.81	5672.4	-3462.23
84.5	21368.2	1249.69	-8577.53	44438.3	4394.05	4345.84	-2763.49	74928.8	42751.7	260570	161815	144382	54205.9	90256.8	165119	157463	146502	136545	112503	101593	6050.8	4060.52	2455.45	2637.61	2818.99	1809.38	-1053.03	192392	-12579.3	-37914.1	-20578.9	-22660.1	-8446.21	-15568.2	-12510.2	-4548.89	64976.4	-10727	-7683.15	4846.94	7046.08	12092.4	1224.79	7415.8	907.334	10170.2	6884.76	5278.17	-3792.77
84.6	19001.7	-485.625	-9121.51	45866.5	5888.57	5514.58	-1884.18	74620.9	42914.3	258125	160052	143214	51957.9	89007.1	163748	156017	144196	134839	110937	100895	5898.8	4012.59	2390.61	2572.78	2742.32	1727.08	-2434.54	189545	-13219.4	-39517.6	-22198.9	-24000.6	-8690.86	-15978.2	-13030.3	-5524.79	63653.1	-12335.3	-9295.23	4795.48	7059.61	12008.8	1198.64	7541.89	933.581	9875.92	6432.94	4896.95	-4092.57
84.7	16801.2	-2045.32	-9663.97	47226.4	7238.63	6563.68	-1090.66	74388.1	43227.6	255626	158176	142038	49807.2	87615.4	162172	154096	141930	133278	109400	100393	5763.66	3958.56	2333.9	2495.98	2666.24	1653.72	-3779.93	186587	-13904.1	-41089	-23827.3	-25347.2	-8956.72	-16350.9	-13529.4	-6419.85	62362.2	-13803.3	-10807.8	4713.88	7069.48	11895.3	1146.08	7527.1	1012.45	9568.96	5980.55	4519.56	-4374.66
84.8	14691.6	-3597.16	-10229.6	48567.9	8657.65	7852.92	-219.977	73843	43389.6	252961	156188	140737	47679.4	86269.4	160701	152451	139573	131560	107630	99855.8	5627.84	3916.32	2269.83	2422.38	2588.92	1570.55	-5095.24	183461	-14701.9	-42511.5	-25394	-26641.8	-9263.59	-16715.6	-14058.7	-7359.16	60967.8	-15233.7	-12573.2	4619.56	7002.13	11840.1	1106.86	7424.06	1002.75	9271.26	5582.08	4120.97	-4601.43
84.9	12669.1	-5110.25	-10782.4	49828.3	9987.97	9033.31	572.316	73515.1	43589.9	250113	154052	139294	45581	85103.4	158939	150568	136932	129617	105904	99084.2	5494.06	3871.7	2203.4	2351.02	2512.25	1491.36	-6412.56	180215	-15339.3	-44038.8	-26890.8	-27910.4	-9540.57	-17077.9	-14514.6	-8281.59	59566.2	-16561.8	-14289.2	4471.74	7038.21	11754.4	1023.82	7439.01	965.579	8942.08	5072.87	3753.67	-4892.5
85	10544.4	-6595.35	-11262.3	51228.1	11311.9	10200.8	1411.75	73157.4	43755.1	247084	151851	137806	43442	83678.2	157083	148418	134364	127474	104093	98284.6	5329.76	3830.07	2137.34	2275.55	2434.34	1408.42	-7725.94	176871	-15870.7	-45542.8	-28355.5	-29120.3	-9796.15	-17426.7	-14934.8	-9185.45	58302.3	-17904.4	-15797.9	4419.76	7006.82	11677.8	1034.53	7421.66	957.442	8570.05	4614.24	3405.73	-5165.16
85.1	8303.46	-8131.27	-11751.3	52371	12597.9	11306.8	2196.83	72736.9	43906.2	243810	149525	136172	41389.6	82172	155325	146180	131755	125482	102319	97349.5	5195.25	3774.7	2066.93	2193.31	2341.27	1326.66	-9034.59	173448	-16527.9	-46978.1	-29841.7	-30311.5	-10060.3	-17751.1	-15351	-10073.1	56930.3	-19346.3	-17157.7	4363.91	6979.5	11558.6	950.257	7442.63	940.405	8332.19	4189.04	3024.01	-5419.37
85.2	5974.85	-9773.64	-12318.5	53578.6	14062.4	12402.6	2993.01	72242.6	43968.3	240413	147124	134375	39236.7	80684.2	153097	143919	129191	123134	100273	96401.7	5038.56	3721.05	1992.36	2121.06	2257.12	1246.03	-10246.7	169882	-17071.7	-48365.9	-31305.5	-31537.3	-10282.8	-18044.9	-15728.2	-11179.6	55325.6	-20719.1	-18777.4	4396.13	6833.58	11471.5	935.861	7431.4	916.087	7934.98	3785.03	2646.84	-5653.4
85.3	3513.96	-11563.5	-12887.3	54512.6	15413.1	13522.8	3779.26	71710.9	44031.9	236881	144668	132559	37085.8	79090.1	150779	141656	126359	120702	98299.7	95481.6	4867.77	3653.89	1918.17	2044.22	2171.49	1171.8	-11490.2	166182	-17601.3	-49711.3	-32772.7	-32687.7	-10544.8	-18331.3	-16070.3	-12048.5	53641.1	-22185.3	-20187.3	4378.89	6854.85	11297.5	846.06	7450.2	898.932	7588.06	3494.77	2268.57	-5900.56
85.4	989.499	-13346.1	-13366.5	55505	16748.4	14597.3	4583.79	71102.1	43919.2	233189	142059	130730	35006.1	77457.9	148420	139174	123392	118538	96392.4	94264.9	4704.22	3589.56	1837.7	1977	2085.51	1093.77	-12740	162457	-18150.8	-50965.5	-34179	-33806.5	-10754.6	-18613.8	-16434.9	-12904	52029.9	-23591.4	-21770.2	4198.68	6803.85	11139.4	749.723	7426.93	832.723	7314.83	3205.62	1907.61	-6182.38
85.5	-1527.49	-15208.7	-13888.7	56463.6	18114.8	15816	5347.92	70477.6	43933.3	229377	139327	128804	32849.7	75750.2	146107	136814	120236	116195	94286.3	93084.9	4541.15	3522.2	1777.1	1913.42	1998.54	1006.71	-13923.1	158586	-18729	-52214	-35495.2	-34873.9	-10968.4	-18897.4	-16751.2	-13752.2	50333.9	-24917.1	-23051.5	4130.52	6716.28	10967.4	705.234	7404.26	761.087	6918.87	2854.61	1536.6	-6408.35
85.6	-3994.56	-16931.5	-14433.7	57299.6	19504.5	16917.6	6168.19	69760.7	43848.3	225381	136536	126700	30642.8	74066.2	143534	134200	117124	113935	92050.6	92072.3	4380.05	3456.68	1712.68	1831.45	1903.37	921.077	-15036.5	154615	-19435.9	-53430	-36725.9	-35931.5	-11160.1	-19127.9	-17094.6	-14552.2	48707.5	-26192.9	-24436.5	4063.45	6663.57	10802	579.667	7318.48	718.219	6584.1	2475.6	1273.84	-6632.86
85.7	-6342.81	-18551.4	-14834.7	58115.2	20858.2	17833.9	7026.53	68782.4	43852.8	221187	133623	124566	28491.5	72272.9	140893	131612	114047	111457	89678.4	90762.2	4221.15	3391.89	1638.12	1741.3	1812.73	824.769	-16155.6	150544	-20013.9	-54552.1	-37953.1	-36934.1	-11346.9	-19328.3	-17420	-15343.1	46912.4	-27395.7	-25834.3	4007.74	6560.29	10594.3	480.351	7213.16	645.008	6224.61	2059.2	941.975	-6889.17
85.8	-8522.52	-19979.3	-15366.3	58909.8	22002.8	18894.1	7841.8	68005.8	43772	216960	130765	122419	26357.1	70490.4	138482	128779	110717	108790	87467.2	89426.3	4076.64	3318.21	1568.94	1667.51	1732.65	744.967	-17298.5	146485	-20413.5	-55617.4	-39133.4	-37762.4	-11573.3	-19534.7	-17752.8	-16141.3	45045.2	-28666.5	-27133.8	3908.23	6493.89	10380.6	360.776	7240.15	671.562	5856.03	1844.46	582.088	-7066.47
85.9	-10549.4	-21303.1	-15721.1	59654.7	23162.1	19945.1	8733.31	67056.9	43703.5	212523	127754	120155	24179.1	68603.5	135580	125974	107449	105886	85030.3	88009	3906.89	3242.77	1485.82	1593.66	1655.64	671.984	-18373.5	142236	-20757.3	-56648.5	-40332.2	-38735	-11776.7	-19711.8	-18020.3	-16944.6	43407.6	-29788.9	-28357.5	3831.6	6446.21	10222.5	417.514	7094.31	632.328	5425.04	1377.4	206.787	-7247.5
86	-12466.8	-22524.2	-16112.9	60218.9	24292.4	20901.6	9592.02	66064.2	43400.1	207993	124693	117844	21985.8	66676.3	132647	123128	104069	103247	82764.4	86502.7	3727.25	3172.27	1404.04	1519.47	1558.53	584.647	-19437.9	137909	-21200.9	-57608.1	-41499.6	-39640.9	-11919.7	-19867.1	-18275.4	-17650.4	41667.8	-30947.8	-29659	3707.23	6363.22	10076.8	260.94	6990.57	537.035	5046.4	987.649	-109.294	-7426.31
86.1	-14453.4	-23765.2	-16470.5	60989.1	25441.2	22052.1	10264.2	65063	43063.1	203298	121556	115410	19796	64701.5	129833	120093	100612	100419	80147	85052	3553.22	3113.59	1330.62	1434.13	1468.86	515.633	-20463.2	133543	-21527.4	-58561.5	-42670.4	-40515.8	-12088.8	-20016	-18486.8	-18343.8	39882.5	-32152.1	-30903.3	3605.08	6283.78	9986.19	222.972	6912.51	483.918	4721.18	567.883	-439.419	-7595.19
86.2	-16452.6	-25057.3	-16901.8	61659.2	26527.2	23076.6	11092.4	64056.3	42751.6	198572	118324	112933	17588.7	62698.2	126801	117231	97368.7	97762.2	77802.1	83458	3384.2	3030.03	1255.16	1351.32	1380.92	443.53	-21473.8	129166	-22023.8	-59485.7	-43685.3	-41344.5	-12249.3	-20151	-18692.8	-18961.8	38156.3	-33398.3	-32121.1	3450.89	6270.9	9874.86	146.186	6852.03	536.724	4355.79	261.803	-776.235	-7742.4
86.3	-18558.5	-26421.2	-17220.2	62214.7	27714.2	23931.3	11867	63063.4	42330.5	193707	115061	110489	15660.4	60639.4	123811	114084	93956.4	94819.7	75307.9	81845.6	3205.66	2957.86	1180.81	1269.15	1302.37	372.024	-22460.5	124726	-22332.4	-60350.1	-44781.6	-42161.5	-12384.8	-20224	-18852.8	-19616.1	36208.2	-34509.3	-33358.2	3316.59	6183.24	9823.56	136.34	6775.52	564.43	4107.93	-118.564	-1148.48	-7911.98
86.4	-21020.4	-27850.2	-17571.2	62811.5	28795.9	25008.4	12515.8	61852.1	42023.6	188673	111807	107912	13501.2	58583.5	120635	110934	90541.6	91823.5	72667.5	80172.4	3034.49	2885.39	1100.49	1195.06	1213.83	302.386	-23428.3	120248	-22749.1	-61138.9	-45816.4	-42941.3	-12517	-20299.6	-19009.7	-20198.8	34082.4	-35370.3	-34503.6	3165.46	5984.78	9505.08	-29.751	6651.12	458.829	3840.55	-556.189	-1493.9	-8084.83
86.5	-23266.6	-29349.1	-17924.7	63193.7	29814	25933.6	13232	60636.1	41654.5	183584	108474	105338	11347.5	56489.9	117317	107762	86978.3	88947.5	70090.4	78426	2871.72	2808.12	1021.67	1105.44	1120.02	222.306	-24377.3	115667	-23175.8	-61868.5	-46783.8	-43698.6	-12610.2	-20349.3	-19207.5	-20810.3	32324.4	-36335.6	-35519.4	3015.21	5864.58	9262.44	-49.614	6565.64	474.027	3606.77	-974.81	-1804.88	-8219.22
86.6	-25546.7	-30841.4	-18161.1	63603.9	31072.3	26901.2	14019.9	59339.5	41177.4	178427	105099	102565	9203.04	54406.8	113863	104556	83358	86275.3	67356.4	76629.3	2705.1	2723.37	936.642	1029.16	1029.37	148.23	-25284	111155	-23440.8	-62459.8	-47750.3	-44376.1	-12709.8	-20370.2	-19355.8	-21332.6	30710.7	-37045.1	-36574	2939.46	5873.2	9018.22	-1.0104	6469.3	540.951	3271.52	-1270.99	-2114.95	-8363.35
86.7	-27853.5	-32276.6	-18386.8	63902.4	32297.2	27881	14850.6	58170.4	40792	173169	101653	99816.6	7034.2	52273.5	110526	101080	79760.5	83315.7	64756.1	75078.5	2519.66	2645.56	857.539	940.409	939.104	74.4852	-26123.8	106579	-23691.8	-63130.5	-48607.9	-45079.2	-12810.5	-20425.8	-19486	-21869.7	28917.3	-37861.4	-37846.4	2858.86	5742.53	8927.25	61.2655	6489.31	523.974	2916.27	-1687.38	-2419.75	-8501.99
86.8	-29914.3	-33611.6	-18728.1	64128.5	33240.9	28708	15591.2	56795.7	40375.8	167883	98154.7	97000.9	4895.48	50102.7	106975	97758.9	76092.7	80288.9	62126.4	73290.6	2350.81	2574.41	776.338	861.019	843.531	-1.47328	-26944	101900	-23959.9	-63738.7	-49463.5	-45711.4	-12885.9	-20491.5	-19618.7	-22388.8	27024.2	-38920.8	-38932.1	2763.87	5652.86	8722.06	48.4907	6411.63	509.174	2638.82	-2051.46	-2763.09	-8650.17
86.9	-31898.9	-34845.1	-18872.8	64359.6	34432.8	29569.1	16316.1	55647.1	39898.3	162458	94589.7	94162.9	2781.88	47938.7	103408	94202	72562.2	77350.6	59414.5	71338.2	2190.92	2491.46	700.813	781.298	759.252	-79.7074	-27753	97146.7	-24226.1	-64300.9	-50315.2	-46292.9	-12976.9	-20492.7	-19742.7	-22877.9	24948.6	-39759.8	-39967.5	2656.52	5518.62	8603.94	-51.1677	6258.85	508.776	2285.59	-2425.55	-3080.45	-8801.09
87	-33633.4	-35868.5	-19218	64398.9	35497.7	30495.5	16981.9	54361.5	39380.6	157014	90964.3	91215.4	727.273	45744.2	99837.4	90732.6	68793.5	74094.2	56599.2	69346.4	2011.42	2405.38	627.972	705.288	660.711	-144.979	-28525.9	92430.2	-24449.6	-64816.4	-51099.7	-46988.5	-13050.2	-20472.6	-19818.2	-23374.1	22997.2	-40574.4	-40940.5	2470.3	5346.86	8285.82	-84.3192	6187.89	478.86	1934.14	-2694.52	-3394.22	-8907.8
87.1	-35298.9	-36753.2	-19369.6	64608.7	36502.5	31268.5	17693.8	52917.4	38781.8	151462	87329.3	88281.4	-1356.9	43580	96124.2	87453.8	65293.8	70921.6	53773.6	67349.7	1835.45	2311.56	550.237	606.809	564.117	-220.384	-29281.3	87710.9	-24745.8	-65321.7	-51759.1	-47504.1	-13089.6	-20428.2	-19887.8	-23833.4	21304.7	-41292.9	-41801.2	2421.9	5106.2	7916.84	-76.6921	6111.67	397.216	1571.94	-2964.71	-3705.49	-9027.58
87.2	-36861.1	-37581.1	-19550.1	64705.7	37403.6	32109.2	18383.2	51516.9	38190.2	145908	83690	85342.1	-3384.2	41405.7	92420.4	84059.5	61531.4	67867.5	51001.7	65331.2	1671.82	2231.02	479.691	529.862	486.611	-283.814	-30000.1	82884.7	-25059	-65713.8	-52466.7	-47974.9	-13160	-20365.5	-19928	-24297	19709	-41963.9	-42603.6	2301.14	4958.85	7611.01	-160.625	5967.55	302.605	1194.21	-3315.58	-3986.05	-9121.71
87.3	-38447.6	-38359.8	-19805	64693.5	38155.6	33009.5	19108.7	50069	37601.1	140215	80051.5	82363.3	-5390.7	39183.4	88776.3	80614	58031.3	64752.9	48120.1	63330.2	1498.86	2131.97	405.113	454.099	398.328	-347.459	-30698.4	78018.6	-25197.2	-66007.1	-53098.8	-48420.7	-13195	-20280	-19927.3	-24730.6	17635.8	-42717.3	-43463.1	2103.05	4833.42	7248.07	-183.98	5867.59	284.687	888.703	-3651.25	-4296.59	-9205.2
87.4	-40017.1	-39192.9	-20095.5	64573.2	39165.8	33811.7	19801.3	48659.9	37040.5	134574	76441.9	79279.2	-7377.73	36929.3	85127.9	77126.8	54405	61629.3	45472.7	61314.4	1325.54	2033.89	321.379	371.987	309.138	-436.476	-31352.9	73155.2	-25264.6	-66287.9	-53668.9	-48841.1	-13234.3	-20204.4	-19913	-25135	15801.3	-43272.3	-44283.7	1951.12	4687.58	7009.73	-302.261	5647.98	158.033	546.729	-4034.53	-4487.57	-9332.47
87.5	-41629.8	-40130.9	-20278.4	64488	39913.1	34546.9	20431.2	47264.5	36492.5	128860	72738	76178.8	-9358.62	34656.4	81188	73562.6	50525.9	58130.1	42824.8	59008.7	1158.67	1939.3	249.063	287.675	228.436	-504.672	-31992.5	68213.8	-25475.4	-66548.2	-54157.6	-49181.1	-13247.6	-20112.7	-19888.7	-25534.6	14070.8	-43899.9	-44916.4	1788.03	4526.89	6728.69	-401.41	5769.32	75.7081	205.3	-4356.12	-4754.21	-9392.93
87.6	-43403.3	-41121.9	-20445.6	64373	40751.7	35122.6	21057.5	45878.9	35835.3	123137	69002.9	73115.4	-11153.4	32374.5	77358.8	69930.6	46898.8	54859.9	40076.9	57081	1002.54	1847.74	169.145	202.719	133.793	-568.898	-32624.4	63361.6	-25630.1	-66743.6	-54606.2	-49480.7	-13322.9	-19992.2	-19894.1	-25933.3	12278.4	-44346.3	-45545.8	1609.77	4340.78	6519.68	-447.348	5706.05	-77.6902	-51.9667	-4668.97	-5043.36	-9479.48
87.7	-45168.5	-42188.7	-20727.2	64170.9	41573.5	35737.5	21686.8	44398.1	35177.4	117266	65260.2	69976.3	-13095.6	30129.3	73469.2	66502.2	43300.5	51465.2	37304.1	54882.4	827.187	1755.69	98.7059	127.664	52.201	-634.799	-33185.4	58525.3	-25695.1	-66911.2	-55014.6	-49779.4	-13343.9	-19899.2	-19735.5	-26288.9	10349.4	-44817.2	-46189.5	1468.89	4188.14	6351.1	-482.636	5604	-237.159	-403.128	-4953.05	-5338.45	-9535.13
87.8	-46907.6	-43281.6	-20873.9	63863.6	42220.3	36374.6	22272.6	42990.5	34508.8	111392	61549.4	66826.2	-15068.2	27773.5	69691.1	62741.3	39631.4	48062	34626.5	52631.1	666.217	1661.81	20.5407	41.3333	-30.9842	-699.508	-33730.9	53745.6	-25675.2	-67187.2	-55479.8	-50047	-13321	-19733.9	-19644.5	-26593.3	8375.58	-45285.8	-46609.8	1287.98	4071.63	6031.46	-446.191	5515.16	-213.516	-688.377	-5237.74	-5591.23	-9650.82
87.9	-48689.3	-44299.3	-20953	63563.3	42877.7	37023.9	22940.1	41385.3	33866.4	105579	57798	63718.1	-17027.2	25427	65974.5	59161	36109.3	45032.9	31726.8	50421	493.349	1568.08	-50.317	-33.8534	-130.399	-760.021	-34276.3	48970.6	-25725.5	-67217.5	-55902.4	-50225.8	-13314.8	-19588.9	-19622.8	-26878.7	6510.99	-45675.4	-47130.1	1216.6	3924.73	5794.37	-484.585	5403.34	-180.577	-989.029	-5476.77	-5829.15	-9708.69
88	-50286	-45177	-21007.3	63115.1	43643.7	37535.3	23486.7	39847.4	33185.2	99738.6	54032.9	60540.8	-18933.8	23091.8	62228.4	55575.7	32565.3	42003.3	29014.5	48223.1	334.185	1477.21	-122.398	-106.964	-229.73	-817.698	-34755.5	44177	-25669.1	-67223.2	-56291	-50384.2	-13264.3	-19417.4	-19600.4	-27210.8	4647.55	-46035.2	-47629	1077.89	3695.62	5432.29	-551.303	5224.39	-299.905	-1309.54	-5753	-6114.55	-9741.67
88.1	-51710.5	-45916.8	-21020.1	62693.3	44270.1	37967.8	24028	38038.7	32352.1	93873.6	50296.7	57404.8	-20823	20803	58175.4	52137.7	28896	38649.7	26190.5	45946.4	170.455	1375.7	-197.871	-180.339	-307.87	-877.103	-35211.9	39380.5	-25702	-67187.4	-56609.8	-50513.3	-13217.3	-19216.4	-19513.4	-27434.2	2655.69	-46395	-48214.3	951.036	3587.8	5061.74	-492.07	5105.47	-335.923	-1592.6	-5980.89	-6352.29	-9771.73
88.2	-52949.7	-46484.9	-21010.3	62234.3	44821.9	38334.1	24540.6	36419.6	31611.9	88009.7	46540.2	54285.4	-22627.3	18488.5	54394.4	48656.9	25289.1	35642.1	23589.6	43593	10.4955	1286.95	-268.685	-263.686	-396.66	-937.995	-35686.1	34583.8	-25871.6	-67096.4	-56889.7	-50567.2	-13190.4	-19052.7	-19429.2	-27515.8	841.064	-46639.2	-48691.8	740.32	3433.07	4752.88	-548.531	4989.96	-490.101	-1840.57	-6229.5	-6550.76	-9811.9
88.3	-53999.2	-46867.1	-20980	61820.5	45302.3	38879.9	25177.8	34692.9	30922.2	82216.4	42742.9	51124.8	-24445.1	16179.8	50709	44935.1	21884.6	32668.6	20894.6	41219.7	-133.442	1193.41	-337.375	-342.168	-480.42	-1001.6	-36079.8	29833.3	-25891.2	-66964.5	-57093.3	-50604.9	-13129.8	-18829.9	-19326	-27726.7	-870.82	-46839.2	-49136.4	623.452	3149.09	4384.59	-539.846	4826.14	-557.858	-2129.33	-6614.57	-6780.72	-9863.43
88.4	-54994.9	-47274.4	-20976.3	61317.1	45707	39450.1	25612.9	33118.4	30104.6	76298	39007	47898.1	-26267	13908.2	46690.9	41457.8	18221.2	29534	18221.8	39029.1	-289.062	1101.16	-403.938	-423.261	-556.387	-1062.72	-36406.5	25072.1	-25862.3	-66678.3	-57255.3	-50588	-13094.1	-18596.9	-19197.9	-27953.9	-2492.22	-47091.2	-49533.7	504.364	2897.95	4075.86	-586.574	4638.3	-522.708	-2429.58	-6787.96	-6968.92	-9853.74
88.5	-55981.3	-47620.9	-20881.9	60721.1	46107.5	39926.9	25931	31539.7	29327.2	70401.5	35360.1	44716.6	-27985.8	11663.7	42830.6	37810.7	14699.3	26450.6	15578.2	36643.1	-452.731	1009.68	-475.023	-493.962	-632.799	-1116.96	-36757.2	20416.2	-25749.5	-66458.7	-57416.7	-50543.4	-13035.3	-18330.9	-19052.3	-28112.2	-4325.96	-47359.3	-49770.2	361.085	2809.34	3828.9	-680.798	4542.02	-526.218	-2717.24	-6962.61	-7183.11	-9833.25
88.6	-56996.1	-48048.8	-20744.9	60112.8	46456.6	40306.8	26345.8	30015.4	28495.3	64471.1	31637.2	41592.4	-29649.1	9359.59	39146.3	34274.7	11228.4	23156.7	12941.6	34258.2	-603.743	919.651	-548.631	-558.767	-707.582	-1172.27	-37102	15797.7	-25592.4	-66188.1	-57541.4	-50447	-12957.4	-18115.8	-18896.4	-28209.2	-6321.6	-47537.1	-50075.4	199.605	2634.88	3587.04	-691.263	4442.34	-581.274	-3037.71	-7190.4	-7446.37	-9845.78
88.7	-58066.9	-48533.1	-20761.9	59419.3	46903.7	40839.4	26738.8	28546.7	27543.9	58657.8	28013	38362.1	-31280.7	7142.07	35211.8	30728.7	7870.48	20097	10369.9	31907.3	-762.632	829.419	-616.445	-618.577	-781.769	-1225.18	-37365.5	11179.4	-25547.2	-65883.8	-57604	-50357.1	-12888.3	-17833	-18712.4	-28356.1	-8115.76	-47607	-50323.6	36.096	2474.5	3319.56	-752.77	4343.5	-783.421	-3212.16	-7349.57	-7617.61	-9838.11
88.8	-59187.8	-49088.3	-20675.6	58661.5	47418.2	41278	27120.5	26881.4	26506.8	52824.9	24341.6	35206.6	-32879.7	4898.35	31232	27170.3	4596.35	17053.1	7730.14	29537.3	-925.467	740.025	-677.959	-686.17	-860.044	-1284.38	-37656.5	6537.99	-25578.9	-65553.5	-57631.9	-50353.7	-12794.6	-17528.7	-18534	-28457.7	-9717.56	-47642	-50560.1	-71.2436	2239.7	3050.42	-751.056	4223.44	-856.492	-3549.71	-7613.75	-7785.45	-9837.49
88.9	-60312.5	-49672.3	-20674.3	57974.9	47794.6	41599.6	27572.5	25143.8	25396.6	47058.2	20684.7	32008.1	-34443.9	2717.59	27459.1	23793.4	1282.17	13964.4	5101.88	27186.2	-1065.91	641.702	-735.644	-752.283	-945.576	-1337.06	-37863.6	2050.6	-25532.2	-65159.5	-57614.7	-50153.9	-12681.5	-17227.2	-18346.4	-28525.6	-11526.5	-47672.7	-50820.4	-192.437	1996.58	2784.81	-797.981	4129.06	-979.11	-3778	-7755.34	-7914.94	-9825.85
89	-61443.8	-50216.3	-20480.8	57183.2	48143.8	41869.8	27913.3	23507	24616.6	41784.4	17061.8	28831.8	-35981.7	511.053	23865.4	20282.4	-1874.92	11106.3	2432.75	24792.9	-1214.65	542.403	-799.707	-823.355	-1015.23	-1390.46	-38087.9	-2388.63	-25314.9	-64727.4	-57513.4	-49915.2	-12582.1	-16926.8	-18100.3	-28563	-13385.4	-47696.5	-51033	-356.451	1792.45	2489.55	-770.965	4003.88	-970.027	-4088.38	-7926.54	-8014.9	-9744.77
89.1	-62442.5	-50640.9	-20339.4	56218.5	48463.8	42137.7	28366.8	21811.6	23748.4	36079.9	13428.5	25728.2	-37433.9	-1636.23	20031.5	16766.5	-5126.86	8224.5	-45.1393	22393.5	-1365.97	447.432	-866.562	-889.535	-1087.61	-1442.68	-38234.2	-6834.97	-25232.5	-64267.5	-57301.7	-49695	-12445.6	-16593.8	-17872.9	-28626	-15111.7	-47543.1	-50987.1	-488.546	1600.04	2109.39	-839.465	3787.89	-1057.24	-4387.29	-8102.47	-8121.79	-9712.19
89.2	-63310.3	-50964	-20230.6	55184.4	48695.1	42276.3	28624.9	20087.7	22874.1	30349.4	9939.88	22573.5	-38836.4	-3780.32	16414.9	13110.9	-8372.28	5360.58	-2656.36	20089.9	-1503.56	355.045	-929.205	-957.545	-1158.74	-1492.19	-38381.1	-11246.7	-24972	-63749.6	-57102.1	-49391.7	-12329.1	-16248.7	-17619	-28693.3	-17002.8	-47348.3	-50991.7	-668.123	1277.15	1790.51	-974.649	3600.26	-1154.91	-4627.62	-8396.87	-8248.89	-9614.75
89.3	-63986.5	-51059	-20145.5	54247.8	48913.3	42501	28893.2	18375.1	22057.4	24665.2	6357.8	19401.2	-40264.7	-5906.23	12797.9	9792.28	-11589.2	2534.46	-5156.86	17666.8	-1642.39	270.638	-987.755	-1026.07	-1233.95	-1540.57	-38507.8	-15624.2	-24779	-63195.2	-56844.7	-49069.2	-12193.9	-15926.4	-17351	-28647.1	-18674.6	-47251	-51007.3	-795.819	1175.22	1406.53	-1111.38	3458.73	-1280.79	-4997.15	-8553.99	-8362.98	-9477.09
89.4	-64248.8	-51042.3	-19921.4	53211.4	49088.5	42557.7	29114.3	16650.3	21070.5	19131.8	2902.02	16287.2	-41624.2	-7991.67	9432.78	6210.4	-14821.8	-317.136	-7534.99	15391.9	-1785.89	172.93	-1042.5	-1096.23	-1300	-1585.67	-38571.1	-19853.4	-24559.1	-62611.9	-56598.1	-48702.3	-12063.6	-15488.9	-17042.8	-28657.5	-19984.9	-47126.7	-50946.9	-917.238	1099.64	1168.87	-1150.9	3302.2	-1290.79	-5180.71	-8655.86	-8436.8	-9409.94
89.5	-64651.2	-50908.2	-19697.4	52162	49271.8	42789.1	29319.5	14947.3	19987.6	13512.3	-525.155	13131.6	-42920.6	-10074	5987.91	2769.32	-17930.1	-3280.34	-9996.14	13122.7	-1928.17	82.5531	-1101.35	-1148.22	-1366.91	-1624.36	-38625.6	-24069.2	-24342.1	-61963	-56291.5	-48322.7	-11920.5	-15128	-16684.4	-28614.7	-21608.8	-46804.2	-50866.9	-1105.66	957.75	878.689	-1229.14	3197.45	-1306.3	-5478.35	-8747.93	-8503.04	-9314.7
89.6	-65021.8	-50830.4	-19582.7	51097.9	49152.9	42811.1	29456.2	13327.4	19076.3	7938.21	-3968.35	10094.7	-44250	-12174.3	2497.44	-523.738	-20846.1	-6438.87	-12398.5	10797	-2057.95	-12.4493	-1152.21	-1201.75	-1427.11	-1671.99	-38656.8	-28268.5	-24068.5	-61405.6	-55937.3	-47881.9	-11784	-14751.8	-16371.5	-28568.2	-23321.2	-46524.6	-50692.4	-1283.12	759.277	541.531	-1319.67	3013.79	-1458.33	-5662.7	-8841.78	-8554.25	-9188.22
89.7	-65400.6	-50756.2	-19440.9	50010.6	48967.6	42989.2	29427.7	11691.9	18168.7	2433.81	-7309.76	7027	-45465.2	-14186.6	-1010.53	-3872.57	-23870.6	-9341.59	-14775.6	8475.4	-2167.54	-103.239	-1204.04	-1261.16	-1485.91	-1707.07	-38685.4	-32427.7	-23922.1	-60655	-55555.3	-47371.4	-11616.4	-14315.3	-16021.6	-28471.7	-24710.4	-46199.7	-50303.2	-1420.16	610.49	282.437	-1360.69	2776.59	-1527	-5893.66	-8963.31	-8603.68	-9070.13
89.8	-65837	-50737.7	-19205.7	48775.7	48944.3	43138.9	29615.7	10075.4	17251.4	-2998.4	-10684.8	3995.41	-46670.4	-16408.2	-4301.89	-7290.49	-26698.7	-12072.8	-17391.5	6055.54	-2295.33	-199.764	-1254.31	-1316.45	-1539.29	-1741.69	-38652.1	-36442.4	-23729.1	-59916.2	-55123.6	-46852.6	-11450.4	-13874.5	-15625.8	-28328.9	-26201.6	-45769.2	-49984.2	-1636.9	373.821	54.9015	-1451.05	2592.51	-1647.75	-6101.59	-9033.6	-8587.63	-8928.89
89.9	-66245.9	-50739.4	-19030.8	47612.8	48715	43095.6	29625.1	8519.24	16436.1	-8286.1	-13909	1003.62	-47817.3	-18442.4	-7651.82	-10423.8	-29633.4	-14872.5	-19657	3913.36	-2419.43	-283.497	-1295.52	-1370.65	-1597.59	-1780.72	-38645.3	-40362.9	-23437.3	-59111.5	-54620	-46303.2	-11266.3	-13446.2	-15202.6	-28169.6	-27431.2	-45521.2	-49711.7	-1790.87	266.516	-183.182	-1456.76	2466	-1694.32	-6215.21	-9080.1	-8602.09	-8798.21
90	-66722.5	-50805	-18669.8	46492.2	48596.7	43007.3	29755.5	6995.84	15466	-13591.8	-17183.4	-1904.5	-48993	-20470.2	-10978	-13440	-32448.5	-17527.8	-21771.2	1679.5	-2533.82	-367.104	-1346.96	-1424.93	-1650.39	-1808.99	-38585.4	-44294.5	-23156	-58293.4	-54072.5	-45759.9	-11058.9	-12995.1	-14792.6	-27971.8	-28886.5	-45094.8	-49435.9	-1936.38	197.45	-411.805	-1461.08	2392.02	-1764.11	-6407.62	-9170.77	-8588.6	-8625.23
90.1	-67128.1	-50889.9	-18417.9	45166.1	48491.2	43060.7	29785.5	5545.28	14602.8	-18845.6	-20374.9	-4813.72	-50117.7	-22454.4	-14260.3	-16461.1	-35071.8	-20292.1	-23963	-512.221	-2644.24	-445.575	-1389.57	-1462.28	-1695.62	-1832.75	-38452.9	-48087.3	-22786.3	-57401.2	-53576.9	-45159.1	-10873.3	-12529.2	-14364	-27742	-30308.1	-44812.8	-49037.1	-2081.54	82.2828	-693.939	-1548.67	2251.93	-1855.37	-6552.52	-9367.23	-8568.57	-8428.07
90.2	-67562.5	-50915	-18145.9	44002.4	48266.6	43047.6	29820.6	4025.37	13573.4	-23998.1	-23462	-7737.72	-51249.6	-24393.6	-17459.9	-19478.5	-37962.2	-22980.5	-26168	-2718.67	-2760.14	-531.636	-1439.57	-1523.35	-1754.79	-1872.8	-38303.7	-51815.5	-22342.7	-56490.5	-52958.5	-44564.9	-10631	-12079.6	-13977.1	-27472.2	-31931.4	-44468.9	-48549.4	-2243.91	-14.2685	-865.418	-1560.61	2108.69	-1808.34	-6693.55	-9355.62	-8559.9	-8263.82
90.3	-67792.9	-50819	-17778.9	42738.2	48071.1	42899.1	29782.3	2448.46	12521.3	-29009.5	-26494.8	-10567.5	-52294.1	-26311.8	-20600.1	-22495.6	-40671.4	-25576.3	-28140.1	-5013.38	-2855.96	-603.965	-1481.87	-1571.46	-1804.75	-1904.77	-38109	-55383.3	-22041	-55568.6	-52301.3	-43841.7	-10440.7	-11619.7	-13545	-27213.3	-33184.3	-43988	-47911.2	-2327.53	-82.2226	-1130.97	-1576.45	1887.4	-1965.7	-6906.12	-9444.37	-8494.6	-8096.48
90.4	-67850.8	-50670.5	-17338.7	41518.2	47774.3	42681	29770.7	806.909	11522	-34040	-29594.2	-13337.6	-53300.6	-28197.2	-23745.4	-25370.6	-43319	-28110.7	-30302.6	-7203.99	-2960.27	-686.618	-1527.43	-1613.99	-1847.08	-1927.74	-37963.8	-58947.1	-21789.2	-54558.8	-51589.6	-43128.5	-10225.7	-11152.2	-13090.6	-26882.2	-34551.4	-43661.5	-47276.2	-2442.76	-277.561	-1353.27	-1603.46	1815.94	-1971.54	-7059.48	-9555.97	-8589.57	-7835.97
90.5	-67870.6	-50264.2	-17020.8	40186.9	47651.6	42579.1	29738.3	-827.21	10538.1	-38903.2	-32592.8	-16097.4	-54290.1	-30013.8	-26731.7	-28286.2	-45804.5	-30519.7	-32320.4	-9285.12	-3057.05	-762.89	-1569.93	-1660.24	-1890.14	-1956.39	-37762.4	-62383.6	-21483.4	-53530.8	-50927.8	-42387.6	-10006.5	-10642.5	-12620.7	-26581.5	-35990.5	-43023.1	-46842.5	-2557.01	-481.296	-1541.11	-1628.6	1525.36	-2002.01	-7158.96	-9579.97	-8529.85	-7638.92
90.6	-67658.3	-49793.7	-16656	38844	47191.8	42443.5	29766.8	-2354.82	9617.31	-43718.2	-35502	-18880.4	-55186.9	-31808.1	-29728.1	-31067	-48273.9	-32783	-34253.9	-11469.4	-3151.25	-837.923	-1605.07	-1700.87	-1929.24	-1986.28	-37503.2	-65777.1	-21200.8	-52459.8	-50186.6	-41612	-9755.47	-10140.1	-12110.6	-26249.5	-37301	-42362.6	-46228.2	-2632.5	-585.514	-1783.18	-1641.02	1338.41	-1951.22	-7417.6	-9652.82	-8424.74	-7405.96
90.7	-67347.9	-49223.4	-16261.2	37510.4	46824.2	42274.1	29617.5	-3804.22	8589.33	-48454.2	-38377.7	-21650.9	-55991	-33588.1	-32711.8	-34044.4	-50827.5	-35075	-36197.7	-13689.9	-3238.57	-910.926	-1644.7	-1741.59	-1983.38	-2017.2	-37271.4	-69090.5	-20950.8	-51330.8	-49431.8	-40792.9	-9511.37	-9626.15	-11750.1	-25957.9	-38353.4	-41886.7	-45835.7	-2668.98	-730.133	-2060.71	-1606.53	1207.54	-1888.58	-7478.42	-9772.29	-8314.4	-7217.31
90.8	-66991.9	-48617.4	-15932.2	36165.8	46575.9	41893.6	29520.6	-5380.93	7619.16	-53142.5	-41220	-24317.8	-56693.4	-35231	-35795.8	-36923	-53277.4	-37211.5	-38034	-15788.6	-3340.71	-989.177	-1682.02	-1776.82	-2031.46	-2040.33	-36999.7	-72396.4	-20608.8	-50127.4	-48613.9	-39958.8	-9272.63	-9126.44	-11240.4	-25562.2	-39598.9	-41389.7	-45409	-2717.32	-871.628	-2298.34	-1684.39	978.916	-1967.22	-7658.25	-9749.5	-8211.78	-6980.51
90.9	-66568.4	-48008.7	-15590.8	34749.5	46217.9	41569.6	29346.2	-6813.35	6606.41	-57771.1	-43962.8	-26985.3	-57409.5	-36841.7	-38755.1	-39760.5	-55693.8	-39769.2	-39810.4	-17717.2	-3433.49	-1064.17	-1726.52	-1822.14	-2070.59	-2060.13	-36645.5	-75577.1	-20213.6	-48943.4	-47700.9	-39121.2	-9005.65	-8604.86	-10706.9	-25217.7	-40850.7	-40786.4	-44927	-2825.27	-1035.24	-2444.4	-1737.37	858.634	-2025.12	-7837.94	-9808.13	-8129.57	-6766.7
91	-66225.6	-47520.2	-15240.6	33205.4	45683.1	41287.1	29167	-8238.56	5585.51	-62298.6	-46668.1	-29642.3	-58083.3	-38457.4	-41688	-42327.7	-57844.8	-41973.5	-41701.6	-19651	-3512.05	-1142.19	-1758.98	-1858.09	-2102.03	-2080.93	-36350.1	-78677.1	-19967.6	-47727	-46757	-38217	-8764.28	-8088.32	-10170.1	-24799.8	-41837.6	-40189.1	-44295.2	-2896.59	-1139.25	-2595.66	-1767.04	761.727	-2020.43	-7981.62	-9815.48	-7855.7	-6552.74
91.1	-65969.8	-47044.2	-14973	31860.5	45287.9	40921.5	28958.3	-9637.94	4549.99	-66663.4	-49371.7	-32179.6	-58712.3	-39951.2	-44409.4	-44824.7	-60137.6	-43963.7	-43447.4	-21508.2	-3593.98	-1208.77	-1786.16	-1892.04	-2131.54	-2101.02	-36006.1	-81644.7	-19651.5	-46496.1	-45871.1	-37308.3	-8501.57	-7538.49	-9642.23	-24394.7	-42898.7	-39590.5	-43588.7	-3037.98	-1409.67	-2717.79	-1824.45	486.369	-2094.15	-8118.23	-9948.56	-7734.84	-6364.43
91.2	-65750.5	-46622.3	-14601.2	30340.1	44793	40645.7	28845	-10987.6	3585.69	-70995.7	-52009.8	-34721.5	-59279.5	-41474	-47134.5	-47444.2	-62188.3	-46151	-45183.9	-23369.2	-3678.19	-1278.75	-1819.93	-1924.52	-2162.49	-2108.5	-35601	-84461.8	-19097.1	-45258.7	-44891.1	-36377.5	-8238.02	-6964.62	-9098.7	-23952.1	-43716.9	-38907.3	-42880.7	-3219.48	-1592.06	-2944.46	-1845.35	405.868	-2031.57	-8231.7	-9939.6	-7630.18	-6153.53
91.3	-65530.3	-46259.4	-14058.9	28874.1	44278	40152.9	28500.3	-12377.8	2517.25	-75289.6	-54522	-37181.6	-59778.2	-42919.8	-49832.5	-49776.1	-64265.8	-48298.6	-46799.5	-25169.2	-3760.95	-1335.68	-1848.69	-1953.08	-2190.04	-2120.95	-35197.9	-87240	-18574.6	-43947.5	-43894.3	-35442.8	-7968.18	-6480.16	-8549.03	-23542.2	-44783.7	-38202	-42229.4	-3306.85	-1633.64	-3050.66	-1912.37	333.242	-2022.56	-8286.01	-9894.26	-7481.73	-5875.47
91.4	-65251.3	-45808.3	-13661.7	27479.1	43845.5	39667	28219	-13840.5	1615.71	-79376.1	-57036.2	-39568.5	-60248.2	-44368.5	-52273	-52246.7	-66122.4	-50505.3	-48505.4	-27041.2	-3839.37	-1397.59	-1878.39	-1976.66	-2222.46	-2128.03	-34797.2	-89947.7	-18174.4	-42770.3	-42871.6	-34484.8	-7690.23	-5951.53	-8002.05	-23068.6	-45875.7	-37358.1	-41581.8	-3383.71	-1745.27	-3205.53	-1842.95	201.93	-2057.02	-8429.29	-9909.84	-7362.68	-5648.03
91.5	-64896.7	-45213.7	-13244.4	25966.6	43219.3	39117.1	28113.5	-15190	639.838	-83393	-59485.8	-41964.9	-60685.7	-45787.3	-54790.7	-54542.8	-67874.5	-52393.4	-50065.3	-28834.6	-3899.48	-1465.58	-1909.45	-2010.46	-2249.98	-2134.61	-34384	-92590.9	-17771.3	-41441.7	-41791.7	-33471.7	-7363.24	-5444.17	-7463.87	-22624.4	-46848.7	-36464.3	-40803.6	-3481.87	-1946.79	-3422.97	-1858.76	4.69181	-2109.22	-8525.92	-9991.44	-7193.17	-5436.3
91.6	-64327	-44544.1	-12750.9	24469.5	42586.8	38589.1	27908	-16587.8	-288.058	-87273.6	-61831.1	-44319.4	-61072.5	-47110.4	-57201.3	-56784.3	-69464.6	-54175.5	-51676.5	-30618.3	-3965.51	-1527.32	-1922.6	-2047.49	-2264.72	-2145.46	-33934.1	-95157.2	-17240.1	-40091.2	-40676	-32383.9	-7092.38	-4899.97	-6894.72	-22231.7	-47465.4	-35704.5	-39860.1	-3585.64	-2060.19	-3653.61	-1898.4	-165.615	-2083.18	-8630.65	-10043.6	-7036.53	-5192.91
91.7	-63610.8	-43725.8	-12382.4	23085.6	41776.4	38052	27581.5	-17824.7	-1213.95	-91118.7	-64138.4	-46539.4	-61415.7	-48430	-59495.9	-59137.1	-71369	-55978.6	-53025.4	-32338.7	-4022.18	-1588	-1936.69	-2072.63	-2289.71	-2155.18	-33447.8	-97596.6	-16643.7	-38699.9	-39610.6	-31293.5	-6832.16	-4369.06	-6352.52	-21762.6	-48114	-34937.4	-38912.8	-3602.66	-2186.78	-3851.21	-1929.12	-316.355	-2001.56	-8627.37	-9993.56	-6896.23	-4942.52
91.8	-62736.3	-42778.1	-11861.3	21655.9	41128.6	37431.1	27312.1	-19115.9	-2003.45	-94807.5	-66381	-48761.3	-61736.8	-49668.1	-61727.3	-61247.8	-73162.3	-57657.7	-54544	-34033.4	-4075.81	-1642.64	-1951.74	-2095.57	-2317.01	-2146.97	-32914.7	-99918.6	-16068.2	-37293.2	-38492	-30194.3	-6571.24	-3838.32	-5787.4	-21291.2	-48926.9	-34045.1	-38177.1	-3699.3	-2300.48	-3974.46	-1953	-524.094	-2048.29	-8605.95	-10029.3	-6736.56	-4693.36
91.9	-61791.2	-41778.5	-11328.6	20161.7	40337.1	36986.3	26900.6	-20244.9	-2771.95	-98484.4	-68517.7	-50946.7	-62046.2	-50861	-63853.6	-63458.9	-74975.9	-59472.4	-55812.6	-35672.2	-4132.59	-1686.88	-1971.06	-2118.36	-2335.83	-2144.34	-32423.6	-102245	-15580.8	-35868.7	-37331.4	-29096	-6276.35	-3295.92	-5257.34	-20820.3	-49544	-33279.2	-37286.2	-3810.11	-2460.06	-4115.08	-1993.4	-687.3	-1973.13	-8697.48	-10041.5	-6601.08	-4440.72
92	-60798.5	-40767.8	-10854.7	18733.1	39467.2	36450	26515	-21461.7	-3680.88	-102501	-70610.7	-53028.2	-62245.7	-51993.1	-66083.7	-65542.5	-76557.6	-61338.2	-57182.9	-37107.4	-4175.63	-1739.44	-1987.09	-2143.26	-2351.68	-2144.47	-31887.9	-104412	-15117.6	-34441.7	-36197	-27968.7	-5952.33	-2754.58	-4737.33	-20508.8	-49989.1	-32415.9	-36331.4	-3870.53	-2569.27	-4260.63	-1939.55	-753.151	-2022.23	-8632.07	-10077.3	-6460.05	-4255.43
92.1	-59791	-39856.4	-10389.8	17276.3	38599.2	35768.7	26045.6	-22591.8	-4716.36	-106014	-72627.3	-55150.1	-62435.4	-53072.6	-68088.5	-67238	-78037	-62931.7	-58353	-38631.3	-4223.22	-1793.96	-1992.8	-2156.31	-2374.17	-2152.37	-31350	-106396	-14779.7	-32957.4	-35064	-26771	-5681.23	-2243.33	-4213.5	-19921	-50433	-31371.6	-35506.6	-4017.83	-2684.23	-4371.23	-1881.06	-817.759	-1934.7	-8591.25	-10005	-6314.94	-4022.02
92.2	-58887.3	-38953.8	-9756.2	15822.3	37811.1	35159.1	25707.8	-23660.1	-5647.56	-109340	-74641	-57170.1	-62599.7	-54119.4	-70093.9	-68974.5	-79522.7	-64629.3	-59564.9	-40210.6	-4268.99	-1834.73	-2009.92	-2159.59	-2386.71	-2153.54	-30743.6	-108371	-14331	-31495.9	-33870.6	-25635.6	-5367.51	-1726.97	-3679.08	-19253.6	-50999.7	-30383.3	-34646.3	-4063.71	-2698.91	-4644.07	-1879.67	-924.98	-1985.58	-8646.26	-9861.66	-6154.72	-3825.37
92.3	-58047.8	-38162.7	-9177.48	14367.9	36963.1	34566.6	25371	-24736.5	-6532.04	-112600	-76471	-59088.6	-62670.3	-55122.1	-71824.6	-70694	-80828.7	-66053	-60716.3	-41690.6	-4311.92	-1888.62	-2015.39	-2171.76	-2395.2	-2162.09	-30153	-110206	-13671.2	-29995.2	-32655.2	-24399.4	-5042.64	-1136.09	-3114.91	-18521.1	-51458.2	-29469.1	-33557.6	-4057.7	-2909.18	-4786.67	-1800.41	-986.383	-1923.56	-8657.24	-9730.71	-5961.85	-3667
92.4	-57240.2	-37385.8	-8703.38	13014.3	36068.2	33835.3	24977.7	-25837.5	-7386.61	-115724	-78397.4	-60994.1	-62756.4	-56089.2	-73942.8	-72313.9	-82058.2	-67577.6	-61666.9	-43117.3	-4338.88	-1928.05	-2036.08	-2175.32	-2396.2	-2156.95	-29594.1	-112044	-13114.5	-28445.3	-31413.2	-23169.4	-4760.26	-693.204	-2569.68	-17712.7	-52185.1	-28488.7	-32716.3	-4174.66	-3117.81	-4936.82	-1729.59	-1076.05	-1916.59	-8702.33	-9641.38	-5815.58	-3418.5
92.5	-56463.9	-36708.6	-8202.7	11615.9	35215.9	33145.7	24619.1	-26809.9	-8103.98	-118630	-80173.8	-62785.5	-62877.3	-56999.2	-75774.5	-73842.5	-83257.9	-68835.3	-62713.1	-44427.9	-4377.23	-1974.31	-2041.23	-2192.45	-2403.07	-2149.78	-28992.2	-113746	-12554.1	-26950.6	-30195.8	-21877.9	-4466.33	-176.681	-2020.76	-16918.1	-52599.8	-27641	-31644.8	-4210.18	-3242.72	-5089.95	-1698.53	-1180.11	-1956.78	-8689.07	-9629.89	-5658.33	-3210.91
92.6	-55651.8	-35905.2	-7648.47	10194.8	34347.2	32305.7	24201.5	-27653.6	-8978.38	-121523	-81872.5	-64619.6	-62789.3	-57874.6	-77482	-75342.2	-84561.2	-69984.6	-63612.1	-45826.4	-4407.37	-2012.66	-2055.18	-2207.5	-2420.88	-2139.19	-28370.9	-115346	-12061	-25441.4	-28899	-20581.9	-4149.3	336.83	-1471.49	-16083	-53083.2	-26704.9	-30739.2	-4237.6	-3406.51	-5212.94	-1648.18	-1277.16	-1930.96	-8695.06	-9599.57	-5473.56	-2969.54
92.7	-54675	-35058	-7086.24	8752.9	33477.6	31531.7	23750.1	-28697.5	-9867.82	-124323	-83539	-66340	-62722.2	-58690.7	-79083.9	-76862.6	-85679.5	-71258.8	-64527.5	-47233.8	-4445.35	-2051.58	-2061.5	-2210.02	-2430.08	-2131.17	-27743.3	-116839	-11352.3	-23925.6	-27623.7	-19292.8	-3843.5	830.906	-905.823	-15261	-53534.5	-25662.6	-29767.1	-4355.51	-3481.86	-5435.77	-1671.24	-1333.69	-1901.99	-8672.08	-9518.33	-5270.17	-2742.31
92.8	-53546.7	-34042.9	-6533.35	7311.42	32490.9	30713.8	23187	-29625.4	-10582.2	-127049	-85051.3	-68003.4	-62647.7	-59230.4	-80593.6	-78197.3	-86746.5	-72441.7	-65259.7	-48290.9	-4476.82	-2096.77	-2066.04	-2216.35	-2435.55	-2120.1	-27105.2	-117938	-10722.5	-22366.6	-26284.7	-18006.1	-3531.83	1379.47	-374.954	-14404.3	-53907.5	-24692.8	-28615.1	-4377.62	-3588.19	-5631.7	-1577.04	-1550.28	-1859.66	-8805.89	-9361.3	-4985.72	-2498.73
92.9	-52309.3	-32886.4	-6047.31	5829.35	31539.6	29927.5	22807.4	-30653.6	-11421	-129681	-86590	-69574.8	-62480.5	-59930.9	-82139.4	-79547.9	-87698.8	-73578.4	-66051.2	-49553.9	-4491.21	-2148.01	-2075.87	-2227.7	-2441.11	-2109.99	-26426.8	-119252	-10127	-20795.6	-25004.4	-16709.9	-3193.51	1894.61	151.395	-13532.8	-54393.8	-23600.8	-27637.5	-4429.55	-3662.62	-5705.84	-1600.44	-1643.82	-1885.75	-8784.03	-9187.84	-4783.96	-2236.24
93	-51194.9	-31683.1	-5457.1	4351	30521.6	29060	22310.5	-31686.6	-12188.2	-132164	-87990.7	-71094.1	-62237.7	-60557	-83585.5	-80934.7	-88495.1	-74623.8	-66934.9	-50563.3	-4520.3	-2184.37	-2080.33	-2235.18	-2448.43	-2103.73	-25753.7	-120465	-9552.53	-19215.1	-23726.1	-15342.5	-2856.93	2426.52	692.648	-12644.3	-54585.9	-22599.1	-26544.4	-4498.61	-3779.28	-5785.65	-1528.51	-1807.82	-1868.8	-8834.51	-9116.44	-4597	-2017.54
93.1	-49768.7	-30467.7	-4877.16	3062.17	29519.5	28047.2	21874.2	-32656.9	-13036.4	-134474	-89332.3	-72566.9	-61924.1	-61182	-84755.4	-82105.5	-89438	-75463.8	-67692.7	-51741.4	-4531.59	-2221.86	-2087.64	-2236.96	-2451.89	-2094.97	-25089	-121634	-8958.52	-17617.4	-22389.7	-13971.4	-2514.86	2924.3	1211.43	-11713.7	-54926.3	-21442.6	-25412.6	-4557.94	-3878.92	-5887.93	-1376.78	-1974.06	-1783.01	-8820.75	-8965.6	-4388.34	-1813.69
93.2	-48299.9	-29204.2	-4344.7	1636.2	28535.8	27104.7	21368.5	-33491.4	-13755.2	-136713	-90674.9	-73935.4	-61579.1	-61716.1	-85913.8	-83324.7	-89887.5	-76382.1	-68298.8	-52708.7	-4542.18	-2248.81	-2086.68	-2239.82	-2444.92	-2081.12	-24420.9	-122689	-8453.28	-16037.5	-21027.3	-12588.9	-2187.79	3485.05	1747.3	-10795.5	-55181.4	-20428.2	-24412.8	-4616.64	-4039.2	-5989.04	-1318.58	-2093.65	-1773.51	-8795.51	-8931.17	-4157.77	-1572.28
93.3	-46840.6	-27947.9	-3821.61	254.294	27538.4	26165.6	20881	-34239.5	-14405.7	-138880	-91950.9	-75319.1	-61181.7	-62177.2	-87063.7	-84450	-90632.2	-77310.6	-68864.2	-53649.2	-4559.07	-2273.33	-2083.6	-2236.82	-2440.61	-2058.61	-23721	-123697	-7895.66	-14342.9	-19698.9	-11246.1	-1836.85	4009.68	2235.13	-9828.56	-55468.4	-19339.4	-23416.1	-4694.51	-4227.78	-6026.47	-1357.56	-2154.61	-1647.64	-8724.46	-8807.73	-3950.16	-1353.87
93.4	-45502.2	-26698.4	-3450.02	-1114.46	26439.8	25418.9	20329.1	-35007.3	-15178.7	-140872	-93114.3	-76648.5	-60749.8	-62590.7	-88227.6	-85529	-91089.2	-78294	-69376.5	-54671.4	-4577.3	-2297.91	-2078.89	-2232.96	-2437.23	-2042.62	-23098.9	-124550	-7291.49	-12799.9	-18395.4	-9858.31	-1494.94	4502.28	2735.45	-8905.75	-55600.7	-18236.8	-22432.8	-4652.99	-4263.05	-6157.26	-1284.92	-2238.36	-1573.23	-8713.65	-8632.76	-3691.67	-1151.17
93.5	-44103.3	-25654.3	-2957.28	-2449.45	25289.5	24548.3	19750.9	-35715.7	-15890.8	-142768	-94160.1	-77869.5	-60250.2	-62976.6	-89216.3	-86336.8	-91614.6	-78946.3	-69902.7	-55437.8	-4585.71	-2326.05	-2069.26	-2232.02	-2427.65	-2028.02	-22368.5	-125367	-6625.1	-11227.5	-17051.9	-8519.66	-1087.67	4996.04	3239.67	-7988.35	-55491.2	-17189.1	-21321.4	-4580.27	-4336.21	-6275.44	-1211.37	-2206.09	-1526.65	-8728.03	-8474.85	-3459.1	-898.735
93.6	-42834.6	-24673.9	-2436.04	-3788.33	24352.9	23673	19057.2	-36577.6	-16598.2	-144567	-95287.5	-79028.2	-59712.6	-63303.1	-90211.4	-87260	-92130	-79757.1	-70431.2	-56310.9	-4600.22	-2348.37	-2062.9	-2231.62	-2418.66	-2010.26	-21636.6	-126046	-5933.39	-9670.14	-15918.3	-7136.12	-751.446	5462.65	3715.46	-7032.45	-55583.7	-16147.6	-20246.9	-4564.31	-4402.29	-6440.41	-1118.48	-2278.99	-1481.81	-8620.91	-8369.18	-3217.47	-647.55
93.7	-41652.3	-23724.4	-1847.07	-5091.4	23467.8	22842.9	18551.5	-37262	-17293.4	-146239	-96277.4	-80149.4	-59188.2	-63549.6	-90994.2	-87924.1	-92501.5	-80246.9	-70760.4	-57086.3	-4599.31	-2373	-2054.95	-2228.86	-2407.23	-1987.36	-20868.2	-126624	-5171.38	-8122.88	-14539.7	-5741.9	-437.869	5961.14	4199.13	-6021.76	-55697.2	-15035.9	-19175.1	-4658.97	-4511.96	-6565.03	-1120.73	-2331.55	-1499.65	-8586.41	-8157.19	-2953.47	-409.628
93.8	-40394.7	-22743.2	-1219.79	-6485.57	22311.7	21984.9	17861.5	-37905.1	-17885.7	-147816	-97157.9	-81199.5	-58609.9	-63780.1	-91633.4	-88605.4	-92767.7	-80775.9	-71112.2	-57749.7	-4593.97	-2394.49	-2042.97	-2220.84	-2390.18	-1973.67	-20080.4	-127043	-4583.9	-6600.3	-13151.7	-4333.99	-90.6557	6442.11	4667.6	-5095.44	-55402.7	-13739.5	-17855.9	-4661.47	-4584.79	-6594.44	-1048.92	-2389.32	-1418.68	-8471.23	-8049.38	-2706.33	-153.553
93.9	-39131.9	-21763.4	-527.325	-7670.21	21259.6	21063.9	17235.7	-38558.1	-18600.5	-149291	-98001.4	-82221.4	-57979.7	-63974.9	-92349.6	-89215.3	-92972.1	-81182.6	-71430	-58494.4	-4576.66	-2411.38	-2025.63	-2210.93	-2371.3	-1954.53	-19350.1	-127472	-4075.72	-5097.49	-11889.9	-2988.04	250.87	6906.62	5139.84	-4163.95	-55147	-12681.4	-16638.9	-4654.33	-4684.74	-6726.15	-999.695	-2478.19	-1361.41	-8371.32	-7823.25	-2439	129.721
94	-37745	-20656	44.757	-8771.49	20067.6	20097.4	16626.5	-39293.6	-19262.3	-150670	-98809	-83168	-57282.9	-64095.3	-92839.7	-89766	-93303.4	-81740.1	-71610.9	-59089.3	-4571.86	-2427.93	-2020.89	-2197.73	-2356.76	-1927.61	-18599.9	-127776	-3278.44	-3576.45	-10584	-1610.79	602.753	7406.48	5628.71	-3239.94	-55113.5	-11588.8	-15510.8	-4652.13	-4797.29	-6854.03	-1038.52	-2520.43	-1385.33	-8244.39	-7675.06	-2323.2	375.926
94.1	-36177.8	-19397	606.982	-9962.65	18903.8	19134.1	15988.2	-39824.5	-19774.8	-151917	-99440.1	-84070.1	-56577.2	-64276.9	-93352.8	-90500.6	-93327.4	-82333	-71817.9	-59608	-4570.28	-2435.22	-2011.57	-2188.7	-2337.73	-1903.63	-17820.7	-127987	-2569.17	-2069.59	-9266.31	-231.862	921.77	7861.69	6108.25	-2338.51	-54861.1	-10301.5	-14305.7	-4633.37	-4805.87	-6888.08	-986.396	-2564.08	-1355.07	-8175.58	-7415.59	-2051.9	624.574
94.2	-34489.2	-18326.2	1151.34	-11123.9	17662.7	18126	15258.3	-40489.2	-20339.4	-153048	-100029	-84902	-55856.4	-64375.1	-93736.1	-90949.2	-93692.5	-82643.6	-72014.7	-60173.6	-4552.81	-2446.35	-1991.57	-2171.15	-2324.32	-1878.9	-17058.6	-128167	-2014.37	-550.614	-7978.79	1134.76	1287.63	8291.71	6560.59	-1453.54	-54495.1	-9280.6	-13184.1	-4610.71	-4742.33	-6958.4	-997.765	-2773.14	-1438.07	-8059.5	-7186.05	-1773.06	881.054
94.3	-32752.8	-16913.5	1553.85	-12223.3	16652.1	17150.8	14747.4	-40842.3	-20969.1	-154078	-100619	-85671.7	-55102.4	-64409.9	-94192.5	-91324.5	-93739.5	-82898.9	-72044	-60698.4	-4535.42	-2458.48	-1969.61	-2157.94	-2303.9	-1859.98	-16278.1	-128221	-1476.6	940.093	-6648.04	2542.24	1632.77	8741.1	6995.33	-578.129	-54340.6	-8077	-12085.5	-4659.81	-4887.16	-7007.18	-952.204	-2895.2	-1424.45	-8112.59	-6984.2	-1531.38	1129.7
94.4	-30837.1	-15464.8	2034.69	-13409.3	15498	16129.2	14100	-41264	-21586.5	-155050	-101117	-86344.7	-54304.1	-64352	-94632.1	-91603	-93659.9	-83017.8	-71938.6	-61155.8	-4512.6	-2470.19	-1946.82	-2144.36	-2288.8	-1844.26	-15469.7	-128161	-842.38	2425.89	-5393.49	3901.15	1990.79	9173.19	7462.37	261.176	-53868.1	-7023.33	-10726.3	-4602.96	-4950.01	-7065.09	-1046.84	-2925.87	-1503.21	-7981.62	-6821.18	-1260.45	1372.71
94.5	-28966.4	-14036.8	2499.05	-14634.2	14437	15059.8	13373.3	-41701.1	-22135.2	-155886	-101534	-86981.6	-53498.3	-64242.2	-94851.6	-92031.6	-93546.7	-83212.2	-71977.9	-61600.5	-4493.35	-2472.28	-1922.79	-2136.81	-2266.03	-1814.86	-14642.9	-128081	-172.96	3935.69	-4149.76	5216.35	2299.53	9587.92	7945.37	1123.04	-53486.1	-5828.41	-9759.53	-4555.91	-4999.96	-7146.47	-954.825	-2980.02	-1507.42	-7844.49	-6756.36	-995.084	1630.81
94.6	-27155.7	-12641.8	2919.71	-15652.8	13248.4	14011.1	12645.5	-42106.6	-22707.6	-156584	-101881	-87595.9	-52647.1	-64134.9	-95145	-92331.7	-93657.7	-83377.8	-71775.7	-61906	-4463.94	-2478.9	-1903.97	-2112.37	-2254.12	-1777.95	-13865.3	-127871	303.726	5394.46	-2917.13	6549.34	2661.61	10021.7	8360.02	2016.94	-53157.6	-4770.25	-8774.97	-4542.4	-5138.18	-7133.92	-982.923	-3057.73	-1486.58	-7719.11	-6549.09	-752.552	1916.2
94.7	-25461.5	-11392.5	3511.71	-16697.7	12126.5	12904.9	12002.9	-42531.7	-23169.3	-157207	-102168	-88178.2	-51792.9	-63994.2	-95399.4	-92439.9	-93422.5	-83545.8	-71783.3	-62190.5	-4436.33	-2490.11	-1892.48	-2097.07	-2235.04	-1739.52	-13110.8	-127610	839.889	6862.13	-1654.63	7882.41	3012.45	10445.5	8818.81	2881.48	-52913.5	-3536.71	-7769.98	-4685.68	-5173.08	-7146.8	-901.872	-3195.42	-1432.6	-7732.14	-6449.05	-468.943	2150.87
94.8	-23869.5	-10211.7	4009.6	-17809.6	10913.6	11880.8	11354.2	-42933.7	-23583.7	-157712	-102399	-88696.3	-50909.3	-63806.3	-95569.9	-92511.6	-92961.5	-83642.8	-71574.9	-62414.7	-4413.88	-2491.13	-1876.36	-2079.17	-2206.93	-1712.79	-12333.7	-127293	1596.78	8331.71	-375.143	9150.54	3429.71	10812.9	9397.85	3757.48	-52280.6	-2478.92	-6510.62	-4591.69	-5196.51	-7196.83	-853.014	-3138.67	-1343.35	-7609.99	-6200.27	-173.821	2397.2
94.9	-22349.3	-9083.13	4473.36	-18948.8	9775.09	10625.4	10697	-43403	-24106.9	-158152	-102599	-89130.3	-50003.2	-63585.2	-95753.7	-92521	-92499.9	-83627.6	-71241.4	-62649.5	-4389.7	-2498.92	-1862.61	-2060.34	-2180.79	-1681.77	-11525.8	-126801	2253.11	9746.23	879.815	10469.7	3789.38	11209.7	9844.84	4642.61	-51800.7	-1352.63	-5416.95	-4553.98	-5200.99	-7216.8	-806.53	-3127.13	-1340.18	-7499.72	-6038.53	104.632	2656.75
95	-20878.5	-8049.5	4894.86	-19996	8636.1	9455.29	9998.21	-43755	-24653	-158429	-102671	-89496.2	-49053.6	-63327.2	-95783.2	-92389.7	-92036.1	-83412.7	-70878.5	-62923	-4352.74	-2495.24	-1839.13	-2027.72	-2152.81	-1646.2	-10714.1	-126232	2812.02	11139.7	2112.48	11779.8	4149.47	11600.8	10293	5670.78	-51142.4	-303.181	-4193.67	-4592.16	-5223.95	-7140.07	-743.504	-3245.11	-1221.98	-7432.21	-5734.14	385.686	2918.84
95.1	-19389.8	-6947.08	5256.55	-20945.3	7520.73	8451.47	9355.57	-44133.2	-25006	-158601	-102727	-89802.1	-48120.6	-63053	-95791.4	-92454.7	-91612.7	-83278	-70654.3	-62964.1	-4312.09	-2488.5	-1821.97	-2008.19	-2115.32	-1605.73	-9896.42	-125660	3603.54	12520.2	3358.05	13018.8	4529.92	11982.9	10743.2	6473.25	-50519.6	692.693	-3033.93	-4577.55	-5261.18	-7150.05	-710.078	-3340.55	-1267.76	-7355.15	-5570.27	667.455	3171.23
95.2	-17808.9	-5789.1	5561.51	-21897.9	6467.99	7333.35	8690.82	-44477.3	-25521.3	-158698	-102701	-90033	-47111.5	-62735.3	-95722.3	-92202.6	-91062.2	-83084.3	-70366.8	-62936.4	-4267.54	-2488.36	-1801.57	-1992.43	-2086.48	-1561.39	-9152.01	-124981	4247.03	13865.4	4564.63	14327.8	4896.89	12387.4	11166.9	7146.4	-49753.4	1641.06	-1917.23	-4541.21	-5271.03	-7033.96	-683.351	-3328.57	-1199.6	-7303.67	-5333.37	956.204	3402.38
95.3	-16064.2	-4620.44	5964.96	-22855.8	5412.68	6172.95	7952.75	-44784	-26005.7	-158737	-102699	-90227.1	-46107.8	-62316.5	-95684.8	-92128.1	-90533.4	-82966.2	-69911.1	-63038.6	-4215.63	-2477.72	-1780.08	-1965.6	-2057.22	-1519.32	-8418.57	-124296	4756.36	15198.1	5737.96	15568	5262.75	12701.2	11573.5	7750.59	-48991.7	2765.95	-763.418	-4544.8	-5232.88	-6986.54	-626.951	-3424.89	-1163.35	-7160.4	-5267.95	1192.51	3660.73
95.4	-14291.6	-3339.82	6428.76	-23819.3	4401.23	5132.2	7369.93	-44951.1	-26321.5	-158701	-102534	-90375.8	-45030.9	-61908.5	-95425.5	-91895.8	-90033.8	-82696.9	-69497.3	-63038.4	-4185.03	-2466.86	-1751.33	-1946.22	-2033.24	-1484.88	-7589.23	-123500	5213.48	16535.8	6865.36	16762.4	5655.97	13058.8	11953.9	8377.05	-48245.4	3846.17	533.44	-4492.2	-5218.46	-6947.61	-610.54	-3505.92	-1060.8	-7110.91	-5101.38	1468.88	3893.09
95.5	-12436.6	-1938.24	6794.07	-24673	3246.79	3908.21	6600.66	-45187.1	-26710	-158600	-102361	-90448.8	-43852.4	-61436.5	-95069.4	-91597.2	-89429.3	-82542.7	-68983	-63022.7	-4134.77	-2458.8	-1729.25	-1917.67	-1996.3	-1444.01	-6819.18	-122578	5673.21	17848.1	8020.36	17955.8	6014.68	13421	12309.7	9029.58	-47448.2	4875.79	1589.91	-4443.47	-5227.32	-6863.83	-624.555	-3553.96	-988.521	-7014.55	-4858.25	1758.9	4134.05
95.6	-10417.5	-519.09	7244.36	-25495.7	2215.41	2974.03	5966.5	-45436.3	-27099.9	-158333	-102091	-90443.5	-42743.9	-60919.3	-94703.4	-91362.8	-88809.8	-82235.2	-68499.9	-62843.2	-4080.29	-2447.57	-1693.93	-1887.72	-1952.64	-1411.72	-6055.99	-121625	6185.07	19107.3	9151.06	19107.8	6373.38	13771.5	12702	9671.89	-46543.9	5930.33	2828.88	-4444.19	-5245.4	-6764.28	-575.323	-3568.81	-943.167	-6813.33	-4654.49	2024.26	4340.55
95.7	-8508.47	916.303	7653.59	-26352.1	1243.38	1823.24	5419.62	-45567.7	-27389.5	-157957	-101794	-90423.3	-41594.5	-60389.8	-94300	-90800.3	-88111	-81903	-68028.7	-62662.8	-4029.71	-2431.57	-1663.05	-1860.24	-1917.66	-1376.19	-5269.5	-120573	6466.58	20365.5	10226.6	20226.5	6705.79	14140	13021.7	10368	-45683.1	6945.42	3860.83	-4360.85	-5220.52	-6689.7	-525.576	-3663.68	-925.124	-6655.31	-4463.55	2251.03	4586.15
95.8	-6589.56	2251.7	7958.83	-27153.3	161.789	812.677	4688.55	-45654.8	-27788.8	-157521	-101441	-90365.7	-40436	-59813.2	-93810.9	-90261.3	-87472.5	-81433.8	-67483.8	-62638.8	-3969.26	-2411.51	-1637.5	-1823.5	-1878.68	-1340.34	-4538.68	-119841	7040.21	21554.2	11285.1	21361.2	7067.25	14449.9	13338.7	11093.7	-44504.6	7917.35	4761.56	-4299.41	-5129.87	-6645.79	-511.866	-3592.78	-855.318	-6344.16	-4303.25	2400.18	4800.31
95.9	-4853.45	3463.13	8365.09	-27861.5	-790.428	-300.157	3917.35	-45743.1	-28109	-156968	-101023	-90239.2	-39253.5	-59189.6	-93333.7	-89786.2	-86699.8	-80924.5	-66885.6	-62370.5	-3918.86	-2383.31	-1601.45	-1788.41	-1842.19	-1295.21	-3730.94	-118700	7511.44	22727.4	12389.3	22473.6	7415.8	14761.8	13711.1	11770.2	-43575.7	8926.13	6146.69	-4169.05	-5175.18	-6575.07	-401.357	-3658.24	-860.958	-6246.58	-4189.47	2657.43	4984.93
96	-2896.53	4583.09	8710.38	-28489.1	-1834.18	-1448.25	3210.57	-45688.6	-28344.3	-156406	-100548	-90103.9	-38087.7	-58541.9	-92584.5	-89191.3	-85828.7	-80445.7	-66244.7	-62209.7	-3851.18	-2362.15	-1569.92	-1756.22	-1797.8	-1252.59	-2918.15	-117485	7928.93	23895.8	13505.5	23499.3	7740.25	15046.9	14017.3	12407.8	-42684.5	9868.25	7229.77	-4144.73	-5196.75	-6541.09	-425.513	-3707.99	-776.976	-5996.27	-3980.89	2927.23	5153.07
96.1	-1403.13	5611.88	9033.67	-29165	-2859.07	-2504.06	2546	-45841.7	-28644.2	-155711	-100042	-89878.5	-36882	-57825.3	-91979.8	-88736.9	-84966.3	-80118.9	-65518.7	-61883.2	-3795.51	-2339.97	-1537.85	-1725.89	-1751.78	-1207.78	-2156.73	-116157	8468.52	25021.8	14533.1	24511.2	8058.05	15313.6	14321	13006.8	-41609.9	10831.3	8202.12	-4068.25	-5165.54	-6454.57	-489.7	-3704.29	-728.236	-5808.17	-3718.39	3147.98	5345.23
96.2	91.783	6552.36	9381.73	-29943	-3960.67	-3716.6	1934.9	-45933.9	-28865.6	-154952	-99428.7	-89666.6	-35630.7	-57105.8	-91260.1	-88072.3	-84238.1	-79534.6	-64701	-61541.8	-3734.84	-2324.51	-1503.55	-1686.65	-1716.11	-1158.04	-1416.18	-114814	8990.51	26136.4	15555.1	25526	8378.88	15510.4	14610.9	13577.8	-40530.3	11817.8	9314.56	-4021.84	-5163.26	-6439.36	-463.825	-3637.49	-682.94	-5623.65	-3438.68	3374.4	5532.23
96.3	1559.1	7471.77	9822.49	-30502.5	-4953.99	-4848.83	1224.87	-45954.6	-29170.5	-154120	-98815.8	-89346.6	-34419.6	-56383.8	-90505.4	-87454.5	-83314.6	-78919.5	-63837	-61090.5	-3676.41	-2311.55	-1474.53	-1656.23	-1682.55	-1114.55	-679.389	-113418	9588.73	27095.6	16538.8	26489.4	8708.43	15745.5	14932	14111.7	-39533.4	12738.7	10159.3	-3985.8	-5077.69	-6344.97	-325.823	-3715.71	-618.887	-5366.85	-3166.23	3552.48	5707.91
96.4	3072.07	8403.03	10327.4	-31217	-6036.65	-6031.84	531.775	-45877.6	-29327.9	-153202	-98089.7	-88948.8	-33179.9	-55615.4	-89767.7	-86733.9	-82366.2	-78079	-62967.8	-60568	-3613.06	-2290.29	-1428.23	-1625.18	-1648.74	-1067.74	173.518	-111892	10083.9	28141.8	17532.3	27428.7	8998.15	15973.8	15186.9	14680	-38343.8	13556.2	11197.9	-4021.84	-5090.32	-6223.6	-313.869	-3757.99	-647.962	-5204.95	-2917.05	3876.68	5860.6
96.5	4638.65	9409.95	10665.7	-31643.4	-7037.22	-7095	-79.2369	-45769.2	-29412.5	-152212	-97347	-88588	-31956.8	-54834.2	-88980.2	-86009	-81410.6	-77265.7	-62140.6	-60119.2	-3551.43	-2264.42	-1391.66	-1582.86	-1611.3	-1022.5	935.736	-110364	10546.6	29146	18491	28382.1	9221.57	16162.9	15438.1	15236	-37414	14469.9	12218.6	-3978.91	-5061.86	-6136.1	-255.307	-3877.51	-632.141	-5033.97	-2756.55	4070.99	6000.79
96.6	6341.5	10559.9	11014.3	-32152.5	-8159.13	-8251.48	-578.255	-45571.6	-29557.7	-151157	-96486.9	-88127.8	-30730.8	-54015.8	-88151	-85118.5	-80304	-76542	-61172.4	-59534.3	-3484.06	-2237.47	-1354.89	-1542.96	-1576.07	-976.917	1653.29	-108789	10877.8	30116.2	19619.4	29279.8	9490.94	16380.3	15693.1	15713.1	-36240.9	15350.1	13076	-4047.04	-5140.44	-5918.67	-345.21	-3917.86	-580.458	-4883.78	-2466.02	4227.35	6138.35
96.7	8131.3	11784.5	11279.2	-32663.8	-9209.02	-9374.96	-1166.69	-45627.6	-29688.7	-150030	-95594.4	-87605.5	-29464.5	-53148.2	-87279.7	-84150.4	-79267.1	-75936.7	-60325	-59025.1	-3419.54	-2204.03	-1322.46	-1504.23	-1533.89	-935.185	2313.85	-107197	11288.3	31039.7	20513.1	30156.8	9775.75	16567.1	15944.3	16108.9	-35042.4	16415.4	14120.1	-4010.29	-5042.53	-5849.37	-299.391	-3916.75	-523.902	-4749.16	-2292.87	4361.04	6291.69
96.8	9980.92	13090.3	11550.2	-33089.7	-10123.6	-10451.6	-1728.12	-45463	-29879.2	-148756	-94739.6	-87077.7	-28260	-52295.1	-86552.7	-83239.2	-78185.7	-75324.9	-59420.1	-58400.9	-3356.58	-2173.05	-1285.64	-1466.25	-1497.46	-883.962	2992.36	-105559	11737.2	31932.5	21400.4	30963.3	10031.1	16689.4	16095.6	16529.3	-33846.5	17084.1	14915	-3966.1	-4981.23	-5737.19	-312.6	-3811.36	-485.168	-4616.99	-2044.75	4548.3	6448.57
96.9	11907.2	14395.2	11726.9	-33604.5	-11148	-11433.8	-2258.24	-45232.3	-29788.3	-147435	-93791.5	-86510.1	-26993.3	-51399	-85509.5	-82237	-76942.9	-74492.2	-58549.3	-57687.1	-3290.94	-2146.36	-1240.95	-1428.93	-1452.46	-833.934	3661.47	-103830	12232.8	32828.8	22336.3	31860.9	10271	16837	16262.1	16886.3	-32571.7	17881	15865.2	-3832.47	-4960.09	-5643.01	-249.033	-3817.19	-448.641	-4391.1	-1933.23	4702.22	6552.94
97	13751.4	15726.7	11945	-34056	-11867.1	-12577.3	-2777.72	-44885.5	-29846.1	-146001	-92746.9	-85861	-25749.7	-50457.1	-84562	-81335.5	-75881.5	-73548.9	-57621.8	-57115.4	-3217.9	-2112.24	-1199.31	-1390.84	-1405.23	-796.891	4425.19	-102047	12543.3	33666.4	23188.2	32645.2	10495	16933	16427.5	17285.2	-31295	18555.2	16811.8	-3762.01	-4894.03	-5482.39	-129.105	-3796.85	-305.314	-4214.7	-1697.77	4819.26	6659
97.1	15471.1	16845.2	12110.8	-34574.5	-12802.1	-13632.9	-3338.74	-44624.1	-29917.7	-144592	-91793.4	-85194.9	-24474.8	-49470.6	-83512.4	-80157.3	-74683.2	-72525	-56470.3	-56510.1	-3138.67	-2079.65	-1159.59	-1353.82	-1363.28	-753.68	5099.24	-100251	13054.9	34460.3	24009	33432.2	10771.4	17003.7	16580.8	17643.5	-29983.6	19252.7	17598.5	-3808.76	-4821.1	-5387.47	-167.467	-3696.18	-218.575	-4086.34	-1529.24	4958.95	6757.61
97.2	17050.3	18068.4	12225	-34963.4	-13658.6	-14588.7	-3876.1	-44336.6	-30063.4	-143058	-90690.1	-84438.3	-23214.8	-48488	-82480.4	-79150.1	-73273.7	-71671.9	-55309	-55765.3	-3062.91	-2048.66	-1127.03	-1314.08	-1318.73	-715.53	5744.85	-98352.6	13452.4	35253.5	24748	34180.1	11003.7	17070.8	16729.8	18001.1	-28951.9	20042.3	18523.3	-3699.32	-4919.9	-5284.09	-134.024	-3624.62	-73.0378	-3944.59	-1423.09	5081.34	6863.64
97.3	18523.2	18949.4	12470.1	-35252.1	-14604.6	-15653.1	-4503.49	-44115.8	-30000.2	-141441	-89559.9	-83679.4	-21946.2	-47437	-81336.7	-78145.3	-72064.5	-70800.6	-54189.7	-55083.1	-2994.97	-2022.65	-1097.36	-1281	-1278.65	-656.783	6366.09	-96437	13815.4	36013.9	25450.2	34856.2	11222.3	17151.7	16907.5	18377	-27418.1	20646.5	19407.3	-3591.07	-4808.93	-5136.88	-114.125	-3543.72	-15.5026	-3755.77	-1218.06	5222.04	6924.25
97.4	19790.2	19695.9	12711.8	-35668.7	-15400.8	-16647.5	-5044.17	-43818.9	-29986.2	-139733	-88359.8	-82927	-20669.3	-46376.2	-80259.1	-76986.4	-70898.6	-69813.7	-53056.8	-54251.2	-2914.66	-1986.57	-1061.93	-1241.9	-1238.39	-607.398	6967.41	-94508.1	14130.3	36720.8	26210.8	35515.6	11456.3	17170.3	17001.8	18744.8	-26213.2	21400.5	20187.7	-3597.11	-4735.89	-5057.33	-43.0324	-3529.52	127.98	-3653.63	-1050.64	5371.06	6991.61
97.5	21006	20356	12919.5	-35880.9	-16215	-17543.2	-5540.25	-43537.4	-30008.4	-138016	-87116.5	-82053	-19358.3	-45287.5	-79255.2	-75771.1	-69733.3	-68880.3	-51893.6	-53375.9	-2836.97	-1950.59	-1018.18	-1199.67	-1192.37	-561.148	7610.24	-92514.7	14507.5	37372	26922.2	36232	11662.6	17214.4	17069	19127.7	-24804.4	21898	21034.1	-3562.57	-4699.25	-4824.75	-56.6233	-3459.5	222.674	-3441.72	-835.173	5474.65	7049.07
97.6	22220.2	21031.8	13147.4	-36303.5	-16988.3	-18410	-5990	-43244.1	-29957.9	-136256	-85903.9	-81123.6	-18043	-44194	-78074.2	-74730.9	-68274.2	-67793.3	-50790.9	-52628.8	-2761.71	-1913.42	-980.306	-1161.49	-1138.96	-516.193	8278.48	-90498.9	14864.2	38044	27597	36831.9	11863	17219.7	17152.5	19472.8	-23528.1	22758	21916.5	-3511.23	-4506.87	-4670.6	53.4537	-3408.25	360.394	-3240.14	-645.821	5595.79	7102.57
97.7	23461	21756.5	13316.5	-36594.7	-17678.1	-19429.8	-6493.83	-42930.2	-29901.4	-134383	-84583.5	-80146.1	-16723	-43016.8	-76823.8	-73560	-66898.9	-66745.6	-49506.1	-51725.6	-2683.99	-1874.12	-939.766	-1118.89	-1094.85	-475.535	8901.41	-88406.5	15190	38594.2	28206.3	37385.7	12079.9	17174.4	17220	19814.8	-22169.1	23300.8	22723.3	-3369.93	-4444.82	-4505.78	142.88	-3259.95	447.755	-3018.95	-383.324	5671.28	7181.76
97.8	24789.6	22240.4	13459.5	-36781.6	-18410.7	-20330.4	-7069.44	-42493.9	-29850.7	-132504	-83252	-79146.9	-15368.7	-41875.3	-75496.7	-72247.7	-65735.1	-65699.3	-48229.8	-50790.5	-2601.13	-1836.74	-899.828	-1072.68	-1039.01	-438.067	9524.02	-86277.4	15231.4	39102.3	28794.1	37949.8	12228.8	17149.7	17115	20167.1	-20725.4	23791.6	23451.3	-3340.15	-4343.98	-4317.34	237.511	-3230.02	474.604	-2874.91	-275.616	5762.74	7204.92
97.9	26165.4	23056.9	13531.2	-36859.4	-19237.4	-21216.1	-7699.81	-42014.3	-29755.4	-130503	-81811.5	-78101.7	-13992.5	-40702	-74188.4	-70840.4	-64291.6	-64526.7	-47026.5	-49831.7	-2525.41	-1796.06	-845.896	-1031.95	-993.749	-393.712	10101.9	-84156.1	15433	39634.1	29354.4	38464.7	12375.2	17112.5	17129	20542.4	-19397.7	24426.2	24293.3	-3316.6	-4230.43	-4189.86	262.69	-3197.06	593.374	-2627.86	-122.592	5861.93	7246.65
98	27679.6	23980.5	13718.5	-37007.1	-19836.3	-22089.9	-8182.1	-41547.7	-29575	-128497	-80266.6	-77065.7	-12673.1	-39509	-72821.7	-69630.8	-62870.1	-63341.8	-45731.9	-48869.2	-2451.95	-1756.52	-800.109	-991.699	-946.841	-339.211	10666	-82039.9	15602	40143.7	29915.7	38934.1	12518.5	17084.6	17140	20900.5	-18229.4	25105.5	24963.6	-3153.01	-4167.59	-4086.96	309.396	-3165.62	649.844	-2424.02	31.7403	5936.41	7271.1
98.1	29190.5	24933.5	13824.8	-37169.3	-20512	-23018.5	-8710.94	-40935.3	-29383.7	-126403	-78803.7	-75741.6	-11306.7	-38270.4	-71387.4	-68311.9	-61396.9	-62222.7	-44467.1	-47848.5	-2379.99	-1711.87	-758.657	-944.117	-896.374	-290.97	11218.3	-79784	15729.5	40588.1	30407.7	39379.2	12634.7	17033.4	17115.1	21226.7	-17145.2	25585.1	25623.7	-2935.63	-4126.16	-3943.85	342.226	-3124.41	743.839	-2225.3	252.006	5984.22	7257.37
98.2	30675.7	25915.1	13963.7	-37262.1	-21314.8	-23813.3	-9209.74	-40379.8	-29125.1	-124296	-77359.5	-74598.7	-9968.91	-37028.7	-70026.8	-67082.5	-60010.3	-60984.1	-43222.5	-46851.3	-2298.27	-1668.26	-712.445	-898.543	-852.639	-255.29	11794.3	-77555.3	15978	41062.5	30907.2	39777.9	12715.2	16938.4	17019.9	21526.4	-15849.6	26154.2	26246.1	-2825.38	-4119.21	-3859.25	455.568	-3086.18	741.122	-1984.93	443.581	6004.96	7260.39
[truncated: 3,115 more rows]
[truncated: 15 more columns]

## Sheet: 10μM
Sample	10μM_01	10μM_02	10μM_03	10μM_04	10μM_05	10μM_06	10μM_07	10μM_08	10μM_09	10μM_10	10μM_11	10μM_12	10μM_13	10μM_14	10μM_15	10μM_16	10μM_17	10μM_18	10μM_19	10μM_20	10μM_21	10μM_22	10μM_23	10μM_24	10μM_25	10μM_26	10μM_27	10μM_28	10μM_29	10μM_30	10μM_31	10μM_32	10μM_33	10μM_34	10μM_35	10μM_36	10μM_37	10μM_38	10μM_39	10μM_40	10μM_41	10μM_42	10μM_43	10μM_44	10μM_45	10μM_46	10μM_47
[truncated: 3,323 more rows]
